# Supplementary material for: The human disease network in terms of dysfunctional regulatory mechanisms
Source: Biol Direct. 2015 Oct 8;10:60. doi: 10.1186/s13062-015-0088-z (PMC4599653; doi:10.1186/s13062-015-0088-z)
Supplement: Additional file 1: — Series information of 108 diseases from GEO. (XLS 41 kb) [file 13062_2015_88_MOESM1_ESM.xls]

## Sheet: Sheet1
Disease name	Sample source	Related GSE	NO. of disease samples	NO. of health samples
Acute myocardial infarction	Left ventricular apex	gse974	6	6
Acute quadriplegic myopathy	Skeletal muscle	gse3307	5	9
Allergic asthma	Airway epithelial cells	gse18965	5	6
Allergic asthma	Alveolar macrophages	gse22528	5	5
Alzheimer's disease	Hippocampal CA1 tissue	gse1297	14	8
Aortic stenosis	Cardiac left ventricle	gse10161	19	7
Asthma	CD4 lymphocytes	gse473	61	17
Atopic eczema	Skin	gse6012	9	10
Barrett's esophagus	Esophageal epithelium	gse13083,gse1420	15	15
B-cell chronic lymphocytic leukemia	T-cells	gse19147	25	8
Bipolar disorder	Orbitofrontal cortex	gse5389,gse12649	41	45
Bladder carcinoma in situ	Bladder	gse3167	5	5
Cervical cancer	Cervix	gse9750	27	24
Chromophobe renal cell carcinoma	Kidney	gse15641	6	16
Chronic hepatitis C virus	PBMC	gse40184	10	8
Chronic kidney disease	PBMC	gse15072	21	8
Chronic lymphocytic leukemia	B-cells	gse22529	39	11
Chronic lymphocytic leukemia	T-cells	gse8835	36	24
Chronic obstructive pulmonary disease	Alveolar macrophage	gse16972	6	6
Chronic obstructive pulmonary disease	Vastus lateralis biopsy	gse1786	12	12
Clinically isolated syndrome	PBMC	gse14895	18	9
Colorectal cancer	Lung	gse41258	18	7
Colorectal cancer	Liver	gse41258	47	13
Colorectal cancer	Colon	gse41258	185	54
Coronary artery disease	Left ventricular apex	gse974	5	6
Crohn's disease	PBMC	gse3365	59	42
Cystic fibrosis	Nasal epithelium	gse2395	9	11
Dermatomyositis	Muscle biopsies	gse1551	13	7
Down syndrome	Fetal heart	gse1789	10	5
Down syndrome	Dorsolateral prefrontal cortex	gse5390	7	8
Duchenne muscular dystrophy	Skeletal muscle	gse6011,gse3307	28	14
E.coli	PBMC	gse6269	27	5
Emery Dreifuss muscular dystrophy	Skeletal muscle	gse3307	7	9
Emphysema	Lung	gse1650	14	12
Endometrial cancer	Endometrium	gse36389	11	5
Esophageal adenocarcinomas	Esophageal epithelium	gse1420	8	8
Esophageal squamous cell carcinoma	Esophagus	gse23400	52	50
Essential thrombocythemia	Blood platelets	gse2006	6	5
Facioscapulohumeral dystrophy	Vastus lateralis muscle	gse10760,gse3307	27	30
Familial combined hyperlipidemia	Lymphoblastic cells	gse1010	112	12
Fanconi anemia	Low-density bone marrow cells	gse16334	21	11
Guillain-Barre syndrome	Peripheral leukocyte	gse31014	7	6
Hepatocellular adenomas	Liver	gse11819	8	8
Huntington's disease	Whole blood	gse24250	6	6
Huntington's disease	Cerebellum	gse3790	39	26
Huntington's disease	Frontal Cortex	gse3790	36	28
Huntington's disease	Caudate Nucleus	gse3790	38	32
Idiopathic cardiomyopathy	Left ventricular myocardium	gse5406	86	16
IgA nephropathy	Whole blood	gse14795	11	8
IgA nephropathy	Tubulointerstitium	gse35489	25	6
Inclusion Body Myositis	Skeletal muscle	gse3112	23	11
Influenza.A	PBMC	gse6269	18	5
Invasive bladder transitional cell carcinoma	Bladder	gse3167	12	8
Ischemic cardiomyopathy	Left ventricular myocardium	gse5406	108	16
Juvenile dermatomyositis	Skeletal muscle	gse3307	21	7
Juvenile idiopathic arthritis	PBMC	gse8650	17	21
Limb girdle muscular dystrophy 2a	Proximal muscle	gse11681,gse3307	15	10
Liposarcoma	Fat	gse21122	89	9
Lung adenocarcinoma	Lung	gse7670,gse10072,gse31547	95	79
Lung Cancer	Bronchial epithelium	gse4115	97	90
Lung squamous cell carcinoma	Lung	gse3268	5	5
Malaria	PBMC	gse5418	37	18
Malignant pleural mesothelioma	Pleura	gse2549	40	5
Melanoma	Skin	gse3189	45	7
MELAS syndrome	Whole blood	gse14882	7	5
Methicillin-Resistant Staphylococcus aureus	PBMC	gse16129，gse6269	64	15
Monoclonal gammopathy of undetermined significance	CD138 selected bone marrow plasma cells	gse6477,gse13591	30	19
MSI colorectal tumor	Colon	gse24514	34	15
Multiple myeloma	CD138 selected bone marrow plasma cells	gse6477,gse13591	258	20
Myelodysplastic syndromes	Bone marrow CD34 cells	gse2779	14	9
Neurodegenerative diseases	Whole blood	gse6613	33	21
Obesity	Skeletal muscle	gse474	8	16
Osteoarthritis	Synovial membrane	gse12021	10	9
PAPA syndrome	PBMC	gse8650	6	21
Papillary renal cell carcinoma	Kidney	gse15641	10	16
Parkinson's disease	Brain prefrontal cortex	gse20168	7	8
Parkinson's disease	Brain putamen	gse20291	6	6
Parkinson's disease	Brain whole substantia nigra	gse20292,gse20163,gse20164	25	30
Parkinson's disease	Whole blood	gse6613	48	20
Plasma cell leukemia	CD138 selected bone marrow plasma cells	gse13591	8	5
Polycystic ovary syndrome	Omental adipose tissue	gse5090	9	8
Polymyositis	Skeletal muscle	gse3112	6	11
Prolymphocytic leukemina	T-cells	gse5788	6	8
Psoriasis	Skin	gse6710	12	13
Renal cell carcinoma	Kidney	gse6344	9	9
Renal clear cell carcinoma	Kidney	gse781,gse15641	33	20
Renal oncocytoma	Kidney	gse15641	12	16
Rheumatoid arthritis	Synovial membrane	gse12021	12	9
Rheumatoid arthritis	PBMC	gse38351	8	12
S.pneumoniae	PBMC	gse6269	14	5
Schizophrenia	Prefrontal cortex	gse12649	35	34
Seminoma	Testis	gse18155	12	5
Sickle cell anemia	Blood outgrowth endothelial cells	gse9877	20	27
Squamous cell carcinoma of skin	Skin	gse2503	5	6
Staphylococcus aureus	PBMC	gse6269	11	5
Superficial transitional cell carcinoma	Bladder	gse3167	28	8
Systemic lupus erythematosus	Myeloid cells	gse10325	10	7
Systemic lupus erythematosus	B-cells	gse10325	14	9
Systemic lupus erythematosus	T-cells	gse10325	13	9
Systemic lupus erythematosus	PBMC	gse8650,gse11909,gse38351	129	42
T cell Large granular lymphocyte leukemia	PBMC	gse10631	27	14
Testicular yolk sac tumor	Testis	gse18155	8	5
Transitional cell carcinoma	Kidney	gse15641	6	16
Type 1 diabetes	PBMC	gse9006	81	23
Type 2 diabetes	Liver	gse15653	8	7
Type 2 diabetes	PBMC	gse9006	12	23
Ulcerative colitis	PBMC	gse3365	26	42
Uterine fibroid	uterus	gse23112	5	5
89 diseases*	25 tissues*	96 GSEs	3068 disease samples	1335 health samples*
* denoted that number determined after deleting the redundancy data.
