# Supplementary material for: The human disease network in terms of dysfunctional regulatory mechanisms
Source: Biol Direct. 2015 Oct 8;10:60. doi: 10.1186/s13062-015-0088-z (PMC4599653; doi:10.1186/s13062-015-0088-z)
Supplement: Additional file 3: — 1326 significant Disease-Disease links. (XLS 358 kb) [file 13062_2015_88_MOESM3_ESM.xls]

## Sheet: Sheet1
Disease 1	Disease 2	correlation	p value	FDR	novel DDL	hypergeometric p value for sharing disease gene	hypergeometric p value for sharing drug
Polymyositis - skeletal muscle	Inclusion body myositis - skeletal muscle	0.568744	0	0	FALSE	1.2e-10	NA
Parkinson's disease - whole blood	Neurodegenerative diseases - whole blood	0.525772	0	0	FALSE	1.26e-09	NA
Ulcerative colitis - PBMC	Crohn's disease - PBMC	0.428055	0.01	0.0753325	FALSE	6.82e-183	1.5e-05
Osteoarthritis - synovial membrane	Rheumatoid arthritis - synovial membrane	0.422541	0	0	FALSE	1.09e-31	1.92e-16
Coronary artery disease - left ventricular apex	Acute Myocardial infarction - left ventricular apex	0.375022	0	0	FALSE	0	0.00349639
Seminoma - testis	Testicular yolk sac tumor - testis	0.347888	0	0	FALSE	NA	0.00584795
Colorectal cancer - colon	Esophageal squamous cell carcinoma - esophagus	0.328203	0	0	FALSE	5.6e-28	NA
Parkinson's disease - brain prefrontal cortex	Alzheimer's disease - hippocampal CA1 tissue	0.306036	0	0	FALSE	2.46e-15	0.0789474
Influenza.A - PBMC	S.pneumoniae - PBMC	0.300304	0	0	FALSE	0.00108718	0.133692
Type 2 diabetes - PBMC	Type 1 diabetes - PBMC	0.294547	0	0	FALSE	0.463788	0.00233232
E.coli - PBMC	S.pneumoniae - PBMC	0.28988	0	0	FALSE	0.00027185	0.0350877
Systemic lupus erythematosus - B-cells	Systemic lupus erythematosus - T-cells	0.281437	0	0	FALSE	0	0
Influenza.A - PBMC	E.coli - PBMC	0.253288	0	0	FALSE	0.0005437	0.0116959
Staphylococcus aureus - PBMC	S.pneumoniae - PBMC	0.241978	0	0	FALSE	0.00027185	5.75e-09
Renal clear cell carcinoma - kidney	Renal oncocytoma - kidney	0.226527	0	0	FALSE	NA	NA
Colorectal cancer - liver	Lung adenocarcinoma - lung	0.223635	0	0	FALSE	7.44e-05	0.00263891
Barrett's esophagus - esophageal epithelium	Esophageal squamous cell carcinoma - esophagus	0.198372	0	0	FALSE	1.81e-29	NA
Parkinson's disease - brain prefrontal cortex	Parkinson's disease - brain putamen	0.195383	0.002	0.023876	FALSE	0	0
Clinically isolated syndrome - PBMC	Type 2 diabetes - PBMC	0.177868	0	0	TRUE	0.0454883	NA
Esophageal squamous cell carcinoma - esophagus	Lung adenocarcinoma - lung	0.172607	0	0	FALSE	2.24e-06	NA
Parkinson's disease - brain prefrontal cortex	Huntington's disease - frontal cortex	0.170389	0	0	FALSE	1.07e-10	0.0789474
Huntington's disease - frontal cortex	Huntington's disease - cerebellum	0.16714	0	0	FALSE	0	0
Juvenile Idiopathic Arthritis - PBMC	Methicillin-resistant staphylococcus aureus - PBMC	0.156854	0	0	TRUE	NA	0.0461687
Parkinson's disease - brain prefrontal cortex	Bipolar disorder - orbitofrontal cortex	0.150047	0	0	TRUE	9.03e-05	0.391787
Huntington's disease - frontal cortex	Alzheimer's disease - hippocampal CA1 tissue	0.148575	0	0	FALSE	0.00568072	0.00292398
MELAS syndrome - whole blood	Systemic lupus erythematosus - B-cells	0.144769	0	0	TRUE	0.354593	NA
IgA nephropathy - whole blood	Chronic kidney disease - PBMC	0.140461	0	0	FALSE	2.46e-06	NA
Renal oncocytoma - kidney	Papillary renal cell carcinoma - kidney	0.140358	0	0	FALSE	NA	NA
Huntington's disease - whole blood	Neurodegenerative diseases - whole blood	0.13976	0.036	0.174211	FALSE	2.44e-06	NA
Invasive bladder transitional cell carcinoma - bladder	Cervical cancer - uterus	0.13855	0.004	0.0395753	FALSE	9.6e-15	NA
Huntington's disease - frontal cortex	Huntington's disease - caudate nucleus	0.137982	0	0	FALSE	0	0
Cystic fibrosis - nasal epithelium	Superficial transitional cell carcinoma - bladder	0.136601	0.008	0.0638453	TRUE	0.012641	0.0175439
Bladder carcinoma in situ - bladder	Uterine fibroid - uterus	0.1306	0	0	FALSE	NA	NA
T-cell prolymphocytic leukaemia - CD3-purified mononuclear cells	Superficial transitional cell carcinoma - bladder	0.128335	0	0	FALSE	0.000407775	0.0409357
Esophageal squamous cell carcinoma - esophagus	Cervical cancer - uterus	0.127711	0	0	FALSE	8.16e-44	NA
T cell large granular lymphocyte leukemia - PBMC	Lung adenocarcinoma - lung	0.126566	0.002	0.023876	FALSE	0.061971	0.0223647
MELAS syndrome - whole blood	Fanconi anemia - low-density bone marrow cells	0.12644	0	0	FALSE	0.0608314	NA
Parkinson's disease - whole blood	Huntington's disease - whole blood	0.123691	0.01	0.0753325	FALSE	1.07e-10	0.0789474
Parkinson's disease - brain prefrontal cortex	Huntington's disease - cerebellum	0.123282	0.012	0.0850748	FALSE	1.07e-10	0.0789474
Alzheimer's disease - hippocampal CA1 tissue	Huntington's disease - caudate nucleus	0.122967	0.02	0.121642	FALSE	0.00568072	0.00292398
Renal clear cell carcinoma - kidney	Esophagus adenocarcinoma - esophageal epithelium	0.121005	0	0	FALSE	0.0154009	NA
MELAS syndrome - whole blood	Clinically isolated syndrome - PBMC	0.12071	0	0	FALSE	0.0321666	NA
Staphylococcus aureus - PBMC	Influenza.A - PBMC	0.120386	0	0	FALSE	0.0005437	0.133692
Multiple myeloma - bone marrow plasma cells	T cell large granular lymphocyte leukemia - PBMC	0.119723	0	0	FALSE	0.125096	0.345377
Limb girdle muscular dystrophy 2a - proximal muscle	Facioscapulohumeral dystrophy - vastus lateralis muscle	0.119715	0	0	FALSE	0.000815439	NA
Down syndrome - dorsolateral prefrontal cortex	Huntington's disease - frontal cortex	0.118697	0	0	FALSE	5.65e-09	NA
Limb girdle muscular dystrophy 2a - proximal muscle	PAPA syndrome - PBMC	0.116089	0	0	TRUE	0.00027185	NA
Lung squamous cell carcinoma - lung	Lung adenocarcinoma - lung	0.116085	0	0	FALSE	1.27e-24	0.00205793
Malaria - PBMC	Clinically isolated syndrome - PBMC	0.115676	0	0	TRUE	0.0127314	NA
Melanoma - skin	Esophagus adenocarcinoma - esophageal epithelium	0.113645	0	0	FALSE	0.229022	NA
Juvenile dermatomyositis - skeletal muscle	Duchenne muscular dystrophy - skeletal muscle	0.113099	0	0	FALSE	0.000951475	NA
Systemic lupus erythematosus - PBMC	Multiple myeloma - bone marrow plasma cells	0.112866	0	0	FALSE	3.77e-38	0.138661
Familial combined hyperlipidemia - lymphoblastic cells	Myelodysplastic syndromes - Bone marrow cells	0.112411	0	0	TRUE	0.232043	0.0433467
Inclusion body myositis - skeletal muscle	Systemic lupus erythematosus - T-cells	0.111482	0	0	FALSE	1.53e-07	NA
Colorectal cancer - colon	Barrett's esophagus - esophageal epithelium	0.111335	0.006	0.0523686	FALSE	9.96e-19	NA
Parkinson's disease - brain whole substantia nigra	Lung adenocarcinoma - lung	0.111109	0	0	TRUE	0.057947	0.739946
Bipolar disorder - orbitofrontal cortex	Huntington's disease - frontal cortex	0.110474	0	0	FALSE	0.0813134	0.0175439
Parkinson's disease - brain whole substantia nigra	MSI colorectal cancer - colon	0.110178	0.004	0.0395753	TRUE	0.000494822	0.440661
MELAS syndrome - whole blood	IgA nephropathy - whole blood	0.110162	0	0	TRUE	0.071064	NA
Systemic lupus erythematosus - PBMC	Type 1 diabetes - PBMC	0.109907	0.004	0.0395753	FALSE	2.58e-10	0.0290683
Polymyositis - skeletal muscle	Lung squamous cell carcinoma - lung	0.109507	0	0	TRUE	0.062116	NA
Superficial transitional cell carcinoma - bladder	Crohn's disease - PBMC	0.109307	0.002	0.023876	TRUE	0.0528748	0.0263158
Staphylococcus aureus - PBMC	Psoriasis - skin	0.109162	0	0	TRUE	0.0315346	0.502183
Parkinson's disease - brain whole substantia nigra	Schizophrenia - prefrontal cortex	0.108908	0.012	0.0850748	TRUE	3.3e-08	NA
Invasive bladder transitional cell carcinoma - bladder	PAPA syndrome - PBMC	0.1064	0.004	0.0395753	TRUE	0.0032622	NA
Liposarcoma - fat	Idiopathic cardiomyopathy - left ventricular myocardium	0.10582	0.034	0.168918	TRUE	0.0175505	NA
Emphysema - lung	Psoriasis - skin	0.105687	0	0	FALSE	6.96e-07	0.502183
Melanoma - skin	Polycystic ovary syndrome - omental adipose tissue	0.105671	0	0	FALSE	0.000215686	0.0633843
Down syndrome - fetal heart	Huntington's disease - cerebellum	0.10509	0	0	FALSE	5.65e-09	NA
Methicillin-resistant staphylococcus aureus - PBMC	Staphylococcus aureus - PBMC	0.104368	0	0	FALSE	NA	0
Fanconi anemia - low-density bone marrow cells	Systemic lupus erythematosus - T-cells	0.103632	0	0	FALSE	0.045526	0.00185547
Esophageal squamous cell carcinoma - esophagus	Uterine fibroid - uterus	0.103507	0	0	FALSE	NA	NA
Myelodysplastic syndromes - Bone marrow cells	Aortic stenosis - cardiac left ventricle	0.10309	0	0	TRUE	0.110648	0.00877193
Liposarcoma - fat	Colorectal cancer - lung	0.101892	0	0	FALSE	0.158376	NA
Clinically isolated syndrome - PBMC	T cell large granular lymphocyte leukemia - PBMC	0.100784	0	0	TRUE	0.0194208	NA
Melanoma - skin	Bladder carcinoma in situ - bladder	0.100644	0.006	0.0523686	FALSE	7.56e-05	0.0321637
Polycystic ovary syndrome - omental adipose tissue	B-cell chronic lymphocytic leukemia - T-cells	0.100339	0	0	FALSE	2.19e-05	0.0520142
Malaria - PBMC	Down syndrome - fetal heart	0.100263	0	0	TRUE	6.76e-08	NA
Type 2 diabetes - PBMC	Superficial transitional cell carcinoma - bladder	0.100183	0	0	TRUE	0	0.0497076
Monoclonal gammopathy of undetermined significance - bone marrow plasma cells	Colorectal cancer - liver	0.0984604	0	0	FALSE	NA	NA
Multiple myeloma - bone marrow plasma cells	Plasma cell leukemia - Plasma cells	0.098365	0.004	0.0395753	FALSE	NA	NA
Chromophobe renal cell carcinoma - kidney	Psoriasis - skin	0.0981416	0	0	TRUE	0.0916639	0.405911
Rheumatoid arthritis - synovial membrane	S.pneumoniae - PBMC	0.0976759	0	0	TRUE	0	0.848737
Parkinson's disease - brain whole substantia nigra	Systemic lupus erythematosus - T-cells	0.097599	0.006	0.0523686	FALSE	2.9e-08	0.338814
IgA nephropathy - whole blood	Dermatomyositis - muscle biopsies	0.097568	0	0	FALSE	1.37e-09	NA
Parkinson's disease - brain putamen	Huntington's disease - cerebellum	0.0969925	0.024	0.137708	FALSE	1.07e-10	0.0789474
Huntington's disease - whole blood	E.coli - PBMC	0.0968064	0	0	TRUE	0.00679625	0.00292398
Down syndrome - fetal heart	Lung adenocarcinoma - lung	0.0968039	0	0	TRUE	0.000725717	NA
Cystic fibrosis - nasal epithelium	MSI colorectal cancer - colon	0.0963894	0	0	TRUE	8.9e-09	0.11751
Juvenile dermatomyositis - skeletal muscle	Colorectal cancer - liver	0.096271	0.018	0.112437	TRUE	0	0.0204678
Renal clear cell carcinoma - kidney	Melanoma - skin	0.0959519	0	0	FALSE	0.000944893	0.257542
Plasma cell leukemia - Plasma cells	Acute quadriplegic myopathy - skeletal muscle	0.0958669	0	0	TRUE	NA	NA
Obesity - skeletal muscle	Crohn's disease - PBMC	0.0958098	0	0	TRUE	5.58e-07	0.35369
Barrett's esophagus - esophageal epithelium	Emphysema - lung	0.0953459	0	0	FALSE	6.98e-07	NA
Melanoma - skin	Duchenne muscular dystrophy - skeletal muscle	0.0948569	0.004	0.0395753	TRUE	0.000100348	NA
Systemic lupus erythematosus - myeloid cells	Esophageal squamous cell carcinoma - esophagus	0.0947929	0	0	TRUE	1.11e-20	NA
Atopic eczema - skin	Superficial transitional cell carcinoma - bladder	0.0944553	0	0	TRUE	0.00516515	0.0116959
Familial combined hyperlipidemia - lymphoblastic cells	Monoclonal gammopathy of undetermined significance - bone marrow plasma cells	0.0944074	0	0	TRUE	NA	NA
Schizophrenia - prefrontal cortex	Huntington's disease - frontal cortex	0.09401	0	0	FALSE	1.83e-06	NA
Type 2 diabetes - liver	Obesity - skeletal muscle	0.0935549	0	0	FALSE	4.71e-10	0.566001
Staphylococcus aureus - PBMC	Fanconi anemia - low-density bone marrow cells	0.0932596	0	0	TRUE	0.00625255	0.53854
Invasive bladder transitional cell carcinoma - bladder	Aortic stenosis - cardiac left ventricle	0.0930632	0	0	TRUE	0.000282199	NA
Parkinson's disease - brain prefrontal cortex	Obesity - skeletal muscle	0.0927635	0	0	TRUE	4.62e-14	0.739946
Systemic lupus erythematosus - T-cells	Lung adenocarcinoma - lung	0.0927327	0.002	0.023876	TRUE	0.0487366	0.21417
Psoriasis - skin	T-cell prolymphocytic leukaemia - CD3-purified mononuclear cells	0.0919579	0	0	TRUE	0.0916639	0.0359206
PAPA syndrome - PBMC	Crohn's disease - PBMC	0.0916295	0.042	0.191687	TRUE	0.0528748	0.0520142
Renal clear cell carcinoma - kidney	MELAS syndrome - whole blood	0.0915333	0.012	0.0850748	TRUE	0.0255431	NA
Renal oncocytoma - kidney	Alzheimer's disease - hippocampal CA1 tissue	0.091279	0	0	TRUE	NA	NA
Obesity - skeletal muscle	Myelodysplastic syndromes - Bone marrow cells	0.0910884	0	0	TRUE	0.0668274	0.134262
Staphylococcus aureus - PBMC	E.coli - PBMC	0.0910648	0	0	FALSE	0.000135925	0.0350877
Clinically isolated syndrome - PBMC	IgA nephropathy - whole blood	0.0903742	0	0	TRUE	0.162293	NA
IgA nephropathy - tubulointerstitium	Lung adenocarcinoma - lung	0.0902315	0	0	TRUE	0.438794	NA
Myelodysplastic syndromes - Bone marrow cells	Squamous cell carcinoma of skin - skin	0.0900431	0	0	FALSE	1.04e-07	0.00877193
Juvenile dermatomyositis - skeletal muscle	Facioscapulohumeral dystrophy - vastus lateralis muscle	0.0899731	0	0	FALSE	0.000407775	NA
Guillain-Barre syndrome - peripheral leukocyte	Systemic lupus erythematosus - T-cells	0.089693	0.006	0.0523686	FALSE	4.56e-13	NA
Polymyositis - skeletal muscle	MELAS syndrome - whole blood	0.0895584	0	0	FALSE	0.0135179	NA
Myelodysplastic syndromes - Bone marrow cells	Lung squamous cell carcinoma - lung	0.0895513	0	0	FALSE	9.15e-10	0.0174924
T cell large granular lymphocyte leukemia - PBMC	T-cell prolymphocytic leukaemia - CD3-purified mononuclear cells	0.08937	0.014	0.0948324	FALSE	0.00244499	0
Melanoma - skin	Colorectal cancer - colon	0.0890621	0	0	FALSE	1.54e-27	0.206192
MELAS syndrome - whole blood	Type 1 diabetes - PBMC	0.0888886	0.034	0.168918	FALSE	0.0786725	NA
Bladder carcinoma in situ - bladder	Lung adenocarcinoma - lung	0.0887768	0.002	0.023876	FALSE	0.0314747	0.0467836
Obesity - skeletal muscle	Psoriasis - skin	0.0882984	0.006	0.0523686	TRUE	0.00323161	0.607744
Polymyositis - skeletal muscle	T cell large granular lymphocyte leukemia - PBMC	0.0881735	0	0	TRUE	0.00813059	NA
Acute Myocardial infarction - left ventricular apex	Allergic asthma - alveolar macrophages	0.0881046	0	0	FALSE	0.00163054	0.138661
Limb girdle muscular dystrophy 2a - proximal muscle	Neurodegenerative diseases - whole blood	0.0878906	0	0	FALSE	0.00407387	NA
Hepatocellular adenomas - liver	Obesity - skeletal muscle	0.0878365	0	0	TRUE	1.4e-09	0.0467836
Methicillin-resistant staphylococcus aureus - PBMC	Crohn's disease - PBMC	0.0875955	0	0	TRUE	NA	0.10161
Polycystic ovary syndrome - omental adipose tissue	Staphylococcus aureus - PBMC	0.0875077	0	0	TRUE	0.0482534	0.0690436
Parkinson's disease - whole blood	T cell large granular lymphocyte leukemia - PBMC	0.0874955	0	0	TRUE	0.407302	0.691115
IgA nephropathy - tubulointerstitium	Chromophobe renal cell carcinoma - kidney	0.0874213	0	0	FALSE	0.0218616	NA
Guillain-Barre syndrome - peripheral leukocyte	Superficial transitional cell carcinoma - bladder	0.087316	0.016	0.103294	TRUE	0.00244665	NA
Melanoma - skin	Chronic lymphocytic leukemia - T-cells	0.0869303	0	0	FALSE	6.69e-32	0.257542
Barrett's esophagus - esophageal epithelium	Myelodysplastic syndromes - Bone marrow cells	0.0860948	0.048	0.209158	TRUE	9.44e-14	NA
MSI colorectal cancer - colon	Systemic lupus erythematosus - B-cells	0.0857099	0	0	TRUE	8.02e-10	0.0987905
Liposarcoma - fat	Superficial transitional cell carcinoma - bladder	0.0856873	0.004	0.0395753	FALSE	0.000679625	NA
Systemic lupus erythematosus - B-cells	S.pneumoniae - PBMC	0.0854924	0	0	TRUE	0.00182767	0.164448
T cell large granular lymphocyte leukemia - PBMC	Huntington's disease - cerebellum	0.0853653	0	0	TRUE	0.0401043	0.0409357
Down syndrome - dorsolateral prefrontal cortex	Renal oncocytoma - kidney	0.0852662	0	0	TRUE	NA	NA
Type 2 diabetes - PBMC	Neurodegenerative diseases - whole blood	0.0852456	0.002	0.023876	TRUE	0.0133666	NA
Coronary artery disease - left ventricular apex	Liposarcoma - fat	0.0848729	0	0	TRUE	0.412848	NA
Guillain-Barre syndrome - peripheral leukocyte	Bipolar disorder - orbitofrontal cortex	0.0847513	0.002	0.023876	TRUE	2.3e-05	NA
Coronary artery disease - left ventricular apex	Huntington's disease - cerebellum	0.0847191	0.002	0.023876	FALSE	0.00979921	0.0204678
Schizophrenia - prefrontal cortex	Huntington's disease - cerebellum	0.0846923	0.028	0.148562	FALSE	1.83e-06	NA
Colorectal cancer - lung	Esophageal squamous cell carcinoma - esophagus	0.0845766	0	0	FALSE	5.6e-28	NA
Barrett's esophagus - esophageal epithelium	Parkinson's disease - brain putamen	0.0845372	0.006	0.0523686	FALSE	1.41e-07	NA
Down syndrome - fetal heart	Neurodegenerative diseases - whole blood	0.0844239	0	0	FALSE	8.83e-07	NA
Asthma - CD4 lymphocytes	Clinically isolated syndrome - PBMC	0.084173	0	0	TRUE	0.0363655	NA
Obesity - skeletal muscle	Fanconi anemia - low-density bone marrow cells	0.0840522	0	0	FALSE	0.748566	0.6457
Esophagus adenocarcinoma - esophageal epithelium	Ischemic cardiomyopathy - left ventricular myocardium	0.0839998	0	0	TRUE	0.0479621	NA
Ischemic cardiomyopathy - left ventricular myocardium	Renal oncocytoma - kidney	0.0839381	0	0	TRUE	NA	NA
Cystic fibrosis - nasal epithelium	Type 2 diabetes - PBMC	0.0836911	0	0	FALSE	2.73e-08	0.265256
Liposarcoma - fat	Allergic asthma - airway epithelial cells	0.0835276	0.002	0.023876	TRUE	0.00135888	NA
Sickle cell anemia - blood outgrowth endothelial cells	Type 2 diabetes - PBMC	0.0833481	0.004	0.0395753	TRUE	3.5e-12	0.668523
Parkinson's disease - brain putamen	Huntington's disease - frontal cortex	0.0833299	0	0	FALSE	1.07e-10	0.0789474
T cell large granular lymphocyte leukemia - PBMC	Plasma cell leukemia - Plasma cells	0.0832575	0.004	0.0395753	FALSE	NA	NA
Systemic lupus erythematosus - myeloid cells	Psoriasis - skin	0.0831285	0.004	0.0395753	FALSE	3.15e-45	0.0264955
IgA nephropathy - tubulointerstitium	Systemic lupus erythematosus - myeloid cells	0.08308	0.004	0.0395753	FALSE	1.15e-30	NA
Polycystic ovary syndrome - omental adipose tissue	Atopic eczema - skin	0.0829865	0	0	TRUE	1.05e-06	0.0232889
Seminoma - testis	Idiopathic cardiomyopathy - left ventricular myocardium	0.0825359	0.002	0.023876	TRUE	0.000249496	NA
Fanconi anemia - low-density bone marrow cells	Crohn's disease - PBMC	0.0823608	0	0	FALSE	0.0328829	0.099618
Seminoma - testis	Facioscapulohumeral dystrophy - vastus lateralis muscle	0.0820665	0	0	TRUE	0.0028521	NA
Renal clear cell carcinoma - kidney	Polymyositis - skeletal muscle	0.0819528	0.028	0.148562	TRUE	0.0255431	NA
Ulcerative colitis - PBMC	Huntington's disease - caudate nucleus	0.0816724	0	0	FALSE	0.0158254	0.0233918
Ischemic cardiomyopathy - left ventricular myocardium	Duchenne muscular dystrophy - skeletal muscle	0.0816236	0	0	FALSE	0.0557327	NA
Colorectal cancer - liver	Cervical cancer - uterus	0.0812422	0.044	0.19893	FALSE	1.47e-46	0.00106982
Huntington's disease - whole blood	B-cell chronic lymphocytic leukemia - T-cells	0.0808382	0	0	TRUE	0.207396	0.0263158
Coronary artery disease - left ventricular apex	Influenza.A - PBMC	0.0808164	0	0	TRUE	0.000103275	0.0797316
Multiple myeloma - bone marrow plasma cells	PAPA syndrome - PBMC	0.0807334	0.014	0.0948324	TRUE	0.0220198	0.0577078
Familial combined hyperlipidemia - lymphoblastic cells	Staphylococcus aureus - PBMC	0.080101	0	0	TRUE	0.00244665	0.164448
Parkinson's disease - brain prefrontal cortex	Down syndrome - dorsolateral prefrontal cortex	0.0798731	0.004	0.0395753	FALSE	3.32e-09	NA
Colorectal cancer - lung	Staphylococcus aureus - PBMC	0.0797711	0	0	TRUE	0	0.22298
Guillain-Barre syndrome - peripheral leukocyte	Fanconi anemia - low-density bone marrow cells	0.0794776	0	0	FALSE	0.00549079	NA
Testicular yolk sac tumor - testis	Type 2 diabetes - PBMC	0.0794105	0	0	TRUE	NA	0.0970829
Uterine fibroid - uterus	Duchenne muscular dystrophy - skeletal muscle	0.0792963	0	0	TRUE	NA	NA
Huntington's disease - cerebellum	Transitional cell carcinoma - kidney	0.079055	0	0	TRUE	NA	0.0263158
Idiopathic cardiomyopathy - left ventricular myocardium	Crohn's disease - PBMC	0.0788156	0.014	0.0948324	FALSE	3.83e-05	NA
Invasive bladder transitional cell carcinoma - bladder	Systemic lupus erythematosus - B-cells	0.0787754	0	0	TRUE	4.17e-06	NA
Juvenile Idiopathic Arthritis - PBMC	Barrett's esophagus - esophageal epithelium	0.0784108	0	0	FALSE	NA	NA
MSI colorectal cancer - colon	Cervical cancer - uterus	0.0783136	0.012	0.0850748	FALSE	1.47e-46	0.00106982
Acute Myocardial infarction - left ventricular apex	Fanconi anemia - low-density bone marrow cells	0.0782672	0	0	FALSE	0.0369461	0.272963
Juvenile dermatomyositis - skeletal muscle	Influenza.A - PBMC	0.0782251	0	0	TRUE	0.0005437	0.0116959
Juvenile Idiopathic Arthritis - PBMC	Systemic lupus erythematosus - myeloid cells	0.0781484	0	0	FALSE	NA	0.0574566
Juvenile Idiopathic Arthritis - PBMC	Staphylococcus aureus - PBMC	0.0781472	0	0	TRUE	NA	0.133692
Coronary artery disease - left ventricular apex	Bladder carcinoma in situ - bladder	0.0780801	0.006	0.0523686	TRUE	0.273442	0.0204678
Esophagus adenocarcinoma - esophageal epithelium	Squamous cell carcinoma of skin - skin	0.0780348	0.026	0.143211	FALSE	0.0456104	NA
Systemic lupus erythematosus - myeloid cells	Fanconi anemia - low-density bone marrow cells	0.0780201	0	0	FALSE	0.045526	0.00185547
Chromophobe renal cell carcinoma - kidney	Papillary renal cell carcinoma - kidney	0.0775888	0	0	FALSE	0.00163043	0
Obesity - skeletal muscle	Clinically isolated syndrome - PBMC	0.0775095	0	0	TRUE	0.0385939	NA
Schizophrenia - prefrontal cortex	Bladder carcinoma in situ - bladder	0.0774765	0	0	TRUE	0.04716	NA
Squamous cell carcinoma of skin - skin	Testicular yolk sac tumor - testis	0.0773077	0	0	FALSE	NA	0.00584795
Seminoma - testis	Clinically isolated syndrome - PBMC	0.0772842	0	0	TRUE	0.000212072	NA
Guillain-Barre syndrome - peripheral leukocyte	Multiple myeloma - bone marrow plasma cells	0.0772551	0.01	0.0753325	FALSE	4e-11	NA
Liposarcoma - fat	Chromophobe renal cell carcinoma - kidney	0.0772332	0	0	FALSE	0.00203777	NA
Coronary artery disease - left ventricular apex	Juvenile Idiopathic Arthritis - PBMC	0.0769161	0	0	FALSE	NA	0.0797316
Colorectal cancer - liver	Neurodegenerative diseases - whole blood	0.0768759	0	0	TRUE	0.0149496	NA
Limb girdle muscular dystrophy 2a - proximal muscle	Idiopathic cardiomyopathy - left ventricular myocardium	0.0768284	0	0	FALSE	0.00705609	NA
Polymyositis - skeletal muscle	Schizophrenia - prefrontal cortex	0.0766353	0.006	0.0523686	TRUE	0.000661633	NA
Polycystic ovary syndrome - omental adipose tissue	Papillary renal cell carcinoma - kidney	0.0764679	0.03	0.155184	FALSE	0.179521	0.0520142
Acute Myocardial infarction - left ventricular apex	Superficial transitional cell carcinoma - bladder	0.0761916	0.016	0.103294	TRUE	0.00081555	0.0146199
Juvenile dermatomyositis - skeletal muscle	Esophageal squamous cell carcinoma - esophagus	0.0761463	0	0	TRUE	0.0150877	NA
Chronic lymphocytic leukemia - B-cells	Chronic Hepatitis C virus - PBMC	0.0758436	0	0	TRUE	5.46e-07	0.125531
Invasive bladder transitional cell carcinoma - bladder	Sickle cell anemia - blood outgrowth endothelial cells	0.0758248	0.004	0.0395753	TRUE	0.00176583	NA
Systemic lupus erythematosus - T-cells	Acute quadriplegic myopathy - skeletal muscle	0.0756844	0	0	FALSE	NA	NA
Psoriasis - skin	Crohn's disease - PBMC	0.0756385	0.008	0.0638453	FALSE	1.78e-40	0.00992251
Chronic obstructive pulmonary disease - alveolar macrophage	Chronic Hepatitis C virus - PBMC	0.0756182	0.006	0.0523686	TRUE	7.42e-06	0.151633
Huntington's disease - whole blood	Fanconi anemia - low-density bone marrow cells	0.0755601	0	0	FALSE	0.269964	0.0614035
Liposarcoma - fat	Multiple myeloma - bone marrow plasma cells	0.0751144	0.01	0.0753325	FALSE	0.105383	NA
Squamous cell carcinoma of skin - skin	Superficial transitional cell carcinoma - bladder	0.0750933	0.002	0.023876	FALSE	0	0.00292398
Staphylococcus aureus - PBMC	Huntington's disease - cerebellum	0.0750874	0	0	TRUE	0.00679625	0.0350877
Multiple myeloma - bone marrow plasma cells	Lung adenocarcinoma - lung	0.0750286	0.02	0.121642	FALSE	0.00722839	0.384744
Polycystic ovary syndrome - omental adipose tissue	Testicular yolk sac tumor - testis	0.0750123	0	0	FALSE	NA	0.0116788
Endometrial cancer - uterus	Crohn's disease - PBMC	0.0748108	0	0	TRUE	4.47e-13	0.0263158
Renal oncocytoma - kidney	Plasma cell leukemia - Plasma cells	0.0747004	0.002	0.023876	FALSE	NA	NA
Polycystic ovary syndrome - omental adipose tissue	Allergic asthma - alveolar macrophages	0.0746947	0	0	TRUE	0.0941846	0.0577078
Parkinson's disease - brain whole substantia nigra	Parkinson's disease - brain putamen	0.0746494	0.008	0.0638453	FALSE	0	0
Obesity - skeletal muscle	Methicillin-resistant staphylococcus aureus - PBMC	0.0745852	0	0	TRUE	NA	0.175123
Lung cancer - bronchial epithelium	Huntington's disease - frontal cortex	0.0745596	0	0	TRUE	0.0141777	0.0467836
Aortic stenosis - cardiac left ventricle	Acute Myocardial infarction - left ventricular apex	0.0744284	0	0	FALSE	0.00650889	0.0146199
Type 2 diabetes - liver	Papillary renal cell carcinoma - kidney	0.0743578	0.002	0.023876	TRUE	0.443307	0.371533
Juvenile dermatomyositis - skeletal muscle	Renal oncocytoma - kidney	0.0742813	0	0	TRUE	NA	NA
Guillain-Barre syndrome - peripheral leukocyte	Down syndrome - fetal heart	0.0741422	0	0	FALSE	0.000106384	NA
Cystic fibrosis - nasal epithelium	Huntington's disease - frontal cortex	0.074126	0	0	TRUE	0.131329	0.0175439
Lung squamous cell carcinoma - lung	Malignant pleural mesothelioma - pleura	0.0738846	0	0	FALSE	1.01e-12	0.00584795
Endometrial cancer - uterus	Lung cancer - bronchial epithelium	0.0738086	0.008	0.0638453	FALSE	4.85e-63	0.0467836
Schizophrenia - prefrontal cortex	Renal oncocytoma - kidney	0.073542	0.004	0.0395753	TRUE	NA	NA
Melanoma - skin	Uterine fibroid - uterus	0.0733768	0	0	FALSE	NA	NA
Myelodysplastic syndromes - Bone marrow cells	Lung adenocarcinoma - lung	0.0731214	0.02	0.121642	FALSE	1.55e-05	0.134262
Clinically isolated syndrome - PBMC	Papillary renal cell carcinoma - kidney	0.0728708	0	0	TRUE	0.0129877	NA
E.coli - PBMC	Inclusion body myositis - skeletal muscle	0.0727282	0	0	TRUE	0.0010874	NA
Melanoma - skin	Endometrial cancer - uterus	0.0726236	0.012	0.0850748	FALSE	1.17e-25	0.0321637
Esophagus adenocarcinoma - esophageal epithelium	Juvenile dermatomyositis - skeletal muscle	0.0725949	0	0	TRUE	0.00081555	NA
Familial combined hyperlipidemia - lymphoblastic cells	Colorectal cancer - lung	0.0724465	0.004	0.0395753	TRUE	0.0103199	0.0987905
Fanconi anemia - low-density bone marrow cells	Duchenne muscular dystrophy - skeletal muscle	0.0723936	0	0	FALSE	0.000787366	NA
Esophageal squamous cell carcinoma - esophagus	Superficial transitional cell carcinoma - bladder	0.0723504	0	0	FALSE	0	NA
Invasive bladder transitional cell carcinoma - bladder	Esophageal squamous cell carcinoma - esophagus	0.0723006	0	0	FALSE	6.66e-13	NA
Hepatocellular adenomas - liver	Down syndrome - dorsolateral prefrontal cortex	0.0722913	0.004	0.0395753	TRUE	1.03e-06	NA
Invasive bladder transitional cell carcinoma - bladder	Facioscapulohumeral dystrophy - vastus lateralis muscle	0.0721671	0	0	TRUE	0.00975603	NA
Bladder carcinoma in situ - bladder	Crohn's disease - PBMC	0.0719951	0.008	0.0638453	TRUE	0.150404	0.0263158
IgA nephropathy - tubulointerstitium	Duchenne muscular dystrophy - skeletal muscle	0.0719641	0.014	0.0948324	FALSE	0.0502821	NA
Cystic fibrosis - nasal epithelium	Lung squamous cell carcinoma - lung	0.0718856	0	0	TRUE	2.45e-05	0.0348305
Chronic lymphocytic leukemia - T-cells	Acute quadriplegic myopathy - skeletal muscle	0.0717673	0.002	0.023876	TRUE	NA	NA
Lung squamous cell carcinoma - lung	Uterine fibroid - uterus	0.0716975	0	0	FALSE	NA	NA
Parkinson's disease - brain whole substantia nigra	MELAS syndrome - whole blood	0.0716874	0.032	0.162332	FALSE	5.17e-05	NA
Cystic fibrosis - nasal epithelium	Parkinson's disease - whole blood	0.0715815	0.018	0.112437	TRUE	1.71e-10	0.391787
Colorectal cancer - colon	Aortic stenosis - cardiac left ventricle	0.0714961	0.014	0.0948324	TRUE	0.00254728	0.0204678
Asthma - CD4 lymphocytes	Polycystic ovary syndrome - omental adipose tissue	0.0714796	0.012	0.0850748	TRUE	9.23e-05	0.204953
Chronic lymphocytic leukemia - B-cells	Papillary renal cell carcinoma - kidney	0.0714789	0.03	0.155184	FALSE	0.0137056	0.215656
Emphysema - lung	Squamous cell carcinoma of skin - skin	0.0714735	0.006	0.0523686	TRUE	1.88e-07	0.0350877
Liposarcoma - fat	Uterine fibroid - uterus	0.0712531	0.002	0.023876	FALSE	NA	NA
Juvenile dermatomyositis - skeletal muscle	Crohn's disease - PBMC	0.0712035	0.002	0.023876	FALSE	0	0
MELAS syndrome - whole blood	Parkinson's disease - brain putamen	0.0711549	0.048	0.209158	FALSE	5.17e-05	NA
MELAS syndrome - whole blood	Lung squamous cell carcinoma - lung	0.0709083	0.004	0.0395753	TRUE	0.062116	NA
Huntington's disease - whole blood	IgA nephropathy - whole blood	0.0706511	0.006	0.0523686	FALSE	0.308981	NA
Renal clear cell carcinoma - kidney	Monoclonal gammopathy of undetermined significance - bone marrow plasma cells	0.0705615	0.026	0.143211	FALSE	NA	NA
Uterine fibroid - uterus	Neurodegenerative diseases - whole blood	0.0700933	0	0	TRUE	NA	NA
Liposarcoma - fat	Lung squamous cell carcinoma - lung	0.0700009	0.01	0.0753325	FALSE	0.0315453	NA
Liposarcoma - fat	T cell large granular lymphocyte leukemia - PBMC	0.0699819	0	0	FALSE	0.00407221	NA
Familial combined hyperlipidemia - lymphoblastic cells	Squamous cell carcinoma of skin - skin	0.06988	0.004	0.0395753	TRUE	0.130785	0.0146199
Alzheimer's disease - hippocampal CA1 tissue	S.pneumoniae - PBMC	0.0698412	0	0	TRUE	0.0333528	0.0350877
Staphylococcus aureus - PBMC	Sickle cell anemia - blood outgrowth endothelial cells	0.0697471	0.006	0.0523686	TRUE	0.0101944	0.53854
Malaria - PBMC	Guillain-Barre syndrome - peripheral leukocyte	0.0697037	0	0	TRUE	5.84e-19	NA
Cystic fibrosis - nasal epithelium	Uterine fibroid - uterus	0.0695589	0	0	TRUE	NA	NA
Huntington's disease - whole blood	T cell large granular lymphocyte leukemia - PBMC	0.0694998	0	0	TRUE	0.0401043	0.0409357
Aortic stenosis - cardiac left ventricle	Type 1 diabetes - PBMC	0.0694141	0	0	TRUE	0.00177461	0.00584795
Juvenile Idiopathic Arthritis - PBMC	Plasma cell leukemia - Plasma cells	0.0693287	0.002	0.023876	FALSE	NA	NA
Obesity - skeletal muscle	Colorectal cancer - liver	0.0692307	0	0	TRUE	1.39e-09	0.287123
Polymyositis - skeletal muscle	Transitional cell carcinoma - kidney	0.069079	0	0	TRUE	NA	NA
Influenza.A - PBMC	PAPA syndrome - PBMC	0.0690773	0.004	0.0395753	TRUE	0.0005437	0.0232889
MSI colorectal cancer - colon	MELAS syndrome - whole blood	0.068917	0.002	0.023876	TRUE	0.795148	NA
Acute Myocardial infarction - left ventricular apex	S.pneumoniae - PBMC	0.0688171	0.004	0.0395753	TRUE	0.00163054	0.164448
Obesity - skeletal muscle	Emery dreifuss muscular dystrophy - skeletal muscle	0.0687389	0.006	0.0523686	TRUE	0.594986	NA
Barrett's esophagus - esophageal epithelium	Down syndrome - fetal heart	0.0684936	0.006	0.0523686	TRUE	3.62e-08	NA
Juvenile Idiopathic Arthritis - PBMC	Guillain-Barre syndrome - peripheral leukocyte	0.0684467	0.016	0.103294	FALSE	NA	NA
Bladder carcinoma in situ - bladder	Huntington's disease - frontal cortex	0.0682686	0	0	TRUE	0.0202532	0.00292398
Influenza.A - PBMC	Huntington's disease - caudate nucleus	0.0682313	0	0	TRUE	0.0269145	0.0116959
Polycystic ovary syndrome - omental adipose tissue	Inclusion body myositis - skeletal muscle	0.0682096	0.002	0.023876	TRUE	0.000319682	NA
Systemic lupus erythematosus - myeloid cells	Superficial transitional cell carcinoma - bladder	0.0682073	0.008	0.0638453	TRUE	0.0428164	0.0146199
Facioscapulohumeral dystrophy - vastus lateralis muscle	Chronic kidney disease - PBMC	0.0681571	0.002	0.023876	FALSE	0.00569876	NA
Malaria - PBMC	Papillary renal cell carcinoma - kidney	0.0681463	0	0	TRUE	0.0801321	0.371533
Seminoma - testis	Renal oncocytoma - kidney	0.0679896	0	0	FALSE	NA	NA
Bipolar disorder - orbitofrontal cortex	Huntington's disease - cerebellum	0.0679411	0.002	0.023876	FALSE	0.0813134	0.0175439
Schizophrenia - prefrontal cortex	Huntington's disease - caudate nucleus	0.0679246	0.026	0.143211	FALSE	1.83e-06	NA
PAPA syndrome - PBMC	T-cell prolymphocytic leukaemia - CD3-purified mononuclear cells	0.0679044	0.006	0.0523686	TRUE	0.000407775	0.0803107
Guillain-Barre syndrome - peripheral leukocyte	T cell large granular lymphocyte leukemia - PBMC	0.0677901	0.006	0.0523686	FALSE	0.0145953	NA
MELAS syndrome - whole blood	S.pneumoniae - PBMC	0.0676196	0.024	0.137708	TRUE	0.00271684	NA
Bladder carcinoma in situ - bladder	Monoclonal gammopathy of undetermined significance - bone marrow plasma cells	0.0675907	0.036	0.174211	FALSE	NA	NA
Parkinson's disease - whole blood	Transitional cell carcinoma - kidney	0.0674047	0	0	TRUE	NA	0.527314
Ischemic cardiomyopathy - left ventricular myocardium	Lung squamous cell carcinoma - lung	0.0674021	0	0	TRUE	0.0559467	0.00584795
MELAS syndrome - whole blood	Allergic asthma - alveolar macrophages	0.0673195	0.008	0.0638453	TRUE	0.00271684	NA
Renal oncocytoma - kidney	Chromophobe renal cell carcinoma - kidney	0.0672257	0	0	FALSE	NA	NA
Papillary renal cell carcinoma - kidney	Systemic lupus erythematosus - T-cells	0.0671556	0.004	0.0395753	TRUE	0.160607	0.125531
Huntington's disease - whole blood	Systemic lupus erythematosus - B-cells	0.0669741	0	0	FALSE	0.164855	0.0146199
Rheumatoid arthritis - PBMC	Sickle cell anemia - blood outgrowth endothelial cells	0.0668866	0	0	TRUE	2.75e-10	0.602908
IgA nephropathy - tubulointerstitium	Schizophrenia - prefrontal cortex	0.0668649	0.042	0.191687	TRUE	0.000106368	NA
Emery dreifuss muscular dystrophy - skeletal muscle	Rheumatoid arthritis - synovial membrane	0.0667137	0	0	FALSE	0.638623	NA
Malaria - PBMC	Juvenile Idiopathic Arthritis - PBMC	0.0665948	0.044	0.19893	TRUE	NA	0.185244
Sickle cell anemia - blood outgrowth endothelial cells	Chronic Hepatitis C virus - PBMC	0.0665164	0.026	0.143211	TRUE	1.04e-08	0.272963
Lung cancer - bronchial epithelium	Invasive bladder transitional cell carcinoma - bladder	0.066317	0.024	0.137708	FALSE	1.35e-20	NA
Lung adenocarcinoma - lung	S.pneumoniae - PBMC	0.0661819	0.004	0.0395753	TRUE	0.0210933	0.442702
Parkinson's disease - brain putamen	Chronic lymphocytic leukemia - T-cells	0.0661646	0.004	0.0395753	TRUE	0.00447984	0.527314
Limb girdle muscular dystrophy 2a - proximal muscle	Uterine fibroid - uterus	0.0661159	0	0	TRUE	NA	NA
Coronary artery disease - left ventricular apex	Chronic obstructive pulmonary disease - vastus lateralis biopsy	0.0661122	0.034	0.168918	FALSE	6.78e-22	0.206192
Familial combined hyperlipidemia - lymphoblastic cells	Lung cancer - bronchial epithelium	0.0659588	0	0	TRUE	0.000641672	0.21417
Renal clear cell carcinoma - kidney	S.pneumoniae - PBMC	0.0657125	0.002	0.023876	TRUE	0.00515883	0.27773
Allergic asthma - airway epithelial cells	Sickle cell anemia - blood outgrowth endothelial cells	0.0656448	0.014	0.0948324	TRUE	0.000102554	0.47401
Familial combined hyperlipidemia - lymphoblastic cells	Colorectal cancer - colon	0.0656355	0	0	TRUE	0.0103199	0.0987905
Essential thrombocythemia - blood platelets	Duchenne muscular dystrophy - skeletal muscle	0.0656301	0.002	0.023876	TRUE	0.0075901	NA
Chronic obstructive pulmonary disease - alveolar macrophage	Osteoarthritis - synovial membrane	0.0656004	0	0	FALSE	5.83e-22	0.64145
Renal clear cell carcinoma - kidney	Systemic lupus erythematosus - B-cells	0.0655174	0.004	0.0395753	TRUE	0.0453093	0.125531
Renal cell carcinoma - kidney	Idiopathic cardiomyopathy - left ventricular myocardium	0.0654736	0	0	TRUE	0.00625702	NA
Parkinson's disease - whole blood	Chromophobe renal cell carcinoma - kidney	0.0653463	0.002	0.023876	TRUE	0.230088	0.527314
Malaria - PBMC	Emphysema - lung	0.0653343	0	0	TRUE	3.18e-07	0.463216
Malaria - PBMC	Lung cancer - bronchial epithelium	0.0652867	0.028	0.148562	TRUE	1.82e-15	0.566001
Atopic eczema - skin	Fanconi anemia - low-density bone marrow cells	0.0652591	0	0	FALSE	3.29e-06	0.0200303
Juvenile Idiopathic Arthritis - PBMC	Inclusion body myositis - skeletal muscle	0.0651671	0.04	0.185639	FALSE	NA	NA
Renal oncocytoma - kidney	T cell large granular lymphocyte leukemia - PBMC	0.0651283	0	0	FALSE	NA	NA
Esophagus adenocarcinoma - esophageal epithelium	Obesity - skeletal muscle	0.0650378	0.004	0.0395753	TRUE	0.497069	NA
Acute Myocardial infarction - left ventricular apex	Testicular yolk sac tumor - testis	0.0648355	0.004	0.0395753	TRUE	NA	0.0290683
Parkinson's disease - whole blood	Emphysema - lung	0.0647439	0.036	0.174211	FALSE	2.33e-08	0.633514
Juvenile dermatomyositis - skeletal muscle	Alzheimer's disease - hippocampal CA1 tissue	0.0645582	0.038	0.180118	FALSE	0.182683	0.00292398
Chronic lymphocytic leukemia - B-cells	Lung adenocarcinoma - lung	0.0644663	0	0	FALSE	0.00483295	0.35369
Asthma - CD4 lymphocytes	Plasma cell leukemia - Plasma cells	0.0643899	0.042	0.191687	FALSE	NA	NA
Down syndrome - dorsolateral prefrontal cortex	Fanconi anemia - low-density bone marrow cells	0.0643595	0	0	FALSE	9.38e-05	NA
IgA nephropathy - tubulointerstitium	Type 1 diabetes - PBMC	0.0642865	0	0	FALSE	0.000932546	NA
Huntington's disease - frontal cortex	S.pneumoniae - PBMC	0.0641068	0.002	0.023876	TRUE	0.0135472	0.0350877
Systemic lupus erythematosus - myeloid cells	Rheumatoid arthritis - PBMC	0.0641018	0	0	FALSE	4.84e-104	0.00169003
Parkinson's disease - brain whole substantia nigra	Squamous cell carcinoma of skin - skin	0.0640678	0.002	0.023876	TRUE	2.17e-06	0.0789474
Bladder carcinoma in situ - bladder	Fanconi anemia - low-density bone marrow cells	0.0640347	0	0	TRUE	0.000114291	0.0614035
Parkinson's disease - brain prefrontal cortex	IgA nephropathy - whole blood	0.0640034	0	0	FALSE	0.00134373	NA
Renal cell carcinoma - kidney	Down syndrome - fetal heart	0.0638674	0.006	0.0523686	TRUE	1.92e-05	NA
Invasive bladder transitional cell carcinoma - bladder	Uterine fibroid - uterus	0.0638629	0	0	FALSE	NA	NA
Renal cell carcinoma - kidney	Systemic lupus erythematosus - T-cells	0.063809	0.046	0.203825	TRUE	2.24e-08	0.125531
Uterine fibroid - uterus	Monoclonal gammopathy of undetermined significance - bone marrow plasma cells	0.0637463	0	0	FALSE	NA	NA
Endometrial cancer - uterus	Monoclonal gammopathy of undetermined significance - bone marrow plasma cells	0.0636898	0.002	0.023876	FALSE	NA	NA
Fanconi anemia - low-density bone marrow cells	Type 2 diabetes - PBMC	0.0636605	0	0	FALSE	0.879164	0.668523
Esophagus adenocarcinoma - esophageal epithelium	Chronic Hepatitis C virus - PBMC	0.0636602	0	0	TRUE	0.0137892	NA
Facioscapulohumeral dystrophy - vastus lateralis muscle	Duchenne muscular dystrophy - skeletal muscle	0.0633691	0.004	0.0395753	FALSE	0.0028521	NA
Coronary artery disease - left ventricular apex	Huntington's disease - frontal cortex	0.0632854	0	0	FALSE	0.00979921	0.0204678
Myelodysplastic syndromes - Bone marrow cells	Acute quadriplegic myopathy - skeletal muscle	0.0631816	0.006	0.0523686	TRUE	NA	NA
Barrett's esophagus - esophageal epithelium	Transitional cell carcinoma - kidney	0.0631496	0.004	0.0395753	TRUE	NA	NA
Cystic fibrosis - nasal epithelium	Allergic asthma - alveolar macrophages	0.0630565	0.006	0.0523686	TRUE	0.0251239	0.16422
Ulcerative colitis - PBMC	Parkinson's disease - whole blood	0.0628544	0	0	FALSE	9.54e-11	0.485743
Aortic stenosis - cardiac left ventricle	Acute quadriplegic myopathy - skeletal muscle	0.0623313	0.002	0.023876	FALSE	NA	NA
Seminoma - testis	Limb girdle muscular dystrophy 2a - proximal muscle	0.0622931	0	0	TRUE	0.00190217	NA
Colorectal cancer - lung	Chronic obstructive pulmonary disease - alveolar macrophage	0.0622614	0	0	TRUE	3.55e-15	0.206192
IgA nephropathy - tubulointerstitium	Atopic eczema - skin	0.0622569	0.002	0.023876	FALSE	2.03e-10	NA
Type 2 diabetes - liver	Allergic asthma - airway epithelial cells	0.0622326	0	0	TRUE	0	0.403617
Ulcerative colitis - PBMC	Myelodysplastic syndromes - Bone marrow cells	0.0620739	0.02	0.121642	TRUE	2.76e-05	0.0687434
Osteoarthritis - synovial membrane	Psoriasis - skin	0.0619383	0.012	0.0850748	FALSE	2.3e-34	0.833759
Systemic lupus erythematosus - B-cells	Type 1 diabetes - PBMC	0.0619301	0.026	0.143211	FALSE	2.58e-10	0.0290683
Down syndrome - dorsolateral prefrontal cortex	T-cell prolymphocytic leukaemia - CD3-purified mononuclear cells	0.0619162	0.008	0.0638453	TRUE	0.0158212	NA
Cystic fibrosis - nasal epithelium	Clinically isolated syndrome - PBMC	0.0619025	0.004	0.0395753	TRUE	0.263466	NA
MELAS syndrome - whole blood	Alzheimer's disease - hippocampal CA1 tissue	0.0618667	0	0	FALSE	0.0922464	NA
Malaria - PBMC	Aortic stenosis - cardiac left ventricle	0.0617803	0.022	0.130509	TRUE	0.000448731	0.0497076
Systemic lupus erythematosus - myeloid cells	Systemic lupus erythematosus - B-cells	0.0617525	0.006	0.0523686	FALSE	0	0
Chronic obstructive pulmonary disease - vastus lateralis biopsy	Psoriasis - skin	0.061752	0.018	0.112437	FALSE	1.16e-18	0.471867
Bladder carcinoma in situ - bladder	Squamous cell carcinoma of skin - skin	0.0617505	0.004	0.0395753	FALSE	0.0230667	0.00292398
Chronic lymphocytic leukemia - B-cells	T-cell prolymphocytic leukaemia - CD3-purified mononuclear cells	0.0617192	0.018	0.112437	FALSE	0.00708431	0
Malignant pleural mesothelioma - pleura	Idiopathic cardiomyopathy - left ventricular myocardium	0.0616802	0.002	0.023876	TRUE	0.0815802	NA
PAPA syndrome - PBMC	T cell large granular lymphocyte leukemia - PBMC	0.0616394	0.024	0.137708	TRUE	0.00081555	0.0803107
Dermatomyositis - muscle biopsies	Lung adenocarcinoma - lung	0.0615904	0	0	TRUE	0.0136143	0.0467836
Methicillin-resistant staphylococcus aureus - PBMC	Transitional cell carcinoma - kidney	0.0614863	0.01	0.0753325	TRUE	NA	0.10161
Rheumatoid arthritis - synovial membrane	Huntington's disease - caudate nucleus	0.0613369	0.008	0.0638453	FALSE	0.0545418	0.143275
Chronic kidney disease - PBMC	PAPA syndrome - PBMC	0.0612841	0.006	0.0523686	TRUE	0.00190295	0.0348305
Inclusion body myositis - skeletal muscle	T-cell prolymphocytic leukaemia - CD3-purified mononuclear cells	0.0612274	0.01	0.0753325	TRUE	0.0032591	NA
Parkinson's disease - brain putamen	Testicular yolk sac tumor - testis	0.0612044	0	0	TRUE	NA	0.151875
Chronic obstructive pulmonary disease - alveolar macrophage	Inclusion body myositis - skeletal muscle	0.0612041	0.014	0.0948324	FALSE	0.000264091	NA
Seminoma - testis	Sickle cell anemia - blood outgrowth endothelial cells	0.0611517	0.004	0.0395753	TRUE	3.46e-05	0.0614035
Parkinson's disease - brain prefrontal cortex	Influenza.A - PBMC	0.0611474	0.008	0.0638453	TRUE	0.0372436	0.0326698
Juvenile dermatomyositis - skeletal muscle	Malignant pleural mesothelioma - pleura	0.0610717	0.002	0.023876	TRUE	0.0032622	0.00292398
Renal clear cell carcinoma - kidney	Cystic fibrosis - nasal epithelium	0.0609526	0.026	0.143211	TRUE	0.0235093	0.148885
Chronic obstructive pulmonary disease - alveolar macrophage	Myelodysplastic syndromes - Bone marrow cells	0.0608901	0	0	TRUE	2e-06	0.0936865
Rheumatoid arthritis - PBMC	Staphylococcus aureus - PBMC	0.0608122	0	0	TRUE	0	0.848737
Squamous cell carcinoma of skin - skin	Multiple myeloma - bone marrow plasma cells	0.0605721	0.006	0.0523686	FALSE	1.22e-11	0.0292398
Bladder carcinoma in situ - bladder	Lung squamous cell carcinoma - lung	0.0605451	0	0	FALSE	0.0190458	0.00584795
Cystic fibrosis - nasal epithelium	Acute Myocardial infarction - left ventricular apex	0.0605442	0	0	TRUE	0.00229431	0.085177
Fanconi anemia - low-density bone marrow cells	Chronic kidney disease - PBMC	0.0605349	0.02	0.121642	FALSE	0.0841369	0.00356329
Parkinson's disease - brain putamen	Lung adenocarcinoma - lung	0.0605164	0.036	0.174211	TRUE	0.057947	0.739946
Myelodysplastic syndromes - Bone marrow cells	Esophageal squamous cell carcinoma - esophagus	0.0604501	0.008	0.0638453	FALSE	3.33e-12	NA
Seminoma - testis	T-cell prolymphocytic leukaemia - CD3-purified mononuclear cells	0.0603859	0.006	0.0523686	FALSE	0.0028521	0.0409357
Inclusion body myositis - skeletal muscle	Duchenne muscular dystrophy - skeletal muscle	0.0602666	0.036	0.174211	FALSE	2.01e-11	NA
Endometrial cancer - uterus	Squamous cell carcinoma of skin - skin	0.0602614	0.006	0.0523686	FALSE	9.78e-16	0.00292398
Bladder carcinoma in situ - bladder	Atopic eczema - skin	0.060089	0.01	0.0753325	TRUE	0.0154176	0.0116959
Colorectal cancer - lung	MELAS syndrome - whole blood	0.0600529	0	0	TRUE	0.795148	NA
Huntington's disease - whole blood	Malignant pleural mesothelioma - pleura	0.0599597	0.008	0.0638453	TRUE	0.000540712	0.00292398
Facioscapulohumeral dystrophy - vastus lateralis muscle	Plasma cell leukemia - Plasma cells	0.0598716	0	0	TRUE	NA	NA
IgA nephropathy - whole blood	Neurodegenerative diseases - whole blood	0.0594836	0.002	0.023876	FALSE	0.00522302	NA
Aortic stenosis - cardiac left ventricle	Cervical cancer - uterus	0.0593944	0	0	TRUE	3.05e-06	0.00877193
Cystic fibrosis - nasal epithelium	Psoriasis - skin	0.0593467	0.032	0.162332	TRUE	1.39e-20	0.292176
Systemic lupus erythematosus - myeloid cells	Papillary renal cell carcinoma - kidney	0.0592557	0.026	0.143211	TRUE	0.160607	0.125531
Type 2 diabetes - liver	Parkinson's disease - brain putamen	0.0590104	0.016	0.103294	TRUE	0.999952	0.761485
Methicillin-resistant staphylococcus aureus - PBMC	Lung squamous cell carcinoma - lung	0.0588644	0.002	0.023876	TRUE	NA	0.0232889
Facioscapulohumeral dystrophy - vastus lateralis muscle	E.coli - PBMC	0.0587069	0.004	0.0395753	TRUE	0.000407775	NA
Atopic eczema - skin	Sickle cell anemia - blood outgrowth endothelial cells	0.0586361	0.016	0.103294	FALSE	8.44e-08	0.0200303
Barrett's esophagus - esophageal epithelium	Crohn's disease - PBMC	0.0584807	0.034	0.168918	FALSE	3.35e-08	NA
Osteoarthritis - synovial membrane	Type 2 diabetes - PBMC	0.0584123	0	0	TRUE	0.000242823	0.798165
Ulcerative colitis - PBMC	Transitional cell carcinoma - kidney	0.0583186	0.02	0.121642	TRUE	NA	0.193936
Squamous cell carcinoma of skin - skin	Huntington's disease - caudate nucleus	0.0582982	0.002	0.023876	TRUE	0.0570157	0.00292398
Fanconi anemia - low-density bone marrow cells	Neurodegenerative diseases - whole blood	0.0582447	0.002	0.023876	FALSE	0.0898743	NA
Uterine fibroid - uterus	PAPA syndrome - PBMC	0.0581515	0	0	TRUE	NA	NA
Sickle cell anemia - blood outgrowth endothelial cells	Chronic kidney disease - PBMC	0.0581457	0.022	0.130509	TRUE	9.23e-06	0.00356329
Esophagus adenocarcinoma - esophageal epithelium	Guillain-Barre syndrome - peripheral leukocyte	0.0579911	0	0	TRUE	0.0145953	NA
Malignant pleural mesothelioma - pleura	Type 2 diabetes - PBMC	0.0578432	0.002	0.023876	TRUE	1.86e-07	0.0497076
Polymyositis - skeletal muscle	Colorectal cancer - liver	0.0578199	0	0	TRUE	7.09e-06	NA
Essential thrombocythemia - blood platelets	Dermatomyositis - muscle biopsies	0.0576517	0.034	0.168918	TRUE	0.0183456	0.00584795
Transitional cell carcinoma - kidney	S.pneumoniae - PBMC	0.0576312	0.002	0.023876	TRUE	NA	0.27773
Colorectal cancer - colon	Chromophobe renal cell carcinoma - kidney	0.0576037	0.026	0.143211	FALSE	0	0.171683
Clinically isolated syndrome - PBMC	Neurodegenerative diseases - whole blood	0.0576006	0	0	FALSE	0.0478758	NA
Ischemic cardiomyopathy - left ventricular myocardium	Bipolar disorder - orbitofrontal cortex	0.057563	0.006	0.0523686	TRUE	0.302181	0.0175439
Superficial transitional cell carcinoma - bladder	Huntington's disease - caudate nucleus	0.0575212	0.01	0.0753325	TRUE	0.00679625	0.00292398
Melanoma - skin	Huntington's disease - frontal cortex	0.0573957	0.012	0.0850748	TRUE	0.160926	0.0321637
Parkinson's disease - brain putamen	Systemic lupus erythematosus - B-cells	0.0573754	0.026	0.143211	FALSE	2.9e-08	0.338814
Methicillin-resistant staphylococcus aureus - PBMC	Type 1 diabetes - PBMC	0.057255	0.004	0.0395753	TRUE	NA	0.0232889
Huntington's disease - frontal cortex	Chronic kidney disease - PBMC	0.0572445	0.002	0.023876	FALSE	0.00391019	0.0175439
Down syndrome - dorsolateral prefrontal cortex	Papillary renal cell carcinoma - kidney	0.0572192	0.028	0.148562	TRUE	0.0210405	NA
Systemic lupus erythematosus - myeloid cells	T cell large granular lymphocyte leukemia - PBMC	0.0570852	0.004	0.0395753	FALSE	0	0.014531
Polymyositis - skeletal muscle	Parkinson's disease - brain prefrontal cortex	0.0568066	0.016	0.103294	FALSE	0.00670804	NA
Endometrial cancer - uterus	Clinically isolated syndrome - PBMC	0.0566793	0.012	0.0850748	TRUE	0.0655172	NA
Familial combined hyperlipidemia - lymphoblastic cells	T-cell prolymphocytic leukaemia - CD3-purified mononuclear cells	0.0565767	0.004	0.0395753	TRUE	0.007323	0.189614
Seminoma - testis	Crohn's disease - PBMC	0.0565615	0.012	0.0850748	TRUE	0.000237162	0.0263158
Facioscapulohumeral dystrophy - vastus lateralis muscle	Huntington's disease - caudate nucleus	0.0565596	0.004	0.0395753	FALSE	0.0202532	NA
Parkinson's disease - brain putamen	Huntington's disease - whole blood	0.0565474	0.016	0.103294	FALSE	1.07e-10	0.0789474
Chronic obstructive pulmonary disease - alveolar macrophage	Lung squamous cell carcinoma - lung	0.0565308	0.016	0.103294	FALSE	1.3e-11	0.0633843
Esophagus adenocarcinoma - esophageal epithelium	Dermatomyositis - muscle biopsies	0.0564823	0	0	TRUE	0.0137892	NA
Cystic fibrosis - nasal epithelium	Emphysema - lung	0.0564652	0.046	0.203825	FALSE	6.67e-09	0.194201
Obesity - skeletal muscle	IgA nephropathy - whole blood	0.0563898	0.006	0.0523686	TRUE	6.48e-08	NA
Influenza.A - PBMC	Acute quadriplegic myopathy - skeletal muscle	0.0563599	0.034	0.168918	TRUE	NA	NA
Esophagus adenocarcinoma - esophageal epithelium	Plasma cell leukemia - Plasma cells	0.0563536	0.026	0.143211	FALSE	NA	NA
Invasive bladder transitional cell carcinoma - bladder	Lung squamous cell carcinoma - lung	0.0563449	0.002	0.023876	FALSE	6.03e-09	NA
Familial combined hyperlipidemia - lymphoblastic cells	Crohn's disease - PBMC	0.0563326	0	0	TRUE	0.245867	0.125531
Myelodysplastic syndromes - Bone marrow cells	Renal oncocytoma - kidney	0.0562973	0.002	0.023876	FALSE	NA	NA
Chronic lymphocytic leukemia - T-cells	Uterine fibroid - uterus	0.0562924	0	0	FALSE	NA	NA
Down syndrome - dorsolateral prefrontal cortex	Renal cell carcinoma - kidney	0.0562715	0.004	0.0395753	TRUE	1.92e-05	NA
Aortic stenosis - cardiac left ventricle	Superficial transitional cell carcinoma - bladder	0.0562699	0.014	0.0948324	TRUE	0.0010874	0.00292398
Bipolar disorder - orbitofrontal cortex	Multiple myeloma - bone marrow plasma cells	0.0562284	0.016	0.103294	TRUE	0.458364	0.16422
Systemic lupus erythematosus - myeloid cells	Barrett's esophagus - esophageal epithelium	0.0560883	0.018	0.112437	FALSE	1.36e-11	NA
Obesity - skeletal muscle	Lung adenocarcinoma - lung	0.0559797	0	0	TRUE	0.132524	0.543601
Ulcerative colitis - PBMC	Colorectal cancer - liver	0.0559052	0.006	0.0523686	FALSE	1.1e-15	0.153951
Renal oncocytoma - kidney	Emery dreifuss muscular dystrophy - skeletal muscle	0.0558845	0.002	0.023876	TRUE	NA	NA
Parkinson's disease - brain prefrontal cortex	PAPA syndrome - PBMC	0.0558811	0.016	0.103294	TRUE	0.0834579	0.151875
Esophageal squamous cell carcinoma - esophagus	Sickle cell anemia - blood outgrowth endothelial cells	0.0558743	0.046	0.203825	TRUE	0.00533149	NA
Renal cell carcinoma - kidney	Transitional cell carcinoma - kidney	0.0556514	0.006	0.0523686	FALSE	NA	0
Colorectal cancer - colon	Uterine fibroid - uterus	0.0556006	0.008	0.0638453	FALSE	NA	NA
Essential thrombocythemia - blood platelets	Facioscapulohumeral dystrophy - vastus lateralis muscle	0.0555584	0.006	0.0523686	TRUE	0.0032591	NA
Renal clear cell carcinoma - kidney	Lung adenocarcinoma - lung	0.055544	0.016	0.103294	FALSE	1.22e-06	0.0610212
Emphysema - lung	Atopic eczema - skin	0.055495	0	0	FALSE	1.52e-08	0.133692
Malaria - PBMC	Methicillin-resistant staphylococcus aureus - PBMC	0.055451	0.004	0.0395753	FALSE	NA	0.185244
E.coli - PBMC	Plasma cell leukemia - Plasma cells	0.0554494	0	0	TRUE	NA	NA
Atopic eczema - skin	Clinically isolated syndrome - PBMC	0.0554004	0.018	0.112437	TRUE	0.00667461	NA
Allergic asthma - airway epithelial cells	Chronic Hepatitis C virus - PBMC	0.0553728	0	0	TRUE	0.00461642	0.138661
Familial combined hyperlipidemia - lymphoblastic cells	Coronary artery disease - left ventricular apex	0.0553161	0.036	0.174211	TRUE	1.08e-08	0.0987905
Rheumatoid arthritis - PBMC	B-cell chronic lymphocytic leukemia - T-cells	0.0553157	0.032	0.162332	FALSE	1.83e-26	0.124173
Seminoma - testis	Allergic asthma - alveolar macrophages	0.0552627	0.028	0.148562	TRUE	0.00190217	0.0292398
Endometrial cancer - uterus	Huntington's disease - cerebellum	0.0552476	0.006	0.0523686	TRUE	0.0568659	0.00292398
Systemic lupus erythematosus - T-cells	Colorectal cancer - liver	0.0552313	0.016	0.103294	TRUE	8.02e-10	0.0987905
Chronic obstructive pulmonary disease - alveolar macrophage	Clinically isolated syndrome - PBMC	0.055231	0.008	0.0638453	TRUE	0.342018	NA
Emery dreifuss muscular dystrophy - skeletal muscle	Colorectal cancer - liver	0.0552001	0.002	0.023876	TRUE	0.76422	NA
Parkinson's disease - brain putamen	Colorectal cancer - liver	0.0551945	0.012	0.0850748	TRUE	0.000494822	0.440661
Chronic lymphocytic leukemia - B-cells	Bipolar disorder - orbitofrontal cortex	0.05516	0.048	0.209158	TRUE	0.850925	0.148885
Clinically isolated syndrome - PBMC	Chronic Hepatitis C virus - PBMC	0.0551284	0.008	0.0638453	TRUE	0.0540907	NA
Facioscapulohumeral dystrophy - vastus lateralis muscle	Huntington's disease - cerebellum	0.0550972	0.04	0.185639	FALSE	0.0202532	NA
Renal clear cell carcinoma - kidney	Dermatomyositis - muscle biopsies	0.055051	0.004	0.0395753	TRUE	0.0430542	0.0263158
Melanoma - skin	Lung squamous cell carcinoma - lung	0.054982	0.006	0.0523686	FALSE	1.81e-13	0.0633843
Fanconi anemia - low-density bone marrow cells	Monoclonal gammopathy of undetermined significance - bone marrow plasma cells	0.0549763	0.01	0.0753325	FALSE	NA	NA
Allergic asthma - alveolar macrophages	Transitional cell carcinoma - kidney	0.0549027	0	0	TRUE	NA	0.236855
Essential thrombocythemia - blood platelets	Chronic kidney disease - PBMC	0.054893	0.024	0.137708	TRUE	0.0151297	0.0348305
Idiopathic cardiomyopathy - left ventricular myocardium	Chronic Hepatitis C virus - PBMC	0.0546975	0	0	TRUE	0.0584717	NA
Liposarcoma - fat	Clinically isolated syndrome - PBMC	0.0545285	0.01	0.0753325	TRUE	0.0162093	NA
Esophagus adenocarcinoma - esophageal epithelium	Huntington's disease - frontal cortex	0.0545027	0.002	0.023876	TRUE	0.0401043	NA
Hepatocellular adenomas - liver	Systemic lupus erythematosus - T-cells	0.0544963	0.014	0.0948324	TRUE	1.6e-36	0.0146199
Liposarcoma - fat	Systemic lupus erythematosus - PBMC	0.054477	0.014	0.0948324	TRUE	0.196567	NA
Squamous cell carcinoma of skin - skin	Papillary renal cell carcinoma - kidney	0.0544504	0.02	0.121642	FALSE	0.0306388	0.0263158
Cystic fibrosis - nasal epithelium	Crohn's disease - PBMC	0.0543235	0.004	0.0395753	TRUE	1.72e-16	0.148885
Huntington's disease - whole blood	Superficial transitional cell carcinoma - bladder	0.0543103	0.004	0.0395753	TRUE	0.00679625	0.00292398
Systemic lupus erythematosus - myeloid cells	Staphylococcus aureus - PBMC	0.0542441	0.022	0.130509	TRUE	0	0.164448
Plasma cell leukemia - Plasma cells	Superficial transitional cell carcinoma - bladder	0.0542396	0.018	0.112437	FALSE	NA	NA
Down syndrome - dorsolateral prefrontal cortex	Chronic Hepatitis C virus - PBMC	0.0542337	0.002	0.023876	TRUE	0.00354168	NA
Coronary artery disease - left ventricular apex	Rheumatoid arthritis - PBMC	0.0542232	0.006	0.0523686	FALSE	5.22e-36	0.66475
IgA nephropathy - tubulointerstitium	Bladder carcinoma in situ - bladder	0.0541388	0.018	0.112437	TRUE	0.0218616	NA
Endometrial cancer - uterus	Renal oncocytoma - kidney	0.0540973	0.006	0.0523686	FALSE	NA	NA
Alzheimer's disease - hippocampal CA1 tissue	Cervical cancer - uterus	0.054061	0	0	TRUE	3.63e-10	0.00877193
Chronic lymphocytic leukemia - B-cells	Chronic kidney disease - PBMC	0.0538093	0.004	0.0395753	TRUE	0.0291059	0.148885
Esophageal squamous cell carcinoma - esophagus	Neurodegenerative diseases - whole blood	0.0538032	0.018	0.112437	TRUE	0.00133264	NA
Neurodegenerative diseases - whole blood	Huntington's disease - caudate nucleus	0.0535924	0.022	0.130509	FALSE	2.44e-06	NA
Facioscapulohumeral dystrophy - vastus lateralis muscle	Emery dreifuss muscular dystrophy - skeletal muscle	0.0535253	0.038	0.180118	FALSE	0.007323	NA
Coronary artery disease - left ventricular apex	Type 2 diabetes - liver	0.0534884	0.026	0.143211	TRUE	1.88e-06	0.302431
Squamous cell carcinoma of skin - skin	Uterine fibroid - uterus	0.0534343	0.002	0.023876	FALSE	NA	NA
Schizophrenia - prefrontal cortex	Polycystic ovary syndrome - omental adipose tissue	0.0534295	0.002	0.023876	TRUE	5.49e-13	NA
Esophagus adenocarcinoma - esophageal epithelium	Huntington's disease - whole blood	0.0533676	0.012	0.0850748	TRUE	0.0401043	NA
Essential thrombocythemia - blood platelets	Bipolar disorder - orbitofrontal cortex	0.0533313	0.004	0.0395753	TRUE	0.468114	0.0348305
Limb girdle muscular dystrophy 2a - proximal muscle	Rheumatoid arthritis - synovial membrane	0.0531819	0.002	0.023876	FALSE	0.106819	NA
Influenza.A - PBMC	Allergic asthma - airway epithelial cells	0.0531714	0.008	0.0638453	FALSE	0.00108718	0.112401
Chronic lymphocytic leukemia - B-cells	Monoclonal gammopathy of undetermined significance - bone marrow plasma cells	0.0531645	0.014	0.0948324	FALSE	NA	NA
Juvenile dermatomyositis - skeletal muscle	Multiple myeloma - bone marrow plasma cells	0.0531471	0.008	0.0638453	TRUE	0.0220198	0.0292398
Renal clear cell carcinoma - kidney	Chromophobe renal cell carcinoma - kidney	0.0531201	0.01	0.0753325	FALSE	1.89e-05	0
Polycystic ovary syndrome - omental adipose tissue	Chronic Hepatitis C virus - PBMC	0.0530918	0.01	0.0753325	TRUE	0.00097237	0.0290683
Endometrial cancer - uterus	Invasive bladder transitional cell carcinoma - bladder	0.0529931	0.046	0.203825	FALSE	1.14e-15	NA
Ischemic cardiomyopathy - left ventricular myocardium	Clinically isolated syndrome - PBMC	0.052942	0.008	0.0638453	TRUE	0.0160882	NA
Polymyositis - skeletal muscle	Atopic eczema - skin	0.0528184	0.002	0.023876	FALSE	2.6e-12	NA
Renal cell carcinoma - kidney	Malignant pleural mesothelioma - pleura	0.0527513	0.014	0.0948324	FALSE	8.65e-15	0.0263158
Esophageal squamous cell carcinoma - esophagus	Acute Myocardial infarction - left ventricular apex	0.0527455	0.02	0.121642	TRUE	0.0872079	NA
Juvenile Idiopathic Arthritis - PBMC	Down syndrome - fetal heart	0.0527007	0	0	TRUE	NA	NA
Atopic eczema - skin	Transitional cell carcinoma - kidney	0.0526811	0.01	0.0753325	TRUE	NA	0.10161
Chronic obstructive pulmonary disease - alveolar macrophage	Renal oncocytoma - kidney	0.0526765	0.004	0.0395753	TRUE	NA	NA
Renal cell carcinoma - kidney	Renal oncocytoma - kidney	0.0526576	0	0	FALSE	NA	NA
Psoriasis - skin	Transitional cell carcinoma - kidney	0.0525992	0.034	0.168918	TRUE	NA	0.405911
Alzheimer's disease - hippocampal CA1 tissue	Duchenne muscular dystrophy - skeletal muscle	0.0525949	0.006	0.0523686	FALSE	0.0242964	NA
MSI colorectal cancer - colon	Facioscapulohumeral dystrophy - vastus lateralis muscle	0.0525407	0.004	0.0395753	TRUE	0.37836	NA
Seminoma - testis	Fanconi anemia - low-density bone marrow cells	0.0523782	0.004	0.0395753	TRUE	0.000787366	0.0614035
Lung cancer - bronchial epithelium	Emphysema - lung	0.0523243	0.016	0.103294	TRUE	4.85e-14	0.442702
Melanoma - skin	Allergic asthma - airway epithelial cells	0.0523158	0.012	0.0850748	TRUE	0.00179297	0.282068
Parkinson's disease - brain putamen	Chronic obstructive pulmonary disease - vastus lateralis biopsy	0.052101	0.002	0.023876	FALSE	3.68e-14	0.600965
Chromophobe renal cell carcinoma - kidney	Type 1 diabetes - PBMC	0.0520356	0.026	0.143211	TRUE	0.0242708	0.0520142
Polymyositis - skeletal muscle	Huntington's disease - frontal cortex	0.0519977	0	0	FALSE	0.0659603	NA
Systemic lupus erythematosus - myeloid cells	Clinically isolated syndrome - PBMC	0.0518048	0.002	0.023876	TRUE	0.00302471	NA
Osteoarthritis - synovial membrane	Monoclonal gammopathy of undetermined significance - bone marrow plasma cells	0.0517723	0.016	0.103294	TRUE	NA	NA
Clinically isolated syndrome - PBMC	Bipolar disorder - orbitofrontal cortex	0.0517272	0.006	0.0523686	TRUE	0.00765981	NA
Hepatocellular adenomas - liver	Multiple myeloma - bone marrow plasma cells	0.0513818	0.006	0.0523686	FALSE	3.28e-38	0.0292398
Type 2 diabetes - liver	Renal oncocytoma - kidney	0.0513737	0.026	0.143211	TRUE	NA	NA
IgA nephropathy - whole blood	B-cell chronic lymphocytic leukemia - T-cells	0.0513692	0.006	0.0523686	FALSE	1.75e-10	NA
Barrett's esophagus - esophageal epithelium	Systemic lupus erythematosus - B-cells	0.0513504	0.01	0.0753325	FALSE	1.36e-11	NA
IgA nephropathy - whole blood	Type 2 diabetes - PBMC	0.051331	0.016	0.103294	TRUE	1.57e-07	NA
Schizophrenia - prefrontal cortex	Atopic eczema - skin	0.0513252	0.008	0.0638453	TRUE	4.48e-08	NA
Atopic eczema - skin	Colorectal cancer - liver	0.0513076	0.022	0.130509	TRUE	6.03e-09	0.0797316
Seminoma - testis	Multiple myeloma - bone marrow plasma cells	0.0512121	0.002	0.023876	FALSE	0.000343753	0.0292398
Emphysema - lung	T-cell prolymphocytic leukaemia - CD3-purified mononuclear cells	0.0511302	0.006	0.0523686	TRUE	0.0138022	0.399502
Acute Myocardial infarction - left ventricular apex	Neurodegenerative diseases - whole blood	0.0511257	0.006	0.0523686	FALSE	0.0121752	NA
T-cell prolymphocytic leukaemia - CD3-purified mononuclear cells	Crohn's disease - PBMC	0.0510024	0.024	0.137708	TRUE	0.150404	0.0475776
Asthma - CD4 lymphocytes	Methicillin-resistant staphylococcus aureus - PBMC	0.0508381	0.002	0.023876	TRUE	NA	0.368804
Staphylococcus aureus - PBMC	Type 2 diabetes - PBMC	0.0507911	0.008	0.0638453	TRUE	0	0.463216
Melanoma - skin	Fanconi anemia - low-density bone marrow cells	0.0507128	0.006	0.0523686	TRUE	0.00296867	0.141305
Juvenile Idiopathic Arthritis - PBMC	B-cell chronic lymphocytic leukemia - T-cells	0.0506416	0.034	0.168918	FALSE	NA	0.10161
Acute Myocardial infarction - left ventricular apex	Uterine fibroid - uterus	0.050495	0.008	0.0638453	TRUE	NA	NA
Hepatocellular adenomas - liver	Transitional cell carcinoma - kidney	0.050404	0.008	0.0638453	FALSE	NA	0
Chronic obstructive pulmonary disease - vastus lateralis biopsy	S.pneumoniae - PBMC	0.0503165	0.02	0.121642	FALSE	0.000295687	0.328923
Facioscapulohumeral dystrophy - vastus lateralis muscle	T-cell prolymphocytic leukaemia - CD3-purified mononuclear cells	0.050263	0.02	0.121642	TRUE	0.00122299	NA
Familial combined hyperlipidemia - lymphoblastic cells	Atopic eczema - skin	0.0502627	0.048	0.209158	FALSE	0.0890996	0.0574566
Seminoma - testis	Huntington's disease - cerebellum	0.0502239	0.016	0.103294	TRUE	0.0466333	0.00292398
Down syndrome - dorsolateral prefrontal cortex	Myelodysplastic syndromes - Bone marrow cells	0.0502237	0.018	0.112437	TRUE	3.05e-09	NA
Type 2 diabetes - liver	Atopic eczema - skin	0.0501903	0.028	0.148562	TRUE	0.000428934	0.185244
Testicular yolk sac tumor - testis	Psoriasis - skin	0.0501477	0.038	0.180118	TRUE	NA	0.108179
Dermatomyositis - muscle biopsies	Psoriasis - skin	0.0501292	0.004	0.0395753	FALSE	3.93e-15	0
IgA nephropathy - tubulointerstitium	Guillain-Barre syndrome - peripheral leukocyte	0.0501115	0.004	0.0395753	FALSE	2.04e-09	NA
Multiple myeloma - bone marrow plasma cells	Transitional cell carcinoma - kidney	0.0500678	0.006	0.0523686	FALSE	NA	0.0248699
Emphysema - lung	Chronic kidney disease - PBMC	0.0498823	0.012	0.0850748	FALSE	3.68e-07	0.194201
B-cell chronic lymphocytic leukemia - T-cells	Lung adenocarcinoma - lung	0.049877	0.004	0.0395753	FALSE	0.00337189	0.35369
Down syndrome - fetal heart	Monoclonal gammopathy of undetermined significance - bone marrow plasma cells	0.0498217	0.022	0.130509	TRUE	NA	NA
Seminoma - testis	Squamous cell carcinoma of skin - skin	0.0498027	0.002	0.023876	FALSE	0.0530108	0.00292398
Coronary artery disease - left ventricular apex	Esophagus adenocarcinoma - esophageal epithelium	0.0497943	0.012	0.0850748	TRUE	0.472186	NA
Polymyositis - skeletal muscle	Aortic stenosis - cardiac left ventricle	0.0497627	0.044	0.19893	FALSE	0.0108275	NA
Melanoma - skin	Type 1 diabetes - PBMC	0.0497289	0.002	0.023876	TRUE	6.13e-06	0.0633843
Renal oncocytoma - kidney	E.coli - PBMC	0.0496532	0.004	0.0395753	TRUE	NA	NA
Obesity - skeletal muscle	Neurodegenerative diseases - whole blood	0.0496376	0.008	0.0638453	TRUE	0.00333391	NA
Chronic kidney disease - PBMC	Lung adenocarcinoma - lung	0.049492	0.016	0.103294	TRUE	0.00929849	0.25148
Myelodysplastic syndromes - Bone marrow cells	Acute Myocardial infarction - left ventricular apex	0.0494446	0	0	TRUE	0.0841794	0.0433467
Sickle cell anemia - blood outgrowth endothelial cells	Psoriasis - skin	0.049215	0.028	0.148562	TRUE	3.27e-06	0.328206
MELAS syndrome - whole blood	Acute Myocardial infarction - left ventricular apex	0.0491842	0.004	0.0395753	FALSE	0.00813059	NA
Methicillin-resistant staphylococcus aureus - PBMC	Systemic lupus erythematosus - T-cells	0.0491302	0.012	0.0850748	TRUE	NA	0.0574566
Parkinson's disease - brain whole substantia nigra	Type 1 diabetes - PBMC	0.049074	0.04	0.185639	TRUE	0.385241	0.151875
Invasive bladder transitional cell carcinoma - bladder	Idiopathic cardiomyopathy - left ventricular myocardium	0.0490673	0.018	0.112437	TRUE	0.00316017	NA
Liposarcoma - fat	Testicular yolk sac tumor - testis	0.0490634	0.012	0.0850748	FALSE	NA	NA
Asthma - CD4 lymphocytes	Lung cancer - bronchial epithelium	0.0490628	0.034	0.168918	FALSE	1.82e-22	0.846793
Clinically isolated syndrome - PBMC	Sickle cell anemia - blood outgrowth endothelial cells	0.0490567	0.03	0.155184	TRUE	0.00176583	NA
Hepatocellular adenomas - liver	Guillain-Barre syndrome - peripheral leukocyte	0.0490449	0.004	0.0395753	TRUE	1.27e-08	NA
Renal clear cell carcinoma - kidney	Cervical cancer - uterus	0.0488921	0.008	0.0638453	FALSE	0.00257908	0.0771079
Idiopathic cardiomyopathy - left ventricular myocardium	Psoriasis - skin	0.0488764	0.036	0.174211	FALSE	8.29e-07	NA
Acute Myocardial infarction - left ventricular apex	Multiple myeloma - bone marrow plasma cells	0.0488555	0.008	0.0638453	FALSE	0.00681991	0.138661
Lung cancer - bronchial epithelium	Fanconi anemia - low-density bone marrow cells	0.0488504	0.01	0.0753325	TRUE	0.0189549	0.6457
Chronic obstructive pulmonary disease - alveolar macrophage	Systemic lupus erythematosus - T-cells	0.0487947	0.012	0.0850748	FALSE	1.29e-18	0.151633
Cystic fibrosis - nasal epithelium	Chronic obstructive pulmonary disease - alveolar macrophage	0.0487857	0.04	0.185639	TRUE	3.23e-31	0.179325
MSI colorectal cancer - colon	IgA nephropathy - whole blood	0.0487013	0.014	0.0948324	TRUE	4.67e-09	NA
Allergic asthma - alveolar macrophages	Chronic obstructive pulmonary disease - vastus lateralis biopsy	0.0486287	0.036	0.174211	FALSE	0.0342293	0.282068
Coronary artery disease - left ventricular apex	Monoclonal gammopathy of undetermined significance - bone marrow plasma cells	0.0485704	0.042	0.191687	TRUE	NA	NA
Renal cell carcinoma - kidney	Parkinson's disease - brain putamen	0.0484651	0.032	0.162332	TRUE	0.0339494	0.527314
IgA nephropathy - tubulointerstitium	Alzheimer's disease - hippocampal CA1 tissue	0.0483176	0.018	0.112437	TRUE	2.02e-06	NA
Colorectal cancer - colon	Lung squamous cell carcinoma - lung	0.0481175	0.038	0.180118	FALSE	1.35e-12	0.0405755
Clinically isolated syndrome - PBMC	Acute Myocardial infarction - left ventricular apex	0.0480776	0	0	TRUE	0.0194208	NA
Limb girdle muscular dystrophy 2a - proximal muscle	Acute quadriplegic myopathy - skeletal muscle	0.0480717	0.01	0.0753325	FALSE	NA	NA
Colorectal cancer - lung	Chromophobe renal cell carcinoma - kidney	0.0479821	0.03	0.155184	FALSE	0	0.171683
Systemic lupus erythematosus - PBMC	Systemic lupus erythematosus - T-cells	0.0479764	0.012	0.0850748	FALSE	0	0
Parkinson's disease - whole blood	Aortic stenosis - cardiac left ventricle	0.0479284	0.006	0.0523686	FALSE	7.99e-06	0.0789474
Esophageal squamous cell carcinoma - esophagus	Chronic kidney disease - PBMC	0.047885	0.004	0.0395753	TRUE	1.28e-06	NA
Parkinson's disease - brain prefrontal cortex	Staphylococcus aureus - PBMC	0.0478768	0.008	0.0638453	TRUE	0.0834579	0.633514
Atopic eczema - skin	Malignant pleural mesothelioma - pleura	0.0478524	0.002	0.023876	TRUE	0.000238783	0.0116959
Uterine fibroid - uterus	Cervical cancer - uterus	0.0478486	0.014	0.0948324	FALSE	NA	NA
Juvenile dermatomyositis - skeletal muscle	Lung squamous cell carcinoma - lung	0.0477041	0.016	0.103294	TRUE	0.00638847	0.00584795
Parkinson's disease - whole blood	Systemic lupus erythematosus - myeloid cells	0.0475897	0.008	0.0638453	FALSE	2.9e-08	0.338814
Plasma cell leukemia - Plasma cells	Alzheimer's disease - hippocampal CA1 tissue	0.0475845	0.024	0.137708	TRUE	NA	NA
Invasive bladder transitional cell carcinoma - bladder	Bipolar disorder - orbitofrontal cortex	0.047572	0.004	0.0395753	TRUE	0.00765981	NA
Bipolar disorder - orbitofrontal cortex	Type 1 diabetes - PBMC	0.0475466	0.014	0.0948324	FALSE	0.0356205	0.0348305
Polymyositis - skeletal muscle	Barrett's esophagus - esophageal epithelium	0.0475375	0.028	0.148562	FALSE	1.49e-05	NA
Familial combined hyperlipidemia - lymphoblastic cells	Clinically isolated syndrome - PBMC	0.0475069	0.026	0.143211	TRUE	0.0571836	NA
Colorectal cancer - lung	Malignant pleural mesothelioma - pleura	0.047414	0.006	0.0523686	FALSE	7.7e-21	0.0204678
Atopic eczema - skin	Uterine fibroid - uterus	0.0473678	0.01	0.0753325	TRUE	NA	NA
Polymyositis - skeletal muscle	Lung cancer - bronchial epithelium	0.0473158	0.014	0.0948324	TRUE	3.22e-05	NA
Parkinson's disease - brain prefrontal cortex	Systemic lupus erythematosus - T-cells	0.0471705	0.024	0.137708	FALSE	2.9e-08	0.338814
Ulcerative colitis - PBMC	Influenza.A - PBMC	0.0470977	0.008	0.0638453	TRUE	2.79e-06	0.0907199
Asthma - CD4 lymphocytes	Myelodysplastic syndromes - Bone marrow cells	0.0469925	0.026	0.143211	TRUE	0.000295961	0.291473
MSI colorectal cancer - colon	Monoclonal gammopathy of undetermined significance - bone marrow plasma cells	0.0469914	0.014	0.0948324	FALSE	NA	NA
IgA nephropathy - tubulointerstitium	B-cell chronic lymphocytic leukemia - T-cells	0.0468693	0.024	0.137708	FALSE	1.75e-10	NA
Type 2 diabetes - PBMC	Plasma cell leukemia - Plasma cells	0.0468202	0.006	0.0523686	TRUE	NA	NA
Malaria - PBMC	Endometrial cancer - uterus	0.0467015	0.02	0.121642	TRUE	2.24e-06	0.0497076
Down syndrome - fetal heart	S.pneumoniae - PBMC	0.0466648	0.03	0.155184	TRUE	0.0105748	NA
Cystic fibrosis - nasal epithelium	Chronic lymphocytic leukemia - B-cells	0.046653	0.018	0.112437	TRUE	1.04e-11	0.148885
Renal cell carcinoma - kidney	B-cell chronic lymphocytic leukemia - T-cells	0.0466434	0.014	0.0948324	FALSE	2.45e-12	0.215656
Bipolar disorder - orbitofrontal cortex	Huntington's disease - caudate nucleus	0.0466051	0.008	0.0638453	FALSE	0.0813134	0.0175439
Barrett's esophagus - esophageal epithelium	Influenza.A - PBMC	0.0465831	0.018	0.112437	TRUE	0.000154866	NA
Chronic lymphocytic leukemia - T-cells	Colorectal cancer - liver	0.0464636	0.006	0.0523686	FALSE	4.16e-30	0.171683
Bladder carcinoma in situ - bladder	MELAS syndrome - whole blood	0.0462818	0.018	0.112437	TRUE	0.00407276	NA
Esophagus adenocarcinoma - esophageal epithelium	E.coli - PBMC	0.0462508	0.016	0.103294	TRUE	0.00081555	NA
Dermatomyositis - muscle biopsies	Papillary renal cell carcinoma - kidney	0.0462304	0.018	0.112437	TRUE	0.00921278	0.0263158
Colorectal cancer - lung	Obesity - skeletal muscle	0.0462006	0.016	0.103294	TRUE	1.39e-09	0.287123
Coronary artery disease - left ventricular apex	Clinically isolated syndrome - PBMC	0.0461254	0.024	0.137708	TRUE	0.00175883	NA
MSI colorectal cancer - colon	B-cell chronic lymphocytic leukemia - T-cells	0.045918	0.018	0.112437	FALSE	1.33e-31	0.171683
Osteoarthritis - synovial membrane	Transitional cell carcinoma - kidney	0.0459169	0.004	0.0395753	TRUE	NA	0.566806
Barrett's esophagus - esophageal epithelium	MELAS syndrome - whole blood	0.0459164	0.008	0.0638453	TRUE	0.0504975	NA
E.coli - PBMC	Chronic Hepatitis C virus - PBMC	0.0458944	0.026	0.143211	FALSE	0.00231072	0.0146199
Liposarcoma - fat	Papillary renal cell carcinoma - kidney	0.0458709	0.022	0.130509	FALSE	0.00271628	NA
Osteoarthritis - synovial membrane	Neurodegenerative diseases - whole blood	0.0458122	0.048	0.209158	FALSE	0.00406293	NA
Bipolar disorder - orbitofrontal cortex	Superficial transitional cell carcinoma - bladder	0.0456532	0.018	0.112437	TRUE	0.0758461	0.0175439
Juvenile dermatomyositis - skeletal muscle	Fanconi anemia - low-density bone marrow cells	0.045609	0.004	0.0395753	FALSE	0.00625255	0
Seminoma - testis	Lung squamous cell carcinoma - lung	0.0455391	0.018	0.112437	FALSE	0.0438889	0.00584795
IgA nephropathy - tubulointerstitium	Rheumatoid arthritis - PBMC	0.0453434	0.026	0.143211	FALSE	1.99e-20	NA
Hepatocellular adenomas - liver	Papillary renal cell carcinoma - kidney	0.045324	0.016	0.103294	FALSE	0.00464072	0
Invasive bladder transitional cell carcinoma - bladder	Multiple myeloma - bone marrow plasma cells	0.0452669	0.046	0.203825	FALSE	9.6e-10	NA
Acute Myocardial infarction - left ventricular apex	PAPA syndrome - PBMC	0.0452522	0.014	0.0948324	TRUE	0.00081555	0.0290683
Huntington's disease - whole blood	Multiple myeloma - bone marrow plasma cells	0.0452084	0.004	0.0395753	TRUE	0.0237963	0.0292398
Methicillin-resistant staphylococcus aureus - PBMC	Monoclonal gammopathy of undetermined significance - bone marrow plasma cells	0.0451792	0.018	0.112437	TRUE	NA	NA
Fanconi anemia - low-density bone marrow cells	Huntington's disease - caudate nucleus	0.04517	0.006	0.0523686	FALSE	0.269964	0.0614035
Parkinson's disease - brain prefrontal cortex	Chronic kidney disease - PBMC	0.0451384	0.01	0.0753325	FALSE	0.00421831	0.391787
Hepatocellular adenomas - liver	Huntington's disease - cerebellum	0.045062	0.022	0.130509	TRUE	0.000477601	0.00292398
Colorectal cancer - colon	Chronic lymphocytic leukemia - B-cells	0.0450123	0.01	0.0753325	FALSE	4.16e-30	0.171683
Myelodysplastic syndromes - Bone marrow cells	Facioscapulohumeral dystrophy - vastus lateralis muscle	0.0449737	0.016	0.103294	TRUE	0.0430062	NA
Staphylococcus aureus - PBMC	Osteoarthritis - synovial membrane	0.0448855	0.026	0.143211	TRUE	0.0222917	0.673947
Esophagus adenocarcinoma - esophageal epithelium	Down syndrome - fetal heart	0.0447296	0.032	0.162332	TRUE	0.0313984	NA
Rheumatoid arthritis - synovial membrane	Cervical cancer - uterus	0.0447027	0.028	0.148562	TRUE	8.39e-48	0.372109
Chronic obstructive pulmonary disease - alveolar macrophage	Chronic obstructive pulmonary disease - vastus lateralis biopsy	0.0446119	0.032	0.162332	FALSE	0	0
Renal cell carcinoma - kidney	Squamous cell carcinoma of skin - skin	0.044586	0.046	0.203825	FALSE	2.19e-11	0.0263158
Huntington's disease - cerebellum	Lung adenocarcinoma - lung	0.0445492	0.014	0.0948324	TRUE	0.098166	0.0467836
Melanoma - skin	Papillary renal cell carcinoma - kidney	0.0445206	0.01	0.0753325	FALSE	0.0101628	0.257542
Acute Myocardial infarction - left ventricular apex	T cell large granular lymphocyte leukemia - PBMC	0.044496	0.028	0.148562	TRUE	0.00488499	0.189614
Emery dreifuss muscular dystrophy - skeletal muscle	Chronic kidney disease - PBMC	0.04442	0.008	0.0638453	FALSE	0.033743	NA
Systemic lupus erythematosus - B-cells	Huntington's disease - cerebellum	0.0444052	0.004	0.0395753	FALSE	0.164855	0.0146199
Malignant pleural mesothelioma - pleura	Sickle cell anemia - blood outgrowth endothelial cells	0.0443751	0.016	0.103294	TRUE	0.00176583	0.0614035
IgA nephropathy - tubulointerstitium	Facioscapulohumeral dystrophy - vastus lateralis muscle	0.044371	0.012	0.0850748	FALSE	0.0218616	NA
Obesity - skeletal muscle	Chromophobe renal cell carcinoma - kidney	0.0443131	0.048	0.209158	TRUE	0.290771	0.35369
Ischemic cardiomyopathy - left ventricular myocardium	Acute Myocardial infarction - left ventricular apex	0.044307	0.026	0.143211	FALSE	0.000960734	0.0146199
Atopic eczema - skin	Monoclonal gammopathy of undetermined significance - bone marrow plasma cells	0.044299	0.008	0.0638453	FALSE	NA	NA
Barrett's esophagus - esophageal epithelium	Testicular yolk sac tumor - testis	0.0442643	0.01	0.0753325	TRUE	NA	NA
Essential thrombocythemia - blood platelets	Transitional cell carcinoma - kidney	0.04424	0.04	0.185639	FALSE	NA	0.0520142
E.coli - PBMC	Idiopathic cardiomyopathy - left ventricular myocardium	0.0442087	0.01	0.0753325	TRUE	0.00353405	NA
Colorectal cancer - lung	Renal oncocytoma - kidney	0.0441394	0.012	0.0850748	FALSE	NA	NA
Testicular yolk sac tumor - testis	Inclusion body myositis - skeletal muscle	0.0440806	0.04	0.185639	TRUE	NA	NA
Influenza.A - PBMC	Esophageal squamous cell carcinoma - esophagus	0.044069	0.022	0.130509	TRUE	0.00132711	NA
MSI colorectal cancer - colon	Renal oncocytoma - kidney	0.0439795	0.024	0.137708	FALSE	NA	NA
Juvenile Idiopathic Arthritis - PBMC	Down syndrome - dorsolateral prefrontal cortex	0.0439683	0.012	0.0850748	TRUE	NA	NA
Down syndrome - fetal heart	Huntington's disease - frontal cortex	0.0439252	0.016	0.103294	FALSE	5.65e-09	NA
Renal clear cell carcinoma - kidney	Coronary artery disease - left ventricular apex	0.0438081	0.006	0.0523686	TRUE	0.299839	0.171683
Colorectal cancer - lung	Superficial transitional cell carcinoma - bladder	0.0437234	0.036	0.174211	FALSE	0	0.0204678
Emery dreifuss muscular dystrophy - skeletal muscle	B-cell chronic lymphocytic leukemia - T-cells	0.0437227	0.004	0.0395753	TRUE	0.580261	NA
PAPA syndrome - PBMC	Huntington's disease - caudate nucleus	0.043609	0.01	0.0753325	TRUE	0.00679625	0.00584795
Juvenile dermatomyositis - skeletal muscle	Papillary renal cell carcinoma - kidney	0.0434905	0.016	0.103294	TRUE	0.0005437	0.0263158
Multiple myeloma - bone marrow plasma cells	Inclusion body myositis - skeletal muscle	0.0434214	0.004	0.0395753	TRUE	0.0123668	NA
Chronic lymphocytic leukemia - B-cells	Fanconi anemia - low-density bone marrow cells	0.0432632	0.026	0.143211	FALSE	0.00166035	0.0132515
Parkinson's disease - brain whole substantia nigra	Dermatomyositis - muscle biopsies	0.0430535	0.006	0.0523686	FALSE	1.73e-07	0.0789474
Down syndrome - dorsolateral prefrontal cortex	Systemic lupus erythematosus - PBMC	0.042991	0.022	0.130509	TRUE	2.93e-05	NA
Parkinson's disease - brain putamen	Dermatomyositis - muscle biopsies	0.0429647	0.038	0.180118	FALSE	1.73e-07	0.0789474
Familial combined hyperlipidemia - lymphoblastic cells	Acute Myocardial infarction - left ventricular apex	0.0428703	0.012	0.0850748	TRUE	0.0145953	0.0713996
Bipolar disorder - orbitofrontal cortex	Dermatomyositis - muscle biopsies	0.0428653	0.046	0.203825	TRUE	1.37e-05	0.0175439
MSI colorectal cancer - colon	Inclusion body myositis - skeletal muscle	0.0428528	0.014	0.0948324	TRUE	0.00254728	NA
Parkinson's disease - brain prefrontal cortex	Parkinson's disease - whole blood	0.0428418	0.014	0.0948324	FALSE	0	0
Aortic stenosis - cardiac left ventricle	Huntington's disease - caudate nucleus	0.0427401	0.016	0.103294	FALSE	0.0012349	0.00292398
Squamous cell carcinoma of skin - skin	Esophageal squamous cell carcinoma - esophagus	0.0426832	0.028	0.148562	FALSE	7.56e-20	NA
Systemic lupus erythematosus - PBMC	Chromophobe renal cell carcinoma - kidney	0.0425364	0.026	0.143211	TRUE	0.123044	0.125531
Uterine fibroid - uterus	Huntington's disease - caudate nucleus	0.0424106	0.034	0.168918	TRUE	NA	NA
Huntington's disease - frontal cortex	Cervical cancer - uterus	0.0423741	0.022	0.130509	TRUE	0.000811664	0.00877193
Malaria - PBMC	Dermatomyositis - muscle biopsies	0.0422254	0.028	0.148562	TRUE	2.27e-15	0.0497076
Ischemic cardiomyopathy - left ventricular myocardium	S.pneumoniae - PBMC	0.0421799	0.022	0.130509	TRUE	0.0162456	0.0350877
Schizophrenia - prefrontal cortex	Uterine fibroid - uterus	0.0421659	0.044	0.19893	TRUE	NA	NA
IgA nephropathy - tubulointerstitium	Esophagus adenocarcinoma - esophageal epithelium	0.0421615	0.04	0.185639	TRUE	0.0432539	NA
Systemic lupus erythematosus - B-cells	Monoclonal gammopathy of undetermined significance - bone marrow plasma cells	0.0421529	0.01	0.0753325	FALSE	NA	NA
IgA nephropathy - tubulointerstitium	Dermatomyositis - muscle biopsies	0.0421271	0.028	0.148562	FALSE	1.37e-09	NA
Essential thrombocythemia - blood platelets	Melanoma - skin	0.0421119	0.028	0.148562	FALSE	0.00360829	0.0633843
Testicular yolk sac tumor - testis	Emery dreifuss muscular dystrophy - skeletal muscle	0.0420489	0.004	0.0395753	TRUE	NA	NA
Lung cancer - bronchial epithelium	Staphylococcus aureus - PBMC	0.0419999	0.018	0.112437	TRUE	0	0.442702
Allergic asthma - alveolar macrophages	Systemic lupus erythematosus - T-cells	0.0419953	0.014	0.0948324	FALSE	0	0.138661
Type 2 diabetes - liver	Rheumatoid arthritis - PBMC	0.0419848	0.02	0.121642	TRUE	6.75e-15	0.932644
Parkinson's disease - brain whole substantia nigra	Fanconi anemia - low-density bone marrow cells	0.0419807	0.024	0.137708	FALSE	0.542416	0.831688
Schizophrenia - prefrontal cortex	Influenza.A - PBMC	0.0419041	0.012	0.0850748	TRUE	0.000295637	NA
Liposarcoma - fat	Malignant pleural mesothelioma - pleura	0.0418954	0.042	0.191687	FALSE	0.0162093	NA
Parkinson's disease - whole blood	IgA nephropathy - whole blood	0.0418016	0.012	0.0850748	FALSE	0.00134373	NA
Parkinson's disease - brain prefrontal cortex	Monoclonal gammopathy of undetermined significance - bone marrow plasma cells	0.0416965	0.028	0.148562	TRUE	NA	NA
Atopic eczema - skin	Testicular yolk sac tumor - testis	0.0416402	0.022	0.130509	TRUE	NA	0.0232889
Coronary artery disease - left ventricular apex	Huntington's disease - caudate nucleus	0.0416397	0.008	0.0638453	FALSE	0.00979921	0.0204678
Melanoma - skin	Seminoma - testis	0.0415498	0.012	0.0850748	FALSE	0.000100348	0.0321637
Asthma - CD4 lymphocytes	Renal oncocytoma - kidney	0.0415255	0.014	0.0948324	TRUE	NA	NA
Testicular yolk sac tumor - testis	Chromophobe renal cell carcinoma - kidney	0.0415116	0.026	0.143211	FALSE	NA	0.0520142
Malaria - PBMC	Fanconi anemia - low-density bone marrow cells	0.0415027	0.028	0.148562	TRUE	0.00244114	0.668523
Dermatomyositis - muscle biopsies	Cervical cancer - uterus	0.0414344	0.03	0.155184	TRUE	5.98e-15	0.00877193
Lung squamous cell carcinoma - lung	T-cell prolymphocytic leukaemia - CD3-purified mononuclear cells	0.0413898	0.026	0.143211	FALSE	0.0190458	0.0015606
Multiple myeloma - bone marrow plasma cells	Chronic Hepatitis C virus - PBMC	0.0411702	0.038	0.180118	TRUE	3.56e-08	0.138661
Colorectal cancer - colon	Transitional cell carcinoma - kidney	0.0410338	0.024	0.137708	FALSE	NA	0.171683
Guillain-Barre syndrome - peripheral leukocyte	IgA nephropathy - whole blood	0.0410205	0.022	0.130509	FALSE	2.04e-09	NA
Clinically isolated syndrome - PBMC	Huntington's disease - cerebellum	0.0409802	0.012	0.0850748	FALSE	4.56e-07	NA
Myelodysplastic syndromes - Bone marrow cells	Uterine fibroid - uterus	0.0409565	0.03	0.155184	FALSE	NA	NA
Bipolar disorder - orbitofrontal cortex	Alzheimer's disease - hippocampal CA1 tissue	0.0408818	0.012	0.0850748	FALSE	0.425449	0.0175439
MELAS syndrome - whole blood	Emery dreifuss muscular dystrophy - skeletal muscle	0.0407291	0.022	0.130509	FALSE	0.0242135	NA
Down syndrome - fetal heart	Huntington's disease - caudate nucleus	0.0406933	0.028	0.148562	FALSE	5.65e-09	NA
Fanconi anemia - low-density bone marrow cells	Inclusion body myositis - skeletal muscle	0.0406759	0.02	0.121642	FALSE	0.00104564	NA
Atopic eczema - skin	Psoriasis - skin	0.0406584	0.024	0.137708	FALSE	1.01e-25	0.000565749
Essential thrombocythemia - blood platelets	Type 1 diabetes - PBMC	0.0406467	0.018	0.112437	TRUE	0.063441	0.0116788
Esophageal squamous cell carcinoma - esophagus	Idiopathic cardiomyopathy - left ventricular myocardium	0.0405486	0.02	0.121642	TRUE	0.000567983	NA
Parkinson's disease - brain putamen	Osteoarthritis - synovial membrane	0.0403623	0.028	0.148562	FALSE	3.99e-06	0.924467
Osteoarthritis - synovial membrane	Acute quadriplegic myopathy - skeletal muscle	0.0403568	0.012	0.0850748	FALSE	NA	NA
Invasive bladder transitional cell carcinoma - bladder	Papillary renal cell carcinoma - kidney	0.0403139	0.042	0.191687	FALSE	0.0129877	NA
Dermatomyositis - muscle biopsies	Duchenne muscular dystrophy - skeletal muscle	0.0402282	0.028	0.148562	FALSE	3.57e-07	NA
Barrett's esophagus - esophageal epithelium	Invasive bladder transitional cell carcinoma - bladder	0.0402226	0.046	0.203825	TRUE	1.11e-07	NA
Parkinson's disease - brain putamen	T cell large granular lymphocyte leukemia - PBMC	0.0402007	0.028	0.148562	TRUE	0.407302	0.691115
Essential thrombocythemia - blood platelets	Malignant pleural mesothelioma - pleura	0.040151	0.048	0.209158	FALSE	0.0258137	0.00584795
Facioscapulohumeral dystrophy - vastus lateralis muscle	Acute quadriplegic myopathy - skeletal muscle	0.0401305	0.026	0.143211	FALSE	NA	NA
Juvenile Idiopathic Arthritis - PBMC	Huntington's disease - frontal cortex	0.0401207	0.022	0.130509	FALSE	NA	0.0116959
Polymyositis - skeletal muscle	Hepatocellular adenomas - liver	0.0400892	0.036	0.174211	TRUE	9.35e-08	NA
Coronary artery disease - left ventricular apex	Invasive bladder transitional cell carcinoma - bladder	0.0400806	0.018	0.112437	TRUE	0.000336211	NA
Emphysema - lung	Facioscapulohumeral dystrophy - vastus lateralis muscle	0.0400144	0.046	0.203825	FALSE	0.0138022	NA
Idiopathic cardiomyopathy - left ventricular myocardium	Type 1 diabetes - PBMC	0.0399807	0.048	0.209158	TRUE	0.00117335	NA
Parkinson's disease - brain whole substantia nigra	T cell large granular lymphocyte leukemia - PBMC	0.039954	0.034	0.168918	TRUE	0.407302	0.691115
Hepatocellular adenomas - liver	Bipolar disorder - orbitofrontal cortex	0.0397421	0.034	0.168918	TRUE	0.111639	0.0175439
Lung cancer - bronchial epithelium	Systemic lupus erythematosus - B-cells	0.0397144	0.04	0.185639	TRUE	5.37e-23	0.21417
Systemic lupus erythematosus - PBMC	Sickle cell anemia - blood outgrowth endothelial cells	0.039658	0.048	0.209158	TRUE	2.5e-13	0.00185547
Renal clear cell carcinoma - kidney	Systemic lupus erythematosus - myeloid cells	0.0396354	0.024	0.137708	TRUE	0.0453093	0.125531
Uterine fibroid - uterus	Malignant pleural mesothelioma - pleura	0.0395436	0.022	0.130509	FALSE	NA	NA
Down syndrome - dorsolateral prefrontal cortex	Huntington's disease - whole blood	0.0393532	0.03	0.155184	FALSE	5.65e-09	NA
Familial combined hyperlipidemia - lymphoblastic cells	Sickle cell anemia - blood outgrowth endothelial cells	0.0392036	0.024	0.137708	FALSE	2.74e-05	0.272963
Essential thrombocythemia - blood platelets	Chronic Hepatitis C virus - PBMC	0.0391919	0.03	0.155184	TRUE	0.0183456	0.0290683
Uterine fibroid - uterus	Sickle cell anemia - blood outgrowth endothelial cells	0.0391237	0.04	0.185639	TRUE	NA	NA
Polycystic ovary syndrome - omental adipose tissue	Acute quadriplegic myopathy - skeletal muscle	0.0390889	0.03	0.155184	TRUE	NA	NA
Cystic fibrosis - nasal epithelium	Type 2 diabetes - liver	0.039023	0.03	0.155184	FALSE	2.73e-08	0.265256
Ulcerative colitis - PBMC	Juvenile dermatomyositis - skeletal muscle	0.0390033	0.048	0.209158	FALSE	0	0.0233918
Parkinson's disease - whole blood	Malignant pleural mesothelioma - pleura	0.0389746	0.028	0.148562	TRUE	6.16e-10	0.0789474
Colorectal cancer - lung	Endometrial cancer - uterus	0.0389631	0.046	0.203825	FALSE	5.18e-50	0.0204678
Schizophrenia - prefrontal cortex	Type 2 diabetes - liver	0.0389054	0.032	0.162332	FALSE	0.970347	NA
Huntington's disease - frontal cortex	Systemic lupus erythematosus - T-cells	0.0388956	0.026	0.143211	FALSE	0.164855	0.0146199
Asthma - CD4 lymphocytes	Parkinson's disease - brain prefrontal cortex	0.0388577	0.03	0.155184	FALSE	1.7e-05	0.960175
Down syndrome - fetal heart	Sickle cell anemia - blood outgrowth endothelial cells	0.0388504	0.032	0.162332	FALSE	4.23e-05	NA
Ulcerative colitis - PBMC	Uterine fibroid - uterus	0.038831	0.024	0.137708	TRUE	NA	NA
Hepatocellular adenomas - liver	S.pneumoniae - PBMC	0.0386964	0.044	0.19893	TRUE	0.0560134	0.0350877
Monoclonal gammopathy of undetermined significance - bone marrow plasma cells	Acute quadriplegic myopathy - skeletal muscle	0.0384322	0.03	0.155184	TRUE	NA	NA
Atopic eczema - skin	Cervical cancer - uterus	0.0382929	0.032	0.162332	TRUE	4.89e-22	0.0347796
Emphysema - lung	Huntington's disease - cerebellum	0.0381837	0.026	0.143211	FALSE	0.207359	0.0350877
Osteoarthritis - synovial membrane	Fanconi anemia - low-density bone marrow cells	0.0381517	0.034	0.168918	FALSE	0.00339287	0.863249
Schizophrenia - prefrontal cortex	Acute Myocardial infarction - left ventricular apex	0.0381512	0.032	0.162332	TRUE	0.0331912	NA
Esophagus adenocarcinoma - esophageal epithelium	Duchenne muscular dystrophy - skeletal muscle	0.0379457	0.038	0.180118	TRUE	0.00569722	NA
Down syndrome - fetal heart	IgA nephropathy - whole blood	0.0379196	0.038	0.180118	TRUE	0.00283444	NA
Fanconi anemia - low-density bone marrow cells	Huntington's disease - cerebellum	0.0378466	0.048	0.209158	FALSE	0.269964	0.0614035
Staphylococcus aureus - PBMC	Lung adenocarcinoma - lung	0.0377758	0.032	0.162332	TRUE	0.0106021	0.442702
Aortic stenosis - cardiac left ventricle	Facioscapulohumeral dystrophy - vastus lateralis muscle	0.0377606	0.028	0.148562	FALSE	0.0032591	NA
Renal cell carcinoma - kidney	Huntington's disease - frontal cortex	0.0376592	0.046	0.203825	TRUE	0.0366407	0.0263158
Parkinson's disease - whole blood	Renal cell carcinoma - kidney	0.0375982	0.042	0.191687	TRUE	0.0339494	0.527314
Essential thrombocythemia - blood platelets	Monoclonal gammopathy of undetermined significance - bone marrow plasma cells	0.0374272	0.048	0.209158	FALSE	NA	NA
Renal cell carcinoma - kidney	Chromophobe renal cell carcinoma - kidney	0.0374038	0.046	0.203825	FALSE	0.000634444	0
Coronary artery disease - left ventricular apex	Systemic lupus erythematosus - T-cells	0.0373533	0.042	0.191687	FALSE	2.42e-18	0.0987905
Lung squamous cell carcinoma - lung	Papillary renal cell carcinoma - kidney	0.0373078	0.036	0.174211	FALSE	0.0253152	0.0520142
Esophageal squamous cell carcinoma - esophagus	Chronic obstructive pulmonary disease - vastus lateralis biopsy	0.0373043	0.036	0.174211	TRUE	1.33e-28	NA
Papillary renal cell carcinoma - kidney	Huntington's disease - caudate nucleus	0.037289	0.04	0.185639	TRUE	0.0269145	0.0263158
Type 2 diabetes - liver	Dermatomyositis - muscle biopsies	0.0372659	0.048	0.209158	TRUE	9.61e-05	0.0497076
Parkinson's disease - brain prefrontal cortex	Idiopathic cardiomyopathy - left ventricular myocardium	0.0372623	0.042	0.191687	FALSE	0.0604741	NA
Guillain-Barre syndrome - peripheral leukocyte	Methicillin-resistant staphylococcus aureus - PBMC	0.0370496	0.034	0.168918	TRUE	NA	NA
Esophageal squamous cell carcinoma - esophagus	Acute quadriplegic myopathy - skeletal muscle	0.0369142	0.046	0.203825	TRUE	NA	NA
MSI colorectal cancer - colon	Dermatomyositis - muscle biopsies	0.0369094	0.036	0.174211	TRUE	1.8e-08	0.0204678
Colorectal cancer - colon	Methicillin-resistant staphylococcus aureus - PBMC	0.0367654	0.044	0.19893	TRUE	NA	0.0797316
Hepatocellular adenomas - liver	Parkinson's disease - whole blood	0.0367311	0.034	0.168918	TRUE	8.92e-13	0.0789474
Chronic lymphocytic leukemia - B-cells	PAPA syndrome - PBMC	0.0366329	0.036	0.174211	TRUE	0.0494767	0.0520142
Asthma - CD4 lymphocytes	Invasive bladder transitional cell carcinoma - bladder	0.0364248	0.036	0.174211	TRUE	1.28e-05	NA
Dermatomyositis - muscle biopsies	S.pneumoniae - PBMC	0.0363345	0.046	0.203825	TRUE	0.00461642	0.0350877
Rheumatoid arthritis - PBMC	Chronic obstructive pulmonary disease - vastus lateralis biopsy	0.0363334	0.04	0.185639	FALSE	1.14e-28	0.822454
Systemic lupus erythematosus - B-cells	Testicular yolk sac tumor - testis	0.036332	0.042	0.191687	TRUE	NA	0.0290683
Alzheimer's disease - hippocampal CA1 tissue	Neurodegenerative diseases - whole blood	0.0362915	0.044	0.19893	FALSE	7.9e-12	NA
Sickle cell anemia - blood outgrowth endothelial cells	Acute quadriplegic myopathy - skeletal muscle	0.0362796	0.038	0.180118	TRUE	NA	NA
Multiple myeloma - bone marrow plasma cells	Emery dreifuss muscular dystrophy - skeletal muscle	0.0362284	0.036	0.174211	TRUE	0.330521	NA
Essential thrombocythemia - blood platelets	Colorectal cancer - liver	0.0360651	0.038	0.180118	FALSE	0.331814	0.0405755
Schizophrenia - prefrontal cortex	IgA nephropathy - whole blood	0.0360419	0.038	0.180118	TRUE	0.000106368	NA
Esophagus adenocarcinoma - esophageal epithelium	Chronic obstructive pulmonary disease - alveolar macrophage	0.036027	0.036	0.174211	TRUE	0.0992388	NA
Polymyositis - skeletal muscle	Allergic asthma - airway epithelial cells	0.036003	0.038	0.180118	FALSE	0.00271684	NA
Hepatocellular adenomas - liver	Testicular yolk sac tumor - testis	0.0359437	0.028	0.148562	FALSE	NA	0.00584795
Ischemic cardiomyopathy - left ventricular myocardium	Dermatomyositis - muscle biopsies	0.0356562	0.04	0.185639	FALSE	0.130089	0.00292398
Facioscapulohumeral dystrophy - vastus lateralis muscle	Acute Myocardial infarction - left ventricular apex	0.0356163	0.048	0.209158	FALSE	0.00244499	NA
Systemic lupus erythematosus - T-cells	Rheumatoid arthritis - synovial membrane	0.0353087	0.044	0.19893	FALSE	2.26e-101	0.00169003
Lung squamous cell carcinoma - lung	Chromophobe renal cell carcinoma - kidney	0.0352587	0.032	0.162332	FALSE	0.00011936	0.0520142
Esophageal squamous cell carcinoma - esophagus	Lung squamous cell carcinoma - lung	0.0351401	0.04	0.185639	FALSE	3.09e-15	NA
MSI colorectal cancer - colon	Type 2 diabetes - liver	0.0349988	0.036	0.174211	TRUE	0.859343	0.302431
Ischemic cardiomyopathy - left ventricular myocardium	Parkinson's disease - whole blood	0.0349046	0.036	0.174211	FALSE	0.0254645	0.0789474
Parkinson's disease - brain whole substantia nigra	Emery dreifuss muscular dystrophy - skeletal muscle	0.034875	0.026	0.143211	FALSE	0.792069	NA
Renal clear cell carcinoma - kidney	Type 1 diabetes - PBMC	0.0342842	0.046	0.203825	TRUE	0.144254	0.0520142
IgA nephropathy - tubulointerstitium	S.pneumoniae - PBMC	0.0340216	0.046	0.203825	TRUE	5.29e-05	NA
Polycystic ovary syndrome - omental adipose tissue	Rheumatoid arthritis - PBMC	0.033967	0.038	0.180118	TRUE	2.98e-08	0.266382
Down syndrome - fetal heart	Testicular yolk sac tumor - testis	0.0337918	0.042	0.191687	TRUE	NA	NA
Atopic eczema - skin	Osteoarthritis - synovial membrane	0.0334218	0.04	0.185639	FALSE	2.59e-17	0.308526
Ulcerative colitis - PBMC	Papillary renal cell carcinoma - kidney	-0.0336219	0.046	0.203825	TRUE	0.15439	0.193936
Barrett's esophagus - esophageal epithelium	S.pneumoniae - PBMC	-0.0338063	0.042	0.191687	TRUE	0.0103043	NA
Bladder carcinoma in situ - bladder	Guillain-Barre syndrome - peripheral leukocyte	-0.0346738	0.036	0.174211	TRUE	0.007323	NA
Obesity - skeletal muscle	Huntington's disease - whole blood	-0.0348521	0.048	0.209158	TRUE	0.0852855	0.0467836
Aortic stenosis - cardiac left ventricle	Chronic obstructive pulmonary disease - vastus lateralis biopsy	-0.035257	0.048	0.209158	FALSE	7.61e-08	0.0321637
Ulcerative colitis - PBMC	Limb girdle muscular dystrophy 2a - proximal muscle	-0.035383	0.04	0.185639	FALSE	0.080419	NA
Renal clear cell carcinoma - kidney	Parkinson's disease - brain putamen	-0.0356838	0.04	0.185639	TRUE	0.207827	0.527314
Chronic obstructive pulmonary disease - alveolar macrophage	Emphysema - lung	-0.0356964	0.026	0.143211	FALSE	1.59e-40	8.7e-06
MSI colorectal cancer - colon	Multiple myeloma - bone marrow plasma cells	-0.0357881	0.044	0.19893	FALSE	2.78e-30	0.189095
Coronary artery disease - left ventricular apex	Papillary renal cell carcinoma - kidney	-0.0358078	0.046	0.203825	TRUE	0.346848	0.171683
MELAS syndrome - whole blood	Dermatomyositis - muscle biopsies	-0.0358541	0.038	0.180118	FALSE	0.0228823	NA
Juvenile dermatomyositis - skeletal muscle	Acute Myocardial infarction - left ventricular apex	-0.0358927	0.028	0.148562	FALSE	0.00081555	0.0146199
Chronic obstructive pulmonary disease - alveolar macrophage	Huntington's disease - whole blood	-0.0359428	0.046	0.203825	FALSE	0.0547494	0.0321637
Parkinson's disease - brain putamen	Rheumatoid arthritis - synovial membrane	-0.0360245	0.036	0.174211	FALSE	1.14e-05	0.987185
Esophageal squamous cell carcinoma - esophagus	Emery dreifuss muscular dystrophy - skeletal muscle	-0.0361465	0.026	0.143211	TRUE	0.0294899	NA
Bladder carcinoma in situ - bladder	Systemic lupus erythematosus - B-cells	-0.0362399	0.026	0.143211	TRUE	0.123044	0.0146199
Familial combined hyperlipidemia - lymphoblastic cells	Facioscapulohumeral dystrophy - vastus lateralis muscle	-0.0363366	0.044	0.19893	FALSE	0.007323	NA
Bladder carcinoma in situ - bladder	Down syndrome - fetal heart	-0.0367334	0.038	0.180118	TRUE	0.0158212	NA
Type 2 diabetes - liver	Polycystic ovary syndrome - omental adipose tissue	-0.036838	0.048	0.209158	FALSE	4.26e-08	0.0970829
Rheumatoid arthritis - PBMC	Lung adenocarcinoma - lung	-0.0368611	0.032	0.162332	TRUE	0.0632455	0.697174
Melanoma - skin	Down syndrome - fetal heart	-0.0368751	0.036	0.174211	TRUE	0.000186061	NA
Atopic eczema - skin	Allergic asthma - airway epithelial cells	-0.0369268	0.042	0.191687	FALSE	2.6e-05	0.112401
E.coli - PBMC	Acute quadriplegic myopathy - skeletal muscle	-0.0369275	0.03	0.155184	TRUE	NA	NA
Liposarcoma - fat	Chronic kidney disease - PBMC	-0.0369283	0.02	0.121642	TRUE	0.00948117	NA
Idiopathic cardiomyopathy - left ventricular myocardium	Duchenne muscular dystrophy - skeletal muscle	-0.036988	0.046	0.203825	FALSE	0.000249496	NA
Allergic asthma - alveolar macrophages	Cervical cancer - uterus	-0.0370555	0.048	0.209158	TRUE	0.0294141	0.0854223
Ischemic cardiomyopathy - left ventricular myocardium	Barrett's esophagus - esophageal epithelium	-0.0370628	0.038	0.180118	FALSE	0.00355189	NA
Asthma - CD4 lymphocytes	Inclusion body myositis - skeletal muscle	-0.0371115	0.032	0.162332	FALSE	3.36e-05	NA
Parkinson's disease - brain whole substantia nigra	Colorectal cancer - colon	-0.0372372	0.046	0.203825	TRUE	0.000494822	0.440661
S.pneumoniae - PBMC	Huntington's disease - caudate nucleus	-0.037253	0.038	0.180118	TRUE	0.0135472	0.0350877
Huntington's disease - frontal cortex	Plasma cell leukemia - Plasma cells	-0.0372581	0.048	0.209158	TRUE	NA	NA
Influenza.A - PBMC	Superficial transitional cell carcinoma - bladder	-0.0375143	0.04	0.185639	TRUE	0.0005437	0.0116959
Renal cell carcinoma - kidney	Barrett's esophagus - esophageal epithelium	-0.0376262	0.048	0.209158	TRUE	2.59e-09	NA
Colorectal cancer - lung	Esophagus adenocarcinoma - esophageal epithelium	-0.0376983	0.028	0.148562	FALSE	0.613645	NA
Neurodegenerative diseases - whole blood	Cervical cancer - uterus	-0.0377715	0.028	0.148562	TRUE	0.00126436	NA
Hepatocellular adenomas - liver	Seminoma - testis	-0.0377848	0.034	0.168918	FALSE	3.54e-07	0.00292398
Seminoma - testis	Influenza.A - PBMC	-0.0381585	0.044	0.19893	TRUE	2.11e-09	0.0116959
Esophagus adenocarcinoma - esophageal epithelium	Aortic stenosis - cardiac left ventricle	-0.0381892	0.036	0.174211	TRUE	0.00650889	NA
Clinically isolated syndrome - PBMC	Superficial transitional cell carcinoma - bladder	-0.0381979	0.046	0.203825	TRUE	0.0032622	NA
Huntington's disease - whole blood	Rheumatoid arthritis - PBMC	-0.0382035	0.026	0.143211	FALSE	0.0545418	0.143275
Rheumatoid arthritis - PBMC	Fanconi anemia - low-density bone marrow cells	-0.038224	0.038	0.180118	FALSE	0.0385318	0.602908
Allergic asthma - alveolar macrophages	Acute quadriplegic myopathy - skeletal muscle	-0.0382298	0.036	0.174211	FALSE	NA	NA
Down syndrome - fetal heart	Osteoarthritis - synovial membrane	-0.0384193	0.042	0.191687	TRUE	0.000198556	NA
Acute Myocardial infarction - left ventricular apex	Systemic lupus erythematosus - T-cells	-0.0384588	0.038	0.180118	FALSE	4.62e-05	0.0713996
Coronary artery disease - left ventricular apex	Malignant pleural mesothelioma - pleura	-0.038494	0.032	0.162332	TRUE	8.87e-07	0.0204678
Barrett's esophagus - esophageal epithelium	Bipolar disorder - orbitofrontal cortex	-0.0385737	0.034	0.168918	TRUE	0.325089	NA
Rheumatoid arthritis - synovial membrane	Crohn's disease - PBMC	-0.0385903	0.028	0.148562	FALSE	3.75e-99	0.000389812
Systemic lupus erythematosus - B-cells	Systemic lupus erythematosus - PBMC	-0.0385991	0.026	0.143211	FALSE	0	0
Parkinson's disease - brain putamen	Squamous cell carcinoma of skin - skin	-0.0386305	0.028	0.148562	TRUE	2.17e-06	0.0789474
MSI colorectal cancer - colon	Allergic asthma - alveolar macrophages	-0.0386688	0.028	0.148562	TRUE	0.0214532	0.189095
Myelodysplastic syndromes - Bone marrow cells	Testicular yolk sac tumor - testis	-0.0387301	0.04	0.185639	FALSE	NA	0.0174924
Esophagus adenocarcinoma - esophageal epithelium	Sickle cell anemia - blood outgrowth endothelial cells	-0.0387923	0.024	0.137708	TRUE	0.0596481	NA
Emery dreifuss muscular dystrophy - skeletal muscle	Duchenne muscular dystrophy - skeletal muscle	-0.0390614	0.024	0.137708	FALSE	0.0170082	NA
Squamous cell carcinoma of skin - skin	T-cell prolymphocytic leukaemia - CD3-purified mononuclear cells	-0.0391264	0.03	0.155184	FALSE	0.0230667	0.0409357
Clinically isolated syndrome - PBMC	Multiple myeloma - bone marrow plasma cells	-0.0391426	0.028	0.148562	TRUE	1.01e-05	NA
Malignant pleural mesothelioma - pleura	Chronic Hepatitis C virus - PBMC	-0.0392285	0.02	0.121642	TRUE	0.0540907	0.0146199
Down syndrome - fetal heart	Cervical cancer - uterus	-0.0392415	0.014	0.0948324	TRUE	1.49e-10	NA
IgA nephropathy - whole blood	Duchenne muscular dystrophy - skeletal muscle	-0.0393059	0.016	0.103294	FALSE	0.0502821	NA
Parkinson's disease - brain whole substantia nigra	Staphylococcus aureus - PBMC	-0.0393451	0.02	0.121642	TRUE	0.0834579	0.633514
Facioscapulohumeral dystrophy - vastus lateralis muscle	Cervical cancer - uterus	-0.0393607	0.034	0.168918	TRUE	0.0437981	NA
Systemic lupus erythematosus - PBMC	E.coli - PBMC	-0.0394306	0.026	0.143211	TRUE	0	0.0146199
Chronic lymphocytic leukemia - B-cells	Idiopathic cardiomyopathy - left ventricular myocardium	-0.0395307	0.022	0.130509	TRUE	0.00139351	NA
Schizophrenia - prefrontal cortex	T-cell prolymphocytic leukaemia - CD3-purified mononuclear cells	-0.0395313	0.048	0.209158	TRUE	0.04716	NA
Lung cancer - bronchial epithelium	Neurodegenerative diseases - whole blood	-0.0395476	0.032	0.162332	TRUE	0.00589708	NA
Ulcerative colitis - PBMC	Multiple myeloma - bone marrow plasma cells	-0.0397128	0.028	0.148562	TRUE	1.43e-34	0.213301
Polymyositis - skeletal muscle	Fanconi anemia - low-density bone marrow cells	-0.0398103	0.038	0.180118	FALSE	0.00166715	NA
Influenza.A - PBMC	Osteoarthritis - synovial membrane	-0.0399222	0.03	0.155184	TRUE	2.38e-07	0.308526
Seminoma - testis	Systemic lupus erythematosus - T-cells	-0.0399645	0.034	0.168918	TRUE	0.000104177	0.0146199
Essential thrombocythemia - blood platelets	PAPA syndrome - PBMC	-0.0401133	0.028	0.148562	TRUE	0.0010874	0.0116788
Chronic obstructive pulmonary disease - alveolar macrophage	Acute quadriplegic myopathy - skeletal muscle	-0.040178	0.02	0.121642	FALSE	NA	NA
Polycystic ovary syndrome - omental adipose tissue	PAPA syndrome - PBMC	-0.0402231	0.018	0.112437	TRUE	0.0482534	0.0116788
Staphylococcus aureus - PBMC	T cell large granular lymphocyte leukemia - PBMC	-0.0402566	0.03	0.155184	TRUE	0.00081555	0.399502
Coronary artery disease - left ventricular apex	Duchenne muscular dystrophy - skeletal muscle	-0.0403783	0.04	0.185639	FALSE	0.00281358	NA
Lung squamous cell carcinoma - lung	Bipolar disorder - orbitofrontal cortex	-0.0404032	0.036	0.174211	TRUE	0.28307	0.0348305
Allergic asthma - alveolar macrophages	Multiple myeloma - bone marrow plasma cells	-0.0404944	0.026	0.143211	FALSE	0.000481946	0.259772
Seminoma - testis	IgA nephropathy - whole blood	-0.0405071	0.022	0.130509	TRUE	0.00108467	NA
Parkinson's disease - brain prefrontal cortex	Methicillin-resistant staphylococcus aureus - PBMC	-0.0405292	0.018	0.112437	TRUE	NA	0.281412
Renal oncocytoma - kidney	Facioscapulohumeral dystrophy - vastus lateralis muscle	-0.0406086	0.034	0.168918	TRUE	NA	NA
Endometrial cancer - uterus	Esophageal squamous cell carcinoma - esophagus	-0.0406364	0.03	0.155184	FALSE	2.74e-31	NA
MELAS syndrome - whole blood	Huntington's disease - frontal cortex	-0.040657	0.028	0.148562	FALSE	0.0659603	NA
Juvenile dermatomyositis - skeletal muscle	Type 2 diabetes - PBMC	-0.0406856	0.016	0.103294	TRUE	0	0.0497076
Osteoarthritis - synovial membrane	E.coli - PBMC	-0.0408806	0.034	0.168918	TRUE	0	0.0877193
Melanoma - skin	Clinically isolated syndrome - PBMC	-0.0408978	0.024	0.137708	TRUE	0.000390209	NA
Systemic lupus erythematosus - myeloid cells	Bipolar disorder - orbitofrontal cortex	-0.0409509	0.036	0.174211	TRUE	0.436445	0.085177
Polycystic ovary syndrome - omental adipose tissue	Osteoarthritis - synovial membrane	-0.0409654	0.042	0.191687	TRUE	3.29e-11	0.167979
Bipolar disorder - orbitofrontal cortex	Idiopathic cardiomyopathy - left ventricular myocardium	-0.0409782	0.038	0.180118	TRUE	0.000477268	NA
Parkinson's disease - whole blood	Chronic kidney disease - PBMC	-0.0410843	0.014	0.0948324	FALSE	0.00421831	0.391787
Esophagus adenocarcinoma - esophageal epithelium	S.pneumoniae - PBMC	-0.0410871	0.042	0.191687	TRUE	0.00163054	NA
Juvenile Idiopathic Arthritis - PBMC	Allergic asthma - airway epithelial cells	-0.0411151	0.034	0.168918	FALSE	NA	0.112401
Chronic lymphocytic leukemia - T-cells	Emery dreifuss muscular dystrophy - skeletal muscle	-0.0413198	0.01	0.0753325	TRUE	0.599263	NA
Hepatocellular adenomas - liver	MSI colorectal cancer - colon	-0.0413683	0.044	0.19893	FALSE	4.99e-52	0.0204678
Cystic fibrosis - nasal epithelium	Dermatomyositis - muscle biopsies	-0.0416383	0.03	0.155184	TRUE	1.06e-11	0.0175439
Fanconi anemia - low-density bone marrow cells	PAPA syndrome - PBMC	-0.0416828	0.012	0.0850748	TRUE	0.00625255	0.119206
Clinically isolated syndrome - PBMC	Cervical cancer - uterus	-0.0417297	0.026	0.143211	TRUE	9.98e-07	NA
Bipolar disorder - orbitofrontal cortex	Colorectal cancer - liver	-0.0417677	0.024	0.137708	TRUE	0.816512	0.11751
Acute Myocardial infarction - left ventricular apex	T-cell prolymphocytic leukaemia - CD3-purified mononuclear cells	-0.0417919	0.008	0.0638453	TRUE	0.00244499	0.189614
Staphylococcus aureus - PBMC	Acute quadriplegic myopathy - skeletal muscle	-0.0418043	0.024	0.137708	TRUE	NA	NA
Systemic lupus erythematosus - PBMC	Huntington's disease - cerebellum	-0.041864	0.03	0.155184	FALSE	0.164855	0.0146199
Schizophrenia - prefrontal cortex	Lung squamous cell carcinoma - lung	-0.0419084	0.042	0.191687	TRUE	1.24e-05	NA
Systemic lupus erythematosus - T-cells	Huntington's disease - caudate nucleus	-0.0419206	0.03	0.155184	FALSE	0.164855	0.0146199
Ulcerative colitis - PBMC	Clinically isolated syndrome - PBMC	-0.042153	0.016	0.103294	TRUE	0.000327367	NA
Familial combined hyperlipidemia - lymphoblastic cells	Seminoma - testis	-0.0421666	0.032	0.162332	TRUE	0.0170082	0.0146199
Plasma cell leukemia - Plasma cells	S.pneumoniae - PBMC	-0.0422535	0.032	0.162332	TRUE	NA	NA
Bladder carcinoma in situ - bladder	Chronic lymphocytic leukemia - T-cells	-0.0423209	0.028	0.148562	FALSE	0.000120169	0.0263158
Aortic stenosis - cardiac left ventricle	Emery dreifuss muscular dystrophy - skeletal muscle	-0.0423295	0.026	0.143211	FALSE	0.0194156	NA
Ischemic cardiomyopathy - left ventricular myocardium	Rheumatoid arthritis - PBMC	-0.0424062	0.032	0.162332	FALSE	8.18e-08	0.143275
Essential thrombocythemia - blood platelets	Schizophrenia - prefrontal cortex	-0.0426041	0.028	0.148562	TRUE	0.675888	NA
Renal clear cell carcinoma - kidney	Parkinson's disease - brain prefrontal cortex	-0.0427764	0.028	0.148562	TRUE	0.207827	0.527314
Down syndrome - fetal heart	Esophageal squamous cell carcinoma - esophagus	-0.0427845	0.012	0.0850748	TRUE	1.52e-06	NA
Liposarcoma - fat	Chronic lymphocytic leukemia - T-cells	-0.0428282	0.008	0.0638453	FALSE	0.22414	NA
Systemic lupus erythematosus - PBMC	Acute Myocardial infarction - left ventricular apex	-0.0428286	0.012	0.0850748	FALSE	4.62e-05	0.0713996
Staphylococcus aureus - PBMC	Allergic asthma - alveolar macrophages	-0.0428383	0.028	0.148562	TRUE	0.00027185	0.303758
Asthma - CD4 lymphocytes	Ischemic cardiomyopathy - left ventricular myocardium	-0.0428869	0.04	0.185639	FALSE	7.32e-11	0.108187
E.coli - PBMC	Cervical cancer - uterus	-0.042925	0.006	0.0523686	TRUE	0.0148158	0.00877193
Influenza.A - PBMC	Bipolar disorder - orbitofrontal cortex	-0.042932	0.016	0.103294	TRUE	0.0016383	0.0686441
Essential thrombocythemia - blood platelets	Squamous cell carcinoma of skin - skin	-0.0429354	0.022	0.130509	FALSE	0.0603548	0.00584795
Chromophobe renal cell carcinoma - kidney	Plasma cell leukemia - Plasma cells	-0.0430507	0.016	0.103294	FALSE	NA	NA
Liposarcoma - fat	Myelodysplastic syndromes - Bone marrow cells	-0.0430765	0.042	0.191687	FALSE	0.0706538	NA
Fanconi anemia - low-density bone marrow cells	S.pneumoniae - PBMC	-0.0431799	0.004	0.0395753	TRUE	0.0124668	0.53854
Invasive bladder transitional cell carcinoma - bladder	Huntington's disease - cerebellum	-0.0433005	0.036	0.174211	TRUE	0.000540712	NA
IgA nephropathy - tubulointerstitium	Sickle cell anemia - blood outgrowth endothelial cells	-0.0435255	0.01	0.0753325	TRUE	3.91e-12	NA
IgA nephropathy - whole blood	Alzheimer's disease - hippocampal CA1 tissue	-0.0435686	0.04	0.185639	TRUE	2.02e-06	NA
Parkinson's disease - brain putamen	Acute quadriplegic myopathy - skeletal muscle	-0.0435706	0.004	0.0395753	FALSE	NA	NA
Renal cell carcinoma - kidney	Monoclonal gammopathy of undetermined significance - bone marrow plasma cells	-0.0436519	0.02	0.121642	FALSE	NA	NA
Ischemic cardiomyopathy - left ventricular myocardium	Malignant pleural mesothelioma - pleura	-0.0437522	0.01	0.0753325	TRUE	0.0160882	0.00292398
Endometrial cancer - uterus	Papillary renal cell carcinoma - kidney	-0.0437545	0.016	0.103294	FALSE	0.00178879	0.0263158
Juvenile Idiopathic Arthritis - PBMC	Huntington's disease - caudate nucleus	-0.0438264	0.024	0.137708	FALSE	NA	0.0116959
Liposarcoma - fat	Melanoma - skin	-0.0438277	0.01	0.0753325	FALSE	0.194853	NA
Essential thrombocythemia - blood platelets	Endometrial cancer - uterus	-0.0439259	0.014	0.0948324	FALSE	0.13202	0.00584795
Colorectal cancer - lung	Osteoarthritis - synovial membrane	-0.0439611	0.008	0.0638453	TRUE	6.56e-11	0.477242
Osteoarthritis - synovial membrane	Huntington's disease - caudate nucleus	-0.044097	0.042	0.191687	FALSE	0.677293	0.0877193
Multiple myeloma - bone marrow plasma cells	Colorectal cancer - liver	-0.0442459	0.03	0.155184	FALSE	2.78e-30	0.189095
Malignant pleural mesothelioma - pleura	T-cell prolymphocytic leukaemia - CD3-purified mononuclear cells	-0.0444257	0.01	0.0753325	FALSE	0.00975603	0.0409357
Endometrial cancer - uterus	Huntington's disease - frontal cortex	-0.0444304	0.008	0.0638453	TRUE	0.0568659	0.00292398
Parkinson's disease - brain prefrontal cortex	Myelodysplastic syndromes - Bone marrow cells	-0.0444899	0.008	0.0638453	TRUE	0.0154109	0.219226
Systemic lupus erythematosus - B-cells	Emery dreifuss muscular dystrophy - skeletal muscle	-0.0445614	0.006	0.0523686	FALSE	0.545525	NA
Chronic Hepatitis C virus - PBMC	Huntington's disease - caudate nucleus	-0.0447119	0.01	0.0753325	TRUE	0.109576	0.0146199
Ulcerative colitis - PBMC	Cystic fibrosis - nasal epithelium	-0.0448238	0.026	0.143211	TRUE	7.69e-22	0.133316
Hepatocellular adenomas - liver	Down syndrome - fetal heart	-0.0449676	0.014	0.0948324	TRUE	1.03e-06	NA
Polycystic ovary syndrome - omental adipose tissue	Duchenne muscular dystrophy - skeletal muscle	-0.0450405	0.012	0.0850748	TRUE	0.00337187	NA
Systemic lupus erythematosus - PBMC	T cell large granular lymphocyte leukemia - PBMC	-0.0451041	0.014	0.0948324	FALSE	0	0.014531
Down syndrome - dorsolateral prefrontal cortex	Rheumatoid arthritis - synovial membrane	-0.0451074	0.04	0.185639	TRUE	6e-11	NA
Limb girdle muscular dystrophy 2a - proximal muscle	Rheumatoid arthritis - PBMC	-0.0451255	0.016	0.103294	FALSE	0.106819	NA
Parkinson's disease - brain putamen	Juvenile dermatomyositis - skeletal muscle	-0.0453369	0.004	0.0395753	FALSE	0	0.0789474
Huntington's disease - whole blood	Type 2 diabetes - PBMC	-0.0453607	0.024	0.137708	TRUE	0.826743	0.0497076
Melanoma - skin	Osteoarthritis - synovial membrane	-0.0454698	0.038	0.180118	TRUE	2.94e-14	0.64145
Lung squamous cell carcinoma - lung	Transitional cell carcinoma - kidney	-0.0455026	0.036	0.174211	FALSE	NA	0.0520142
Systemic lupus erythematosus - myeloid cells	Cervical cancer - uterus	-0.0455231	0.022	0.130509	TRUE	3.94e-50	0.0433467
Colorectal cancer - lung	Influenza.A - PBMC	-0.0455719	0.026	0.143211	TRUE	0.000458782	0.0797316
Familial combined hyperlipidemia - lymphoblastic cells	Essential thrombocythemia - blood platelets	-0.0455929	0.03	0.155184	TRUE	0.0194156	0.0290683
Clinically isolated syndrome - PBMC	Plasma cell leukemia - Plasma cells	-0.0455981	0.036	0.174211	TRUE	NA	NA
Barrett's esophagus - esophageal epithelium	Chronic Hepatitis C virus - PBMC	-0.0458101	0.012	0.0850748	TRUE	1.66e-08	NA
Invasive bladder transitional cell carcinoma - bladder	Rheumatoid arthritis - PBMC	-0.0458206	0.024	0.137708	TRUE	2.6e-05	NA
Bipolar disorder - orbitofrontal cortex	Fanconi anemia - low-density bone marrow cells	-0.0458269	0.006	0.0523686	TRUE	0.465412	0.318268
Coronary artery disease - left ventricular apex	T-cell prolymphocytic leukaemia - CD3-purified mononuclear cells	-0.0459263	0.008	0.0638453	TRUE	0.273442	0.255644
IgA nephropathy - tubulointerstitium	Colorectal cancer - lung	-0.0459272	0.024	0.137708	TRUE	4.67e-09	NA
Obesity - skeletal muscle	Chronic lymphocytic leukemia - B-cells	-0.0460162	0.036	0.174211	TRUE	0.00594811	0.35369
Obesity - skeletal muscle	Lung squamous cell carcinoma - lung	-0.0460842	0.014	0.0948324	TRUE	0.00107041	0.0915093
Dermatomyositis - muscle biopsies	Acute quadriplegic myopathy - skeletal muscle	-0.0462031	0.004	0.0395753	FALSE	NA	NA
Dermatomyositis - muscle biopsies	Osteoarthritis - synovial membrane	-0.0462376	0.014	0.0948324	FALSE	5.32e-15	0.0877193
Familial combined hyperlipidemia - lymphoblastic cells	Limb girdle muscular dystrophy 2a - proximal muscle	-0.0462701	0.022	0.130509	FALSE	0.00488765	NA
Dermatomyositis - muscle biopsies	Superficial transitional cell carcinoma - bladder	-0.0463261	0.038	0.180118	TRUE	0.00231072	0.00292398
Hepatocellular adenomas - liver	T cell large granular lymphocyte leukemia - PBMC	-0.0463473	0.01	0.0753325	FALSE	0	0.0409357
Bipolar disorder - orbitofrontal cortex	Crohn's disease - PBMC	-0.0463597	0.02	0.121642	TRUE	0.00729009	0.148885
Clinically isolated syndrome - PBMC	Psoriasis - skin	-0.0464444	0.014	0.0948324	TRUE	0.00622977	NA
Malaria - PBMC	T-cell prolymphocytic leukaemia - CD3-purified mononuclear cells	-0.046451	0.028	0.148562	TRUE	0.0607181	0.517176
E.coli - PBMC	Multiple myeloma - bone marrow plasma cells	-0.0464748	0.014	0.0948324	TRUE	0	0.0292398
Ulcerative colitis - PBMC	Ischemic cardiomyopathy - left ventricular myocardium	-0.0465247	0.026	0.143211	FALSE	1.28e-11	0.0233918
Fanconi anemia - low-density bone marrow cells	E.coli - PBMC	-0.0465531	0.012	0.0850748	TRUE	0.00625255	0.0614035
Huntington's disease - frontal cortex	Chromophobe renal cell carcinoma - kidney	-0.0467258	0.024	0.137708	TRUE	0.0202532	0.0263158
Schizophrenia - prefrontal cortex	Clinically isolated syndrome - PBMC	-0.0467342	0.024	0.137708	TRUE	9.21e-05	NA
Renal cell carcinoma - kidney	Guillain-Barre syndrome - peripheral leukocyte	-0.0468317	0.004	0.0395753	TRUE	0.00213821	NA
Uterine fibroid - uterus	Rheumatoid arthritis - synovial membrane	-0.0468526	0.036	0.174211	TRUE	NA	NA
Testicular yolk sac tumor - testis	Lung adenocarcinoma - lung	-0.0469348	0.012	0.0850748	FALSE	NA	0.00205793
Type 2 diabetes - PBMC	Huntington's disease - cerebellum	-0.0470471	0.02	0.121642	TRUE	0.826743	0.0497076
Seminoma - testis	Down syndrome - fetal heart	-0.0470567	0.008	0.0638453	TRUE	0.0365372	NA
Coronary artery disease - left ventricular apex	Renal oncocytoma - kidney	-0.0472041	0.006	0.0523686	TRUE	NA	NA
Bladder carcinoma in situ - bladder	Chronic obstructive pulmonary disease - vastus lateralis biopsy	-0.0472298	0.004	0.0395753	TRUE	0.0509054	0.0321637
Emphysema - lung	Rheumatoid arthritis - PBMC	-0.0473156	0.008	0.0638453	FALSE	9.21e-10	0.848737
Bladder carcinoma in situ - bladder	Idiopathic cardiomyopathy - left ventricular myocardium	-0.0473256	0.016	0.103294	TRUE	0.0105662	NA
Ulcerative colitis - PBMC	Hepatocellular adenomas - liver	-0.0473407	0.012	0.0850748	FALSE	1.43e-24	0.0233918
Chronic obstructive pulmonary disease - vastus lateralis biopsy	Rheumatoid arthritis - synovial membrane	-0.0474658	0.006	0.0523686	FALSE	1.32e-27	0.822454
Rheumatoid arthritis - PBMC	IgA nephropathy - whole blood	-0.0475255	0.012	0.0850748	FALSE	1.99e-20	NA
Guillain-Barre syndrome - peripheral leukocyte	Monoclonal gammopathy of undetermined significance - bone marrow plasma cells	-0.0476291	0	0	FALSE	NA	NA
Parkinson's disease - brain prefrontal cortex	Duchenne muscular dystrophy - skeletal muscle	-0.0477255	0.016	0.103294	FALSE	0.456807	NA
Osteoarthritis - synovial membrane	Emery dreifuss muscular dystrophy - skeletal muscle	-0.0478294	0.04	0.185639	FALSE	0.333867	NA
Polycystic ovary syndrome - omental adipose tissue	Myelodysplastic syndromes - Bone marrow cells	-0.0478414	0.032	0.162332	TRUE	0.013788	0.0174924
Acute Myocardial infarction - left ventricular apex	Crohn's disease - PBMC	-0.0478899	0	0	FALSE	0.000106069	0.125531
Lung cancer - bronchial epithelium	Huntington's disease - whole blood	-0.0479459	0.014	0.0948324	TRUE	0.0141777	0.0467836
Influenza.A - PBMC	Alzheimer's disease - hippocampal CA1 tissue	-0.0480995	0.008	0.0638453	TRUE	0.0210132	0.0116959
Cystic fibrosis - nasal epithelium	Facioscapulohumeral dystrophy - vastus lateralis muscle	-0.0482457	0.034	0.168918	TRUE	0.0374507	NA
Colorectal cancer - colon	Papillary renal cell carcinoma - kidney	-0.0483118	0.006	0.0523686	FALSE	0.104988	0.171683
Ulcerative colitis - PBMC	Renal oncocytoma - kidney	-0.0484814	0.008	0.0638453	TRUE	NA	NA
Emphysema - lung	Colorectal cancer - liver	-0.0486366	0.024	0.137708	TRUE	1.81e-07	0.22298
IgA nephropathy - whole blood	Acute quadriplegic myopathy - skeletal muscle	-0.0488783	0.006	0.0523686	FALSE	NA	NA
Systemic lupus erythematosus - myeloid cells	Chronic Hepatitis C virus - PBMC	-0.0489314	0.012	0.0850748	TRUE	7.76e-09	0.0713996
Juvenile dermatomyositis - skeletal muscle	Rheumatoid arthritis - synovial membrane	-0.0489996	0.008	0.0638453	FALSE	0	0.143275
Lung cancer - bronchial epithelium	Cervical cancer - uterus	-0.0490121	0.016	0.103294	FALSE	1.38e-50	0
Familial combined hyperlipidemia - lymphoblastic cells	Guillain-Barre syndrome - peripheral leukocyte	-0.0490123	0.006	0.0523686	TRUE	0.000845263	NA
Barrett's esophagus - esophageal epithelium	T-cell prolymphocytic leukaemia - CD3-purified mononuclear cells	-0.0490347	0.004	0.0395753	TRUE	0.0154176	NA
Systemic lupus erythematosus - myeloid cells	Limb girdle muscular dystrophy 2a - proximal muscle	-0.0491656	0.016	0.103294	FALSE	0.0838051	NA
Polymyositis - skeletal muscle	Monoclonal gammopathy of undetermined significance - bone marrow plasma cells	-0.0493569	0.006	0.0523686	TRUE	NA	NA
Ischemic cardiomyopathy - left ventricular myocardium	Staphylococcus aureus - PBMC	-0.0494156	0.006	0.0523686	TRUE	0.0081555	0.0350877
Methicillin-resistant staphylococcus aureus - PBMC	Facioscapulohumeral dystrophy - vastus lateralis muscle	-0.0494636	0.008	0.0638453	TRUE	NA	NA
Polycystic ovary syndrome - omental adipose tissue	Lung cancer - bronchial epithelium	-0.0494672	0.02	0.121642	FALSE	1.18e-27	0.0915093
E.coli - PBMC	Neurodegenerative diseases - whole blood	-0.0494751	0.002	0.023876	TRUE	0.00203887	NA
Invasive bladder transitional cell carcinoma - bladder	Systemic lupus erythematosus - T-cells	-0.0494792	0.014	0.0948324	TRUE	4.17e-06	NA
Familial combined hyperlipidemia - lymphoblastic cells	Multiple myeloma - bone marrow plasma cells	-0.0494976	0.046	0.203825	TRUE	0.0585507	0.138661
Guillain-Barre syndrome - peripheral leukocyte	Inclusion body myositis - skeletal muscle	-0.0496366	0.01	0.0753325	FALSE	1.75e-09	NA
Staphylococcus aureus - PBMC	Huntington's disease - frontal cortex	-0.0496722	0.022	0.130509	TRUE	0.00679625	0.0350877
Bladder carcinoma in situ - bladder	Colorectal cancer - liver	-0.049734	0.024	0.137708	FALSE	0	0.0204678
Dermatomyositis - muscle biopsies	Malignant pleural mesothelioma - pleura	-0.0498041	0.004	0.0395753	TRUE	0.0540907	0.00292398
Parkinson's disease - brain prefrontal cortex	Guillain-Barre syndrome - peripheral leukocyte	-0.0498164	0.024	0.137708	FALSE	4.53e-06	NA
Parkinson's disease - brain putamen	Staphylococcus aureus - PBMC	-0.0498827	0.008	0.0638453	TRUE	0.0834579	0.633514
Parkinson's disease - brain whole substantia nigra	Renal cell carcinoma - kidney	-0.050108	0.002	0.023876	TRUE	0.0339494	0.527314
Asthma - CD4 lymphocytes	Emphysema - lung	-0.0502779	0.012	0.0850748	FALSE	4.98e-14	5.31e-05
Invasive bladder transitional cell carcinoma - bladder	Emery dreifuss muscular dystrophy - skeletal muscle	-0.0503113	0.028	0.148562	TRUE	0.0571836	NA
Huntington's disease - whole blood	Systemic lupus erythematosus - PBMC	-0.0505347	0.002	0.023876	FALSE	0.164855	0.0146199
Liposarcoma - fat	Inclusion body myositis - skeletal muscle	-0.0506563	0.016	0.103294	TRUE	0.00542666	NA
Lung cancer - bronchial epithelium	Lung adenocarcinoma - lung	-0.0506806	0.01	0.0753325	FALSE	0	0
Polymyositis - skeletal muscle	Rheumatoid arthritis - synovial membrane	-0.0507215	0.012	0.0850748	FALSE	1.49e-07	NA
Guillain-Barre syndrome - peripheral leukocyte	Clinically isolated syndrome - PBMC	-0.0507489	0.01	0.0753325	FALSE	0.00151159	NA
Staphylococcus aureus - PBMC	Bipolar disorder - orbitofrontal cortex	-0.0507743	0	0	TRUE	0.0758461	0.194201
MELAS syndrome - whole blood	Systemic lupus erythematosus - T-cells	-0.0508205	0.01	0.0753325	TRUE	0.354593	NA
Colorectal cancer - colon	Allergic asthma - airway epithelial cells	-0.0508374	0.008	0.0638453	TRUE	0.0214532	0.189095
Lung squamous cell carcinoma - lung	Osteoarthritis - synovial membrane	-0.0508483	0.024	0.137708	TRUE	0.000564073	0.167979
Parkinson's disease - brain putamen	Idiopathic cardiomyopathy - left ventricular myocardium	-0.0509697	0.004	0.0395753	FALSE	0.0604741	NA
Limb girdle muscular dystrophy 2a - proximal muscle	Chronic obstructive pulmonary disease - vastus lateralis biopsy	-0.0511026	0.004	0.0395753	FALSE	0.0342293	NA
Myelodysplastic syndromes - Bone marrow cells	Superficial transitional cell carcinoma - bladder	-0.0511398	0.004	0.0395753	FALSE	0	0.00877193
Huntington's disease - whole blood	Acute quadriplegic myopathy - skeletal muscle	-0.0511781	0.006	0.0523686	FALSE	NA	NA
Barrett's esophagus - esophageal epithelium	Lung squamous cell carcinoma - lung	-0.051181	0.006	0.0523686	TRUE	1.69e-14	NA
Down syndrome - dorsolateral prefrontal cortex	Guillain-Barre syndrome - peripheral leukocyte	-0.0512076	0.03	0.155184	FALSE	0.000106384	NA
Cystic fibrosis - nasal epithelium	Lung cancer - bronchial epithelium	-0.0513324	0.016	0.103294	TRUE	3.46e-17	0.25148
E.coli - PBMC	Lung adenocarcinoma - lung	-0.0513737	0.01	0.0753325	TRUE	0.0106021	0.0467836
Methicillin-resistant staphylococcus aureus - PBMC	Rheumatoid arthritis - synovial membrane	-0.0514574	0.026	0.143211	TRUE	NA	0.462866
Parkinson's disease - brain putamen	Uterine fibroid - uterus	-0.0514599	0.008	0.0638453	TRUE	NA	NA
Papillary renal cell carcinoma - kidney	Type 2 diabetes - PBMC	-0.0514625	0.04	0.185639	TRUE	0.443307	0.371533
Polymyositis - skeletal muscle	Renal oncocytoma - kidney	-0.0515919	0.03	0.155184	TRUE	NA	NA
Allergic asthma - airway epithelial cells	Papillary renal cell carcinoma - kidney	-0.0515925	0.018	0.112437	TRUE	0.00108718	0.236855
Coronary artery disease - left ventricular apex	Parkinson's disease - brain prefrontal cortex	-0.0517096	0.004	0.0395753	FALSE	0.00604578	0.440661
Rheumatoid arthritis - synovial membrane	T-cell prolymphocytic leukaemia - CD3-purified mononuclear cells	-0.05186	0.038	0.180118	FALSE	0.15588	0.124822
Myelodysplastic syndromes - Bone marrow cells	Limb girdle muscular dystrophy 2a - proximal muscle	-0.0519295	0.012	0.0850748	TRUE	0.0288784	NA
Systemic lupus erythematosus - PBMC	Allergic asthma - alveolar macrophages	-0.0519497	0.018	0.112437	FALSE	0	0.138661
IgA nephropathy - tubulointerstitium	Melanoma - skin	-0.0519694	0.018	0.112437	TRUE	0.000389337	NA
Allergic asthma - airway epithelial cells	Alzheimer's disease - hippocampal CA1 tissue	-0.0521336	0.01	0.0753325	TRUE	0.0333528	0.0292398
Atopic eczema - skin	Systemic lupus erythematosus - B-cells	-0.0521482	0.002	0.023876	FALSE	7.9e-26	0.00101689
Atopic eczema - skin	Squamous cell carcinoma of skin - skin	-0.0522309	0.014	0.0948324	FALSE	3.77e-07	0.0116959
Huntington's disease - cerebellum	S.pneumoniae - PBMC	-0.0523244	0	0	TRUE	0.0135472	0.0350877
Rheumatoid arthritis - PBMC	Huntington's disease - cerebellum	-0.0523328	0.018	0.112437	FALSE	0.0545418	0.143275
IgA nephropathy - tubulointerstitium	Limb girdle muscular dystrophy 2a - proximal muscle	-0.0524376	0	0	FALSE	0.014627	NA
Facioscapulohumeral dystrophy - vastus lateralis muscle	Allergic asthma - alveolar macrophages	-0.0525274	0.006	0.0523686	FALSE	0.000815439	NA
Aortic stenosis - cardiac left ventricle	Renal oncocytoma - kidney	-0.0525806	0.004	0.0395753	TRUE	NA	NA
Guillain-Barre syndrome - peripheral leukocyte	Acute Myocardial infarction - left ventricular apex	-0.0527317	0.008	0.0638453	FALSE	8.43e-05	NA
Type 2 diabetes - liver	Type 2 diabetes - PBMC	-0.052864	0.004	0.0395753	FALSE	0	0
Invasive bladder transitional cell carcinoma - bladder	Parkinson's disease - brain putamen	-0.0530162	0.006	0.0523686	TRUE	7.71e-05	NA
Limb girdle muscular dystrophy 2a - proximal muscle	Psoriasis - skin	-0.0530975	0.004	0.0395753	FALSE	0.0620789	NA
Testicular yolk sac tumor - testis	Neurodegenerative diseases - whole blood	-0.0531562	0.006	0.0523686	TRUE	NA	NA
Liposarcoma - fat	Huntington's disease - whole blood	-0.0531614	0.002	0.023876	TRUE	0.0335315	NA
Inclusion body myositis - skeletal muscle	Transitional cell carcinoma - kidney	-0.053179	0.002	0.023876	TRUE	NA	NA
Osteoarthritis - synovial membrane	Idiopathic cardiomyopathy - left ventricular myocardium	-0.053254	0.006	0.0523686	FALSE	1.78e-05	NA
Cystic fibrosis - nasal epithelium	Lung adenocarcinoma - lung	-0.0533357	0.008	0.0638453	TRUE	0.0167619	0.25148
Asthma - CD4 lymphocytes	Alzheimer's disease - hippocampal CA1 tissue	-0.0533561	0.004	0.0395753	TRUE	0.000201925	0
Facioscapulohumeral dystrophy - vastus lateralis muscle	Chronic obstructive pulmonary disease - vastus lateralis biopsy	-0.0535008	0.008	0.0638453	FALSE	0.0509054	NA
Ischemic cardiomyopathy - left ventricular myocardium	Papillary renal cell carcinoma - kidney	-0.0536137	0.008	0.0638453	TRUE	0.0322316	0.0263158
Down syndrome - fetal heart	Type 2 diabetes - PBMC	-0.0538812	0.038	0.180118	TRUE	0.000232113	NA
Coronary artery disease - left ventricular apex	Schizophrenia - prefrontal cortex	-0.053977	0.006	0.0523686	TRUE	0.00936585	NA
Schizophrenia - prefrontal cortex	Type 2 diabetes - PBMC	-0.0541374	0.02	0.121642	FALSE	0.970347	NA
Barrett's esophagus - esophageal epithelium	Guillain-Barre syndrome - peripheral leukocyte	-0.0541924	0.012	0.0850748	FALSE	9.84e-05	NA
Asthma - CD4 lymphocytes	Staphylococcus aureus - PBMC	-0.0543756	0	0	TRUE	0	0.752902
IgA nephropathy - tubulointerstitium	Chronic kidney disease - PBMC	-0.0545105	0.042	0.191687	FALSE	2.46e-06	NA
Melanoma - skin	Crohn's disease - PBMC	-0.0546002	0.002	0.023876	TRUE	6.18e-16	0.257542
Down syndrome - fetal heart	Bipolar disorder - orbitofrontal cortex	-0.0546045	0.002	0.023876	TRUE	0.000492839	NA
Bladder carcinoma in situ - bladder	Seminoma - testis	-0.0546215	0.002	0.023876	FALSE	0.0028521	0.00292398
Allergic asthma - alveolar macrophages	Superficial transitional cell carcinoma - bladder	-0.0547675	0	0	TRUE	0.00027185	0.0292398
Ulcerative colitis - PBMC	Alzheimer's disease - hippocampal CA1 tissue	-0.0547712	0.004	0.0395753	TRUE	1.01e-09	0.0233918
Chronic obstructive pulmonary disease - alveolar macrophage	Allergic asthma - airway epithelial cells	-0.0547863	0.002	0.023876	FALSE	0.0342293	0.282068
Malignant pleural mesothelioma - pleura	Chronic obstructive pulmonary disease - vastus lateralis biopsy	-0.054841	0.002	0.023876	TRUE	2.63e-12	0.0321637
Renal cell carcinoma - kidney	Neurodegenerative diseases - whole blood	-0.0548641	0.002	0.023876	TRUE	0.0197932	NA
Testicular yolk sac tumor - testis	Colorectal cancer - liver	-0.0549191	0.002	0.023876	FALSE	NA	0.0405755
Huntington's disease - whole blood	Psoriasis - skin	-0.0549291	0.01	0.0753325	FALSE	0.208458	0.0555556
Multiple myeloma - bone marrow plasma cells	B-cell chronic lymphocytic leukemia - T-cells	-0.0551071	0.014	0.0948324	FALSE	2.94e-116	0.236855
Psoriasis - skin	Cervical cancer - uterus	-0.055135	0.006	0.0523686	TRUE	6.18e-40	0.158016
Bladder carcinoma in situ - bladder	T-cell prolymphocytic leukaemia - CD3-purified mononuclear cells	-0.055167	0	0	FALSE	0.00122299	0.0409357
Lung squamous cell carcinoma - lung	Allergic asthma - airway epithelial cells	-0.0552303	0.046	0.203825	FALSE	0.012737	0.0577078
Squamous cell carcinoma of skin - skin	Acute Myocardial infarction - left ventricular apex	-0.0553842	0.004	0.0395753	TRUE	0.0456104	0.0146199
E.coli - PBMC	T-cell prolymphocytic leukaemia - CD3-purified mononuclear cells	-0.0554489	0.008	0.0638453	TRUE	0.000407775	0.0409357
Limb girdle muscular dystrophy 2a - proximal muscle	Superficial transitional cell carcinoma - bladder	-0.0554627	0.002	0.023876	TRUE	0.00027185	NA
Aortic stenosis - cardiac left ventricle	Neurodegenerative diseases - whole blood	-0.0555451	0.006	0.0523686	FALSE	0.0162027	NA
Huntington's disease - whole blood	Uterine fibroid - uterus	-0.0555691	0.01	0.0753325	TRUE	NA	NA
Essential thrombocythemia - blood platelets	Coronary artery disease - left ventricular apex	-0.0557013	0.016	0.103294	TRUE	0.189794	0.0405755
Testicular yolk sac tumor - testis	B-cell chronic lymphocytic leukemia - T-cells	-0.0559671	0.004	0.0395753	FALSE	NA	0.0520142
Malaria - PBMC	Limb girdle muscular dystrophy 2a - proximal muscle	-0.0560763	0.002	0.023876	TRUE	0.0408971	NA
Hepatocellular adenomas - liver	Fanconi anemia - low-density bone marrow cells	-0.0562332	0.006	0.0523686	TRUE	0.00938454	0.0614035
Polymyositis - skeletal muscle	Colorectal cancer - lung	-0.0563717	0.002	0.023876	TRUE	7.09e-06	NA
Superficial transitional cell carcinoma - bladder	S.pneumoniae - PBMC	-0.0563764	0.048	0.209158	TRUE	0.00027185	0.0350877
Fanconi anemia - low-density bone marrow cells	Lung adenocarcinoma - lung	-0.056504	0	0	TRUE	0.0125496	0.6457
Renal clear cell carcinoma - kidney	Type 2 diabetes - liver	-0.0565694	0	0	TRUE	0.092644	0.371533
Myelodysplastic syndromes - Bone marrow cells	Influenza.A - PBMC	-0.0566255	0.03	0.155184	TRUE	1.18e-05	0.0347796
Polymyositis - skeletal muscle	Polycystic ovary syndrome - omental adipose tissue	-0.0567152	0.002	0.023876	TRUE	0.0103738	NA
Huntington's disease - whole blood	Osteoarthritis - synovial membrane	-0.0571399	0.028	0.148562	FALSE	0.677293	0.0877193
Allergic asthma - alveolar macrophages	Duchenne muscular dystrophy - skeletal muscle	-0.0571939	0.016	0.103294	FALSE	0.00190217	NA
Osteoarthritis - synovial membrane	Cervical cancer - uterus	-0.0571942	0	0	TRUE	9.93e-31	0.241392
Renal clear cell carcinoma - kidney	Huntington's disease - caudate nucleus	-0.057267	0.002	0.023876	TRUE	0.000265138	0.0263158
Polycystic ovary syndrome - omental adipose tissue	Acute Myocardial infarction - left ventricular apex	-0.0572729	0	0	TRUE	7.4e-05	0.0290683
Systemic lupus erythematosus - B-cells	Esophageal squamous cell carcinoma - esophagus	-0.0573135	0	0	TRUE	1.11e-20	NA
Down syndrome - dorsolateral prefrontal cortex	Multiple myeloma - bone marrow plasma cells	-0.0574535	0.006	0.0523686	TRUE	7.45e-09	NA
Melanoma - skin	Renal oncocytoma - kidney	-0.0575297	0.002	0.023876	FALSE	NA	NA
Coronary artery disease - left ventricular apex	Type 2 diabetes - PBMC	-0.0575607	0	0	TRUE	1.88e-06	0.302431
Bipolar disorder - orbitofrontal cortex	Monoclonal gammopathy of undetermined significance - bone marrow plasma cells	-0.0575864	0	0	TRUE	NA	NA
Obesity - skeletal muscle	Bipolar disorder - orbitofrontal cortex	-0.0576337	0.01	0.0753325	FALSE	1.1e-07	0.25148
Fanconi anemia - low-density bone marrow cells	T cell large granular lymphocyte leukemia - PBMC	-0.0576607	0	0	FALSE	0.0369461	0.0469116
Testicular yolk sac tumor - testis	Multiple myeloma - bone marrow plasma cells	-0.057701	0	0	FALSE	NA	0.0577078
IgA nephropathy - tubulointerstitium	Aortic stenosis - cardiac left ventricle	-0.0577353	0.004	0.0395753	FALSE	0.00143943	NA
Melanoma - skin	Squamous cell carcinoma of skin - skin	-0.0577859	0.01	0.0753325	FALSE	1.51e-60	0.0321637
Polymyositis - skeletal muscle	Myelodysplastic syndromes - Bone marrow cells	-0.0578824	0.004	0.0395753	TRUE	8.31e-06	NA
Limb girdle muscular dystrophy 2a - proximal muscle	Lung adenocarcinoma - lung	-0.0579029	0.008	0.0638453	TRUE	0.0210933	NA
Esophagus adenocarcinoma - esophageal epithelium	Allergic asthma - alveolar macrophages	-0.058109	0.004	0.0395753	TRUE	0.00163054	NA
Melanoma - skin	Cystic fibrosis - nasal epithelium	-0.0581727	0	0	TRUE	1.77e-10	0.179325
Transitional cell carcinoma - kidney	Crohn's disease - PBMC	-0.0581801	0	0	TRUE	NA	0.215656
Malaria - PBMC	Sickle cell anemia - blood outgrowth endothelial cells	-0.0582219	0	0	TRUE	1.73e-17	0.668523
Colorectal cancer - lung	Type 2 diabetes - liver	-0.0582375	0.004	0.0395753	TRUE	0.859343	0.302431
Systemic lupus erythematosus - B-cells	Lung adenocarcinoma - lung	-0.058246	0	0	TRUE	0.0487366	0.21417
Rheumatoid arthritis - PBMC	Dermatomyositis - muscle biopsies	-0.0582723	0.008	0.0638453	FALSE	6.67e-14	0.143275
Bladder carcinoma in situ - bladder	Transitional cell carcinoma - kidney	-0.0584035	0.002	0.023876	FALSE	NA	0.0263158
Cystic fibrosis - nasal epithelium	Staphylococcus aureus - PBMC	-0.0585033	0.002	0.023876	TRUE	0.012641	0.194201
Ischemic cardiomyopathy - left ventricular myocardium	Squamous cell carcinoma of skin - skin	-0.0587453	0.02	0.121642	TRUE	9.22e-05	0.00292398
Bladder carcinoma in situ - bladder	Limb girdle muscular dystrophy 2a - proximal muscle	-0.0587694	0	0	TRUE	0.000815439	NA
Atopic eczema - skin	Acute quadriplegic myopathy - skeletal muscle	-0.0588491	0.004	0.0395753	FALSE	NA	NA
Hepatocellular adenomas - liver	Parkinson's disease - brain prefrontal cortex	-0.0588519	0.002	0.023876	TRUE	8.92e-13	0.0789474
Acute Myocardial infarction - left ventricular apex	Chronic kidney disease - PBMC	-0.0589343	0.032	0.162332	FALSE	0.0113674	0.085177
Facioscapulohumeral dystrophy - vastus lateralis muscle	Chromophobe renal cell carcinoma - kidney	-0.0589602	0.004	0.0395753	TRUE	0.00122299	NA
Parkinson's disease - brain whole substantia nigra	PAPA syndrome - PBMC	-0.0591195	0.03	0.155184	TRUE	0.0834579	0.151875
Myelodysplastic syndromes - Bone marrow cells	E.coli - PBMC	-0.0591577	0.002	0.023876	TRUE	0.014544	0.00877193
Polycystic ovary syndrome - omental adipose tissue	Huntington's disease - frontal cortex	-0.0591876	0.002	0.023876	TRUE	0.0320741	0.00584795
Lung squamous cell carcinoma - lung	Multiple myeloma - bone marrow plasma cells	-0.0593007	0	0	FALSE	1.3e-11	0.0577078
Multiple myeloma - bone marrow plasma cells	Type 2 diabetes - PBMC	-0.0593007	0.014	0.0948324	TRUE	2.26e-19	0.403617
Lung cancer - bronchial epithelium	Psoriasis - skin	-0.0594593	0.012	0.0850748	TRUE	2.08e-14	0.220582
Lung cancer - bronchial epithelium	IgA nephropathy - whole blood	-0.0594736	0.006	0.0523686	TRUE	2.86e-09	NA
Down syndrome - fetal heart	Systemic lupus erythematosus - PBMC	-0.0595198	0.002	0.023876	TRUE	2.93e-05	NA
Influenza.A - PBMC	Transitional cell carcinoma - kidney	-0.059711	0.012	0.0850748	TRUE	NA	0.10161
Parkinson's disease - brain putamen	Esophageal squamous cell carcinoma - esophagus	-0.0597259	0.01	0.0753325	TRUE	9.3e-07	NA
Type 1 diabetes - PBMC	Duchenne muscular dystrophy - skeletal muscle	-0.0597955	0.002	0.023876	TRUE	0.00133797	NA
Osteoarthritis - synovial membrane	B-cell chronic lymphocytic leukemia - T-cells	-0.0598074	0.002	0.023876	TRUE	3.18e-12	0.566806
Atopic eczema - skin	Type 1 diabetes - PBMC	-0.0598993	0.002	0.023876	FALSE	1.24e-05	0.0232889
Down syndrome - fetal heart	T cell large granular lymphocyte leukemia - PBMC	-0.0599466	0	0	TRUE	0.0313984	NA
Emphysema - lung	Dermatomyositis - muscle biopsies	-0.0600627	0	0	FALSE	0.00269961	0.0350877
Barrett's esophagus - esophageal epithelium	Aortic stenosis - cardiac left ventricle	-0.0601597	0.002	0.023876	FALSE	0.00071333	NA
Polycystic ovary syndrome - omental adipose tissue	T cell large granular lymphocyte leukemia - PBMC	-0.0602193	0	0	FALSE	0.256839	0.0803107
Parkinson's disease - whole blood	Esophageal squamous cell carcinoma - esophagus	-0.0602566	0.04	0.185639	TRUE	9.3e-07	NA
Juvenile dermatomyositis - skeletal muscle	Neurodegenerative diseases - whole blood	-0.060349	0.002	0.023876	FALSE	0.00203887	NA
E.coli - PBMC	Type 1 diabetes - PBMC	-0.0603677	0.006	0.0523686	TRUE	0.0081555	0.00584795
Huntington's disease - whole blood	Influenza.A - PBMC	-0.0607889	0	0	TRUE	0.0269145	0.0116959
MSI colorectal cancer - colon	Polycystic ovary syndrome - omental adipose tissue	-0.0609252	0.022	0.130509	FALSE	1.81e-12	0.0405755
Renal clear cell carcinoma - kidney	Staphylococcus aureus - PBMC	-0.060951	0.004	0.0395753	TRUE	0.00258257	0.27773
Liposarcoma - fat	Down syndrome - fetal heart	-0.0611104	0	0	TRUE	0.0262329	NA
Down syndrome - dorsolateral prefrontal cortex	Chronic kidney disease - PBMC	-0.0613288	0.016	0.103294	TRUE	4.82e-05	NA
Parkinson's disease - brain prefrontal cortex	Type 2 diabetes - PBMC	-0.0615824	0	0	TRUE	0.999952	0.761485
Invasive bladder transitional cell carcinoma - bladder	B-cell chronic lymphocytic leukemia - T-cells	-0.0615905	0.002	0.023876	FALSE	1.58e-10	NA
Barrett's esophagus - esophageal epithelium	Clinically isolated syndrome - PBMC	-0.0618515	0.012	0.0850748	TRUE	0.117044	NA
Ischemic cardiomyopathy - left ventricular myocardium	Seminoma - testis	-0.0618818	0.008	0.0638453	TRUE	0.0557327	0.00292398
Chronic lymphocytic leukemia - B-cells	Lung squamous cell carcinoma - lung	-0.0620421	0	0	FALSE	3.16e-08	0.0520142
Chronic lymphocytic leukemia - T-cells	Transitional cell carcinoma - kidney	-0.0621476	0.046	0.203825	FALSE	NA	0.215656
Invasive bladder transitional cell carcinoma - bladder	Atopic eczema - skin	-0.0622634	0.002	0.023876	TRUE	1.11e-07	NA
IgA nephropathy - tubulointerstitium	E.coli - PBMC	-0.0624583	0.002	0.023876	TRUE	0.00733995	NA
Polymyositis - skeletal muscle	Seminoma - testis	-0.0625087	0	0	TRUE	6.31e-08	NA
Sickle cell anemia - blood outgrowth endothelial cells	Systemic lupus erythematosus - T-cells	-0.0626844	0.026	0.143211	TRUE	2.5e-13	0.00185547
Coronary artery disease - left ventricular apex	PAPA syndrome - PBMC	-0.0628241	0.006	0.0523686	TRUE	0.100992	0.0405755
Systemic lupus erythematosus - B-cells	T cell large granular lymphocyte leukemia - PBMC	-0.0628919	0.004	0.0395753	FALSE	0	0.014531
Parkinson's disease - brain prefrontal cortex	S.pneumoniae - PBMC	-0.0629145	0.042	0.191687	TRUE	0.159961	0.633514
Lung cancer - bronchial epithelium	T-cell prolymphocytic leukaemia - CD3-purified mononuclear cells	-0.0630027	0	0	FALSE	0.0404167	0.0223647
Chronic obstructive pulmonary disease - alveolar macrophage	Lung adenocarcinoma - lung	-0.0630828	0.04	0.185639	FALSE	6.84e-06	0.414395
Polycystic ovary syndrome - omental adipose tissue	Squamous cell carcinoma of skin - skin	-0.063126	0.012	0.0850748	FALSE	0.00147582	0.00584795
Malaria - PBMC	Allergic asthma - airway epithelial cells	-0.0631988	0	0	TRUE	0.00042411	0.403617
Coronary artery disease - left ventricular apex	Staphylococcus aureus - PBMC	-0.063237	0.002	0.023876	TRUE	0.100992	0.22298
Renal cell carcinoma - kidney	Systemic lupus erythematosus - B-cells	-0.0632737	0.002	0.023876	TRUE	2.24e-08	0.125531
Juvenile dermatomyositis - skeletal muscle	T cell large granular lymphocyte leukemia - PBMC	-0.0633427	0.002	0.023876	TRUE	0.00081555	0
Esophagus adenocarcinoma - esophageal epithelium	Superficial transitional cell carcinoma - bladder	-0.0635077	0.004	0.0395753	FALSE	0.00081555	NA
Invasive bladder transitional cell carcinoma - bladder	Systemic lupus erythematosus - PBMC	-0.0638999	0	0	TRUE	4.17e-06	NA
Acute Myocardial infarction - left ventricular apex	Emery dreifuss muscular dystrophy - skeletal muscle	-0.0639949	0	0	FALSE	0.0145953	NA
E.coli - PBMC	Chronic obstructive pulmonary disease - vastus lateralis biopsy	-0.0640699	0	0	TRUE	0.0172625	0.0321637
Systemic lupus erythematosus - B-cells	E.coli - PBMC	-0.0641865	0.008	0.0638453	TRUE	0	0.0146199
Down syndrome - fetal heart	PAPA syndrome - PBMC	-0.0643054	0	0	TRUE	0.00530107	NA
Down syndrome - dorsolateral prefrontal cortex	Systemic lupus erythematosus - myeloid cells	-0.0644055	0.002	0.023876	TRUE	2.93e-05	NA
Systemic lupus erythematosus - myeloid cells	Squamous cell carcinoma of skin - skin	-0.0645347	0.002	0.023876	FALSE	9.23e-09	0.0146199
Down syndrome - dorsolateral prefrontal cortex	Facioscapulohumeral dystrophy - vastus lateralis muscle	-0.0645484	0.002	0.023876	FALSE	0.0158212	NA
Acute Myocardial infarction - left ventricular apex	Chronic obstructive pulmonary disease - vastus lateralis biopsy	-0.064629	0	0	FALSE	0.0992388	0.151633
Obesity - skeletal muscle	Esophageal squamous cell carcinoma - esophagus	-0.0647285	0.002	0.023876	TRUE	4e-07	NA
Barrett's esophagus - esophageal epithelium	Papillary renal cell carcinoma - kidney	-0.0647593	0	0	TRUE	0.0205052	NA
Squamous cell carcinoma of skin - skin	Type 2 diabetes - PBMC	-0.0648251	0.008	0.0638453	TRUE	0.000405741	0.0497076
Down syndrome - fetal heart	Crohn's disease - PBMC	-0.0648382	0.008	0.0638453	TRUE	4.78e-08	NA
Systemic lupus erythematosus - B-cells	T-cell prolymphocytic leukaemia - CD3-purified mononuclear cells	-0.064919	0	0	FALSE	0.123044	0.014531
Parkinson's disease - brain whole substantia nigra	Superficial transitional cell carcinoma - bladder	-0.0652193	0	0	TRUE	0.0834579	0.0789474
Lung cancer - bronchial epithelium	Transitional cell carcinoma - kidney	-0.0652634	0	0	FALSE	NA	0.0610212
Systemic lupus erythematosus - B-cells	B-cell chronic lymphocytic leukemia - T-cells	-0.0653048	0	0	FALSE	4.4e-18	0.00592294
Invasive bladder transitional cell carcinoma - bladder	Squamous cell carcinoma of skin - skin	-0.0657327	0.002	0.023876	FALSE	2e-08	NA
Polymyositis - skeletal muscle	Colorectal cancer - colon	-0.0660769	0.026	0.143211	TRUE	7.09e-06	NA
Papillary renal cell carcinoma - kidney	Colorectal cancer - liver	-0.0662876	0	0	FALSE	0.104988	0.171683
Methicillin-resistant staphylococcus aureus - PBMC	E.coli - PBMC	-0.0663928	0.004	0.0395753	FALSE	NA	0.0116959
IgA nephropathy - tubulointerstitium	Ischemic cardiomyopathy - left ventricular myocardium	-0.0666416	0.006	0.0523686	FALSE	3.42e-10	NA
PAPA syndrome - PBMC	Lung adenocarcinoma - lung	-0.066709	0.012	0.0850748	TRUE	0.0106021	0.0915093
Systemic lupus erythematosus - PBMC	Superficial transitional cell carcinoma - bladder	-0.0669767	0.006	0.0523686	TRUE	0.0428164	0.0146199
Polymyositis - skeletal muscle	Methicillin-resistant staphylococcus aureus - PBMC	-0.0671049	0	0	TRUE	NA	NA
Hepatocellular adenomas - liver	Influenza.A - PBMC	-0.067203	0	0	TRUE	6.33e-07	0.0116959
Chronic lymphocytic leukemia - T-cells	Chronic obstructive pulmonary disease - vastus lateralis biopsy	-0.0675076	0.002	0.023876	TRUE	1.85e-18	0.257542
Essential thrombocythemia - blood platelets	Lung cancer - bronchial epithelium	-0.0676151	0.002	0.023876	FALSE	0.0621126	0.0915093
Huntington's disease - cerebellum	Cervical cancer - uterus	-0.0677219	0.004	0.0395753	TRUE	0.000811664	0.00877193
Chronic obstructive pulmonary disease - alveolar macrophage	Chronic kidney disease - PBMC	-0.067811	0.03	0.155184	FALSE	6.3e-08	0.179325
Duchenne muscular dystrophy - skeletal muscle	Crohn's disease - PBMC	-0.067904	0	0	FALSE	0.000237162	NA
Dermatomyositis - muscle biopsies	PAPA syndrome - PBMC	-0.0682091	0	0	TRUE	0.00231072	0.00584795
Lung cancer - bronchial epithelium	Barrett's esophagus - esophageal epithelium	-0.0682384	0.008	0.0638453	TRUE	9e-26	NA
Colorectal cancer - colon	Juvenile dermatomyositis - skeletal muscle	-0.0684592	0	0	TRUE	0	0.0204678
Chronic obstructive pulmonary disease - alveolar macrophage	Crohn's disease - PBMC	-0.0684626	0.018	0.112437	FALSE	3.38e-25	0.257542
Osteoarthritis - synovial membrane	Colorectal cancer - liver	-0.0687215	0	0	TRUE	6.56e-11	0.477242
Polymyositis - skeletal muscle	Superficial transitional cell carcinoma - bladder	-0.0690539	0.004	0.0395753	TRUE	0.00135925	NA
Essential thrombocythemia - blood platelets	Influenza.A - PBMC	-0.0693372	0	0	TRUE	0.00434339	0.0232889
Ischemic cardiomyopathy - left ventricular myocardium	Limb girdle muscular dystrophy 2a - proximal muscle	-0.0694669	0	0	FALSE	0.0162456	NA
Renal clear cell carcinoma - kidney	Plasma cell leukemia - Plasma cells	-0.0696678	0.002	0.023876	FALSE	NA	NA
Essential thrombocythemia - blood platelets	Uterine fibroid - uterus	-0.0697593	0.006	0.0523686	FALSE	NA	NA
Hepatocellular adenomas - liver	Lung adenocarcinoma - lung	-0.0697925	0.002	0.023876	FALSE	6.43e-05	0.0467836
Asthma - CD4 lymphocytes	MSI colorectal cancer - colon	-0.0698908	0.002	0.023876	TRUE	3.92e-06	0.554716
Emery dreifuss muscular dystrophy - skeletal muscle	Papillary renal cell carcinoma - kidney	-0.0699822	0.002	0.023876	TRUE	0.00975272	NA
Chronic lymphocytic leukemia - B-cells	B-cell chronic lymphocytic leukemia - T-cells	-0.0703027	0.004	0.0395753	FALSE	0	0
Fanconi anemia - low-density bone marrow cells	Multiple myeloma - bone marrow plasma cells	-0.071154	0	0	FALSE	0.00321822	0.119978
Colorectal cancer - colon	Acute quadriplegic myopathy - skeletal muscle	-0.071373	0.002	0.023876	TRUE	NA	NA
Renal clear cell carcinoma - kidney	Colorectal cancer - lung	-0.0714077	0	0	FALSE	0.000693978	0.171683
Staphylococcus aureus - PBMC	Rheumatoid arthritis - synovial membrane	-0.0715882	0.004	0.0395753	TRUE	0	0.848737
Methicillin-resistant staphylococcus aureus - PBMC	Acute Myocardial infarction - left ventricular apex	-0.0719041	0	0	TRUE	NA	0.0574566
Emphysema - lung	PAPA syndrome - PBMC	-0.0721643	0	0	TRUE	0.00462145	0.0690436
Cystic fibrosis - nasal epithelium	Chronic lymphocytic leukemia - T-cells	-0.0730515	0	0	TRUE	1.04e-11	0.148885
Systemic lupus erythematosus - myeloid cells	Uterine fibroid - uterus	-0.0734073	0	0	TRUE	NA	NA
Squamous cell carcinoma of skin - skin	Chronic Hepatitis C virus - PBMC	-0.0734236	0	0	TRUE	0.000277645	0.0146199
Lung adenocarcinoma - lung	Huntington's disease - caudate nucleus	-0.0734535	0	0	TRUE	0.098166	0.0467836
Down syndrome - fetal heart	Idiopathic cardiomyopathy - left ventricular myocardium	-0.0740025	0	0	TRUE	0.000329165	NA
Melanoma - skin	Type 2 diabetes - PBMC	-0.074025	0.034	0.168918	TRUE	0.160627	0.434154
Chronic lymphocytic leukemia - T-cells	Dermatomyositis - muscle biopsies	-0.074815	0.004	0.0395753	TRUE	1.11e-09	0
Coronary artery disease - left ventricular apex	Multiple myeloma - bone marrow plasma cells	-0.0749036	0	0	FALSE	2.44e-18	0.189095
Essential thrombocythemia - blood platelets	Atopic eczema - skin	-0.0750884	0.006	0.0523686	TRUE	0.0406008	0.0232889
Seminoma - testis	Colorectal cancer - liver	-0.0751851	0.002	0.023876	FALSE	1.43e-06	0.0204678
Emery dreifuss muscular dystrophy - skeletal muscle	Inclusion body myositis - skeletal muscle	-0.0753297	0.006	0.0523686	FALSE	0.0194156	NA
Ischemic cardiomyopathy - left ventricular myocardium	Huntington's disease - cerebellum	-0.0755298	0	0	FALSE	0.00770122	0.00292398
Myelodysplastic syndromes - Bone marrow cells	Plasma cell leukemia - Plasma cells	-0.0755404	0.024	0.137708	FALSE	NA	NA
Polycystic ovary syndrome - omental adipose tissue	Juvenile dermatomyositis - skeletal muscle	-0.0755525	0.004	0.0395753	TRUE	0.0482534	0.00584795
MELAS syndrome - whole blood	Methicillin-resistant staphylococcus aureus - PBMC	-0.0757609	0	0	TRUE	NA	NA
Down syndrome - dorsolateral prefrontal cortex	Idiopathic cardiomyopathy - left ventricular myocardium	-0.0757748	0.008	0.0638453	TRUE	0.000329165	NA
Bladder carcinoma in situ - bladder	Bipolar disorder - orbitofrontal cortex	-0.075868	0	0	TRUE	0.210743	0.0175439
Acute Myocardial infarction - left ventricular apex	Huntington's disease - cerebellum	-0.0759764	0	0	FALSE	0.0401043	0.0146199
Emphysema - lung	Superficial transitional cell carcinoma - bladder	-0.0760376	0	0	TRUE	0.00462145	0.0350877
Colorectal cancer - colon	T cell large granular lymphocyte leukemia - PBMC	-0.0761037	0	0	FALSE	0.215344	0.255644
Clinically isolated syndrome - PBMC	Idiopathic cardiomyopathy - left ventricular myocardium	-0.0762253	0	0	TRUE	7.55e-05	NA
Uterine fibroid - uterus	Inclusion body myositis - skeletal muscle	-0.0765683	0.004	0.0395753	TRUE	NA	NA
Colorectal cancer - colon	Chronic obstructive pulmonary disease - alveolar macrophage	-0.0765716	0	0	TRUE	3.55e-15	0.206192
Polycystic ovary syndrome - omental adipose tissue	E.coli - PBMC	-0.0765884	0	0	TRUE	0.0482534	0.00584795
Sickle cell anemia - blood outgrowth endothelial cells	Transitional cell carcinoma - kidney	-0.0770769	0	0	TRUE	NA	0.438606
Schizophrenia - prefrontal cortex	Parkinson's disease - brain putamen	-0.0773782	0.002	0.023876	TRUE	3.3e-08	NA
MSI colorectal cancer - colon	Duchenne muscular dystrophy - skeletal muscle	-0.0775421	0.002	0.023876	TRUE	0.0110845	NA
Renal cell carcinoma - kidney	Facioscapulohumeral dystrophy - vastus lateralis muscle	-0.0777435	0	0	TRUE	0.0434022	NA
Colorectal cancer - lung	Barrett's esophagus - esophageal epithelium	-0.0777447	0	0	FALSE	9.96e-19	NA
Staphylococcus aureus - PBMC	Systemic lupus erythematosus - PBMC	-0.0781035	0	0	TRUE	0	0.164448
Ischemic cardiomyopathy - left ventricular myocardium	Inclusion body myositis - skeletal muscle	-0.078156	0.004	0.0395753	FALSE	0.00177461	NA
Down syndrome - dorsolateral prefrontal cortex	T cell large granular lymphocyte leukemia - PBMC	-0.0784041	0	0	TRUE	0.0313984	NA
Down syndrome - dorsolateral prefrontal cortex	Testicular yolk sac tumor - testis	-0.0785453	0	0	TRUE	NA	NA
Squamous cell carcinoma of skin - skin	Lung squamous cell carcinoma - lung	-0.0787681	0.002	0.023876	FALSE	5.66e-11	0.00584795
Parkinson's disease - brain whole substantia nigra	Acute Myocardial infarction - left ventricular apex	-0.0788268	0	0	FALSE	0.00955069	0.338814
Uterine fibroid - uterus	Crohn's disease - PBMC	-0.0798203	0	0	TRUE	NA	NA
Chronic lymphocytic leukemia - T-cells	IgA nephropathy - whole blood	-0.079919	0	0	FALSE	3.93e-11	NA
Ulcerative colitis - PBMC	Superficial transitional cell carcinoma - bladder	-0.0803473	0	0	TRUE	0.0410493	0.0233918
Lung cancer - bronchial epithelium	Atopic eczema - skin	-0.0804098	0.004	0.0395753	TRUE	1.01e-14	0.175123
Limb girdle muscular dystrophy 2a - proximal muscle	Monoclonal gammopathy of undetermined significance - bone marrow plasma cells	-0.0808707	0	0	TRUE	NA	NA
Clinically isolated syndrome - PBMC	Chronic lymphocytic leukemia - B-cells	-0.0809428	0	0	TRUE	0.00562211	NA
Renal clear cell carcinoma - kidney	Systemic lupus erythematosus - PBMC	-0.0816847	0.008	0.0638453	TRUE	0.0453093	0.125531
Juvenile Idiopathic Arthritis - PBMC	E.coli - PBMC	-0.0818365	0	0	TRUE	NA	0.0116959
Parkinson's disease - whole blood	PAPA syndrome - PBMC	-0.0819004	0.002	0.023876	TRUE	0.0834579	0.151875
Down syndrome - fetal heart	Uterine fibroid - uterus	-0.0820515	0	0	TRUE	NA	NA
Papillary renal cell carcinoma - kidney	Alzheimer's disease - hippocampal CA1 tissue	-0.0821369	0	0	TRUE	0.553848	0.0263158
Renal oncocytoma - kidney	Influenza.A - PBMC	-0.08217	0	0	TRUE	NA	NA
Atopic eczema - skin	Idiopathic cardiomyopathy - left ventricular myocardium	-0.0823784	0	0	FALSE	8.34e-06	NA
Uterine fibroid - uterus	Type 2 diabetes - PBMC	-0.0828655	0	0	TRUE	NA	NA
Asthma - CD4 lymphocytes	Lung adenocarcinoma - lung	-0.0830576	0	0	FALSE	0.455023	0.846793
T cell large granular lymphocyte leukemia - PBMC	Duchenne muscular dystrophy - skeletal muscle	-0.0832604	0	0	TRUE	0.00569722	NA
Aortic stenosis - cardiac left ventricle	Colorectal cancer - liver	-0.0834585	0	0	TRUE	0.00254728	0.0204678
Huntington's disease - whole blood	Down syndrome - fetal heart	-0.0839308	0.004	0.0395753	FALSE	5.65e-09	NA
Parkinson's disease - brain prefrontal cortex	Esophageal squamous cell carcinoma - esophagus	-0.0840255	0	0	TRUE	9.3e-07	NA
Inclusion body myositis - skeletal muscle	Colorectal cancer - liver	-0.0844386	0.006	0.0523686	TRUE	0.00254728	NA
Rheumatoid arthritis - synovial membrane	Acute quadriplegic myopathy - skeletal muscle	-0.08482	0	0	FALSE	NA	NA
Seminoma - testis	Type 1 diabetes - PBMC	-0.0848714	0	0	TRUE	1.76e-05	0.00584795
Renal clear cell carcinoma - kidney	Lung squamous cell carcinoma - lung	-0.085139	0	0	FALSE	0.000220425	0.0520142
E.coli - PBMC	T cell large granular lymphocyte leukemia - PBMC	-0.0856253	0	0	TRUE	0.00081555	0.0409357
Huntington's disease - whole blood	PAPA syndrome - PBMC	-0.085644	0	0	TRUE	0.00679625	0.00584795
Familial combined hyperlipidemia - lymphoblastic cells	Malignant pleural mesothelioma - pleura	-0.0859779	0.002	0.023876	TRUE	0.0571836	0.0146199
Squamous cell carcinoma of skin - skin	Plasma cell leukemia - Plasma cells	-0.0865037	0	0	FALSE	NA	NA
Staphylococcus aureus - PBMC	PAPA syndrome - PBMC	-0.086563	0	0	TRUE	0.000135925	0.0690436
Invasive bladder transitional cell carcinoma - bladder	Psoriasis - skin	-0.0866465	0.02	0.121642	TRUE	2.29e-08	NA
Lung squamous cell carcinoma - lung	Psoriasis - skin	-0.0866867	0	0	TRUE	1.26e-05	0.00293255
Endometrial cancer - uterus	Limb girdle muscular dystrophy 2a - proximal muscle	-0.0869806	0	0	TRUE	0.0347635	NA
Familial combined hyperlipidemia - lymphoblastic cells	E.coli - PBMC	-0.0881451	0	0	TRUE	0.00244665	0.0146199
Clinically isolated syndrome - PBMC	Crohn's disease - PBMC	-0.0890742	0	0	TRUE	0.00125386	NA
Influenza.A - PBMC	Lung adenocarcinoma - lung	-0.0902936	0.032	0.162332	TRUE	0.0417473	0.175123
Renal clear cell carcinoma - kidney	Crohn's disease - PBMC	-0.0903644	0.002	0.023876	TRUE	0.265874	0.215656
Methicillin-resistant staphylococcus aureus - PBMC	B-cell chronic lymphocytic leukemia - T-cells	-0.0929898	0	0	TRUE	NA	0.10161
Parkinson's disease - brain whole substantia nigra	Clinically isolated syndrome - PBMC	-0.0930555	0	0	FALSE	0.0120606	NA
Chronic obstructive pulmonary disease - alveolar macrophage	Multiple myeloma - bone marrow plasma cells	-0.0957055	0.002	0.023876	TRUE	4.05e-22	0.282068
Acute Myocardial infarction - left ventricular apex	Inclusion body myositis - skeletal muscle	-0.0959192	0	0	FALSE	0.00650889	NA
Myelodysplastic syndromes - Bone marrow cells	Cervical cancer - uterus	-0.0961359	0	0	FALSE	2.5e-12	0.0261616
Type 1 diabetes - PBMC	Huntington's disease - caudate nucleus	-0.0962779	0	0	TRUE	0.336895	0.00584795
Familial combined hyperlipidemia - lymphoblastic cells	Invasive bladder transitional cell carcinoma - bladder	-0.0971484	0	0	TRUE	0.0571836	NA
Limb girdle muscular dystrophy 2a - proximal muscle	Dermatomyositis - muscle biopsies	-0.0975753	0	0	FALSE	0.00461642	NA
Barrett's esophagus - esophageal epithelium	Uterine fibroid - uterus	-0.101029	0	0	TRUE	NA	NA
Malaria - PBMC	Polycystic ovary syndrome - omental adipose tissue	-0.101653	0	0	TRUE	3.22e-06	0.0970829
Down syndrome - dorsolateral prefrontal cortex	Sickle cell anemia - blood outgrowth endothelial cells	-0.103479	0	0	FALSE	4.23e-05	NA
Liposarcoma - fat	Emphysema - lung	-0.104437	0	0	TRUE	0.0229008	NA
Lung cancer - bronchial epithelium	Acute Myocardial infarction - left ventricular apex	-0.105501	0	0	TRUE	0.026696	0.21417
Malignant pleural mesothelioma - pleura	Acute quadriplegic myopathy - skeletal muscle	-0.10582	0	0	TRUE	NA	NA
Squamous cell carcinoma of skin - skin	Lung adenocarcinoma - lung	-0.110961	0.002	0.023876	FALSE	2.87e-10	0.0467836
Polycystic ovary syndrome - omental adipose tissue	Uterine fibroid - uterus	-0.111262	0	0	FALSE	NA	NA
Type 2 diabetes - liver	Colorectal cancer - liver	-0.113227	0	0	TRUE	0.859343	0.302431
Influenza.A - PBMC	Crohn's disease - PBMC	-0.116625	0	0	TRUE	7.7e-06	0.10161
Esophagus adenocarcinoma - esophageal epithelium	Esophageal squamous cell carcinoma - esophagus	-0.117435	0	0	FALSE	0.0872079	NA
Polycystic ovary syndrome - omental adipose tissue	Crohn's disease - PBMC	-0.120514	0	0	TRUE	1.44e-06	0.0520142
MELAS syndrome - whole blood	Systemic lupus erythematosus - PBMC	-0.120734	0	0	TRUE	0.354593	NA
Renal oncocytoma - kidney	Idiopathic cardiomyopathy - left ventricular myocardium	-0.122797	0	0	TRUE	NA	NA
Esophagus adenocarcinoma - esophageal epithelium	Idiopathic cardiomyopathy - left ventricular myocardium	-0.123717	0	0	TRUE	0.0210249	NA
Clinically isolated syndrome - PBMC	Chronic kidney disease - PBMC	-0.124766	0	0	TRUE	0.000906241	NA
Systemic lupus erythematosus - myeloid cells	Influenza.A - PBMC	-0.128678	0	0	TRUE	3.3e-06	0.0574566
Endometrial cancer - uterus	T cell large granular lymphocyte leukemia - PBMC	-0.129987	0	0	FALSE	0.100733	0.0409357
Systemic lupus erythematosus - PBMC	Type 2 diabetes - PBMC	-0.147885	0.002	0.023876	TRUE	1.75e-07	0.226223
Familial combined hyperlipidemia - lymphoblastic cells	T cell large granular lymphocyte leukemia - PBMC	-0.150839	0	0	TRUE	0.0145953	0.189614
B-cell chronic lymphocytic leukemia - T-cells	Crohn's disease - PBMC	-0.15525	0.046	0.203825	TRUE	6.23e-19	0.0201736
Influenza.A - PBMC	T cell large granular lymphocyte leukemia - PBMC	-0.172812	0	0	TRUE	0.00325887	0.154598
Sickle cell anemia - blood outgrowth endothelial cells	T cell large granular lymphocyte leukemia - PBMC	-0.237821	0	0	FALSE	0.0596481	0.0469116
