# Supplementary material for: The human disease network in terms of dysfunctional regulatory mechanisms
Source: Biol Direct. 2015 Oct 8;10:60. doi: 10.1186/s13062-015-0088-z (PMC4599653; doi:10.1186/s13062-015-0088-z)
Supplement: Additional file 4: — Contingency table to validate the assumption that DE-based disease relationships significantly share disease-related genes or drugs. (XLS 21 kb) [file 13062_2015_88_MOESM4_ESM.xls]

## Sheet: Sheet1
Contingency table to validate the assumption that DE-based disease relationships significantly share disease-related genes or drugs
		Disease pairs correlated to known disease genes or drugs
		Significant	Non-significant	Total	P value of Fisher's exact test
Disease pairs sharing disease genes	Significant	962	2502	3464	0.2286
	Non-significant	240	667	907
	Total	1202	3169
Disease pairs sharing disease drugs	Significant	367	991	1358	0.5961
	Non-significant	450	1195	1645
	Total	817	2186
