# Supplementary material for: The human disease network in terms of dysfunctional regulatory mechanisms
Source: Biol Direct. 2015 Oct 8;10:60. doi: 10.1186/s13062-015-0088-z (PMC4599653; doi:10.1186/s13062-015-0088-z)
Supplement: Additional file 5: — WD scores for sub-categories of “disease of anatomical entity”. (XLS 21 kb) [file 13062_2015_88_MOESM5_ESM.xls]

## Sheet: Sheet1
WD scores for sub-categories of “disease of anatomical entity”
	Sub-Category name	Number of diseases	Number of DDLs	WD score
disease of anatomical entity	Musculoskeletal system disease*	11	13	8.76
	Nervous system disease	15	28	7.5
	Respiratory system disease	6	5	6
whole network	1,326 DDLs	108	1326	8.71
* indicate the categories whose WD score larger than that of whole disease network.
The other sub-categories of "disease of anatomical entity" were ignored because the number of diseases which marked with sub-categories were less than three.
