# Supplementary material for: The human disease network in terms of dysfunctional regulatory mechanisms
Source: Biol Direct. 2015 Oct 8;10:60. doi: 10.1186/s13062-015-0088-z (PMC4599653; doi:10.1186/s13062-015-0088-z)
Supplement: Additional file 6: — 154 related pathways in Allergic asthma, Type 2 diabetes and Chronic kidney disease. (XLS 49 kb) [file 13062_2015_88_MOESM6_ESM.xls]

## Sheet: Sheet1
pathway	Allergic asthma(airway epithelial cells)	Type 2 diabetes(liver)	Chronic kidney disease(PBMC)	p value of hypergeometric for DCG enrichment	common DCGs for each pathway	realted disease
WNT_SIGNALING	0.952176	0.741937	0.605903	0.000954279	FOXN1 FZD8 TLE2	t2d
KEGG_PROSTATE_CANCER	0.940785	0.766151	0.619974	0.00159133	MTOR IGF1R IKBKG E2F2	t2d
KEGG_GLIOMA	0.943677	0.797882	0.627251	0.00343807	MTOR IGF1R E2F2	t2d
MILI_PSEUDOPODIA_CHEMOTAXIS_DN	0.950401	0.769157	0.618175	0.00410704	SFI1 CSPG4 RPAP1 SEC61A2 SLC4A7 HMGCS1 RPS10 IGF1R PTPRA ABCA2	aa
STAMBOLSKY_RESPONSE_TO_VITAMIN_D3_UP	0.946014	0.803446	0.609693	0.00841948	ZNF606 SLC4A7 PRDM1	ckd
WALLACE_PROSTATE_CANCER_RACE_DN	0.944275	0.828854	0.617179	0.0098645	MTMR2 INO80B ZNF606	t2d
BIOCARTA_IGF1MTOR_PATHWAY	0.950158	0.825628	0.617776	0.0102493	MTOR IGF1R	t2d
EXTERNAL_SIDE_OF_PLASMA_MEMBRANE	0.938534	0.659093	0.631827	0.0108513	ENOX2	aa
NGO_MALIGNANT_GLIOMA_1P_LOH	0.961287	0.625253	0.629194	0.012133	ANXA2	t2d
ACTIVATION_OF_IMMUNE_RESPONSE	0.932815	0.821955	0.592548	0.012133	IKBKG	aa
FULCHER_INFLAMMATORY_RESPONSE_LECTIN_VS_LPS_DN	0.944892	0.780459	0.624464	0.0124913	CD38 CD163 NOTCH2NL CSF3R MS4A6A SMURF1 NCF1C MBP ZNF721	aa
INSULIN_RECEPTOR_SIGNALING_PATHWAY	0.94606	0.907336	0.605169	0.0148834	IGF1R	t2d
OUYANG_PROSTATE_CANCER_PROGRESSION_UP	0.952794	0.711441	0.623972	0.0163497	MAP3K1	t2d
OUYANG_PROSTATE_CANCER_PROGRESSION_DN	0.951964	0.801863	0.63316	0.0178749	CSPG4	t2d
RESPONSE_TO_DRUG	0.946341	0.888837	0.615269	0.0194579	ABCA2	ckd
REACTOME_CD28_DEPENDENT_PI3K_AKT_SIGNALING	0.941664	0.799351	0.627689	0.0194579	MTOR	aa
DEOXYRIBONUCLEASE_ACTIVITY	0.949313	0.855439	0.633656	0.0194579	NME1	aa
KEGG_ACUTE_MYELOID_LEUKEMIA	0.943147	0.73723	0.608835	0.0196444	MTOR IKBKG	t2d
RNA_CATABOLIC_PROCESS	0.944911	0.768227	0.616104	0.0210975	HNRNPD	aa
BIOCARTA_MTOR_PATHWAY	0.950657	0.722632	0.620524	0.0210975	MTOR	t2d
PROTEIN_COMPLEX_ASSEMBLY	0.950072	0.754883	0.621626	0.0212589	LLGL1 PXN WAS IGF1R	ckd
IMMUNE_RESPONSE	0.94452	0.795659	0.623509	0.0241811	GTPBP1 WAS IKBKG PAX5 MBP	aa
PID_WNT_SIGNALING_PATHWAY	0.954462	0.744186	0.615375	0.0301029	FZD8	t2d
KEGG_MELANOMA	0.945619	0.803502	0.612823	0.0302225	IGF1R E2F2	t2d
REACTOME_PI3K_CASCADE	0.954844	0.781429	0.61181	0.0302225	MTOR PRKAB1	t2d
POSITIVE_REGULATION_OF_IMMUNE_RESPONSE	0.938065	0.81324	0.595999	0.0320576	IKBKG	aa
REACTOME_PIP3_ACTIVATES_AKT_SIGNALING	0.946996	0.83839	0.600622	0.0320576	MTOR	aa
YEGNASUBRAMANIAN_PROSTATE_CANCER	0.948584	0.792126	0.602982	0.0334176	TFAM PRAME CRISP3	t2d
INFLAMMATORY_RESPONSE	0.942192	0.808965	0.629652	0.0342346	TPST1 IL18RAP NFRKB	aa
KEGG_CHEMOKINE_SIGNALING_PATHWAY	0.947352	0.780945	0.617287	0.0343387	ADRBK2 PXN WAS IKBKG	aa
SEKI_INFLAMMATORY_RESPONSE_LPS_UP	0.946138	0.837078	0.640739	0.0370268	SLC4A7 SLCO4A1	aa
NEMETH_INFLAMMATORY_RESPONSE_LPS_DN	0.943231	0.838092	0.608428	0.0382088	MBP	aa
HUMORAL_IMMUNE_RESPONSE	0.955441	0.817847	0.620433	0.0382088	PAX5	aa
REGULATION_OF_IMMUNE_RESPONSE	0.940112	0.833536	0.591609	0.0403515	IKBKG	aa
CELLULAR_PROTEIN_COMPLEX_ASSEMBLY	0.948142	0.650185	0.62535	0.0403515	PXN	ckd
ROSS_ACUTE_MYELOID_LEUKEMIA_CBF	0.949567	0.835779	0.625438	0.0432444	CACNA2D2 PRAME	t2d
REACTOME_INSULIN_RECEPTOR_SIGNALLING_CASCADE	0.949754	0.777019	0.607985	0.0499491	MTOR PRKAB1	t2d
BEIER_GLIOMA_STEM_CELL_UP	0.952054	0.877989	0.622641	0.054105	SLCO4A1	t2d
ACEVEDO_FGFR1_TARGETS_IN_PROSTATE_CANCER_MODEL_UP	0.946269	0.787903	0.616999	0.0561926	CMAS SLC4A7 CD38 IDI1 CAMK1D	t2d
LIN_MELANOMA_COPY_NUMBER_DN	0.957944	0.719404	0.631514	0.059008	MBP	t2d
CYTOSKELETAL_PROTEIN_BINDING	0.944462	0.787639	0.612586	0.064126	ACTN1 PXN NDE1	t2d;ckd
PID_INSULIN_PATHWAY	0.952554	0.753998	0.608508	0.0692476	PTPRA	t2d
NUTT_GBM_VS_AO_GLIOMA_DN	0.955636	0.776497	0.629088	0.0692476	RPL24	t2d
ROVERSI_GLIOMA_COPY_NUMBER_UP	0.950038	0.808795	0.604438	0.0695651	PMS2L2 GALNT10	t2d
REACTOME_PACKAGING_OF_TELOMERE_ENDS	0.93758	0.833402	0.601522	0.077279	HIST1H4E	ckd
REACTOME_SIGNALING_BY_INSULIN_RECEPTOR	0.95143	0.768003	0.606827	0.083112	MTOR PRKAB1	t2d
PROTEIN_COMPLEX_BINDING	0.943885	0.765615	0.605722	0.0941494	ACTN1	ckd
OKUMURA_INFLAMMATORY_RESPONSE_LPS	0.950797	0.764988	0.620599	0.0953151	SLC4A7 IL18RAP PELP1	aa
ACUTE_INFLAMMATORY_RESPONSE	0.930007	0.658381	0.576225	0.106953		aa
ENDODEOXYRIBONUCLEASE_ACTIVITY	0.949696	0.812511	0.61428	0.106953		aa
ST_STAT3_PATHWAY	0.96468	0.775753	0.637477	0.106953		aa
KONDO_PROSTATE_CANCER_WITH_H3K27ME3	0.94658	0.821904	0.605506	0.114696	TFEC DRD3 OTOR	t2d
KAUFFMANN_MELANOMA_RELAPSE_UP	0.948443	0.788763	0.608053	0.115007	TFAM	t2d
WUNDER_INFLAMMATORY_RESPONSE_AND_CHOLESTEROL_DN	0.924106	0.687352	0.586299	0.115334		aa
NEUROPEPTIDE_HORMONE_ACTIVITY	0.924337	0.920809	0.609452	0.115334		ckd
LOW_DENSITY_LIPOPROTEIN_BINDING	0.949294	0.656158	0.598627	0.115334		t2d;ckd
RIBONUCLEOPROTEIN_BINDING	0.95357	0.690555	0.617805	0.115334		t2d;ckd
SMALL_CONJUGATING_PROTEIN_BINDING	0.947468	0.598778	0.588263	0.115334		t2d;ckd
KEGG_COLORECTAL_CANCER	0.943206	0.792219	0.622412	0.118077	CYCS	t2d
ONKEN_UVEAL_MELANOMA_UP	0.945114	0.728203	0.616626	0.120355	NOTCH2NL PTPRA CSPG4 GPR107 RBM25 HTRA1 SFI1 HNRNPD GOLPH3 ATP2A2	t2d
KEGG_AXON_GUIDANCE	0.947541	0.758149	0.612773	0.123384	EPHB3 EPHA1	t2d
ENDORIBONUCLEASE_ACTIVITY	0.937326	0.748024	0.635577	0.123637		aa
LEUKOCYTE_CHEMOTAXIS	0.958791	0.711266	0.658862	0.123637		aa
PRODUCTION_OF_MOLECULAR_MEDIATOR_OF_IMMUNE_RESPONSE	0.95097	0.682527	0.610797	0.123637		aa
CELLULAR_PROTEIN_COMPLEX_DISASSEMBLY	0.936863	0.765851	0.631659	0.123637		ckd
BEIER_GLIOMA_STEM_CELL_DN	0.934479	0.751429	0.624784	0.130553	MAPRE3	t2d
ZHOU_INFLAMMATORY_RESPONSE_FIMA_DN	0.950554	0.807349	0.620792	0.130862	MBP LRMP NDE1 MS4A6A	aa
DYSTROPHIN_ASSOCIATED_GLYCOPROTEIN_COMPLEX	0.937728	0.771784	0.614481	0.131863		ckd
EMBRYO_IMPLANTATION	0.979394	0.738371	0.617721	0.131863		ckd
HETEROGENEOUS_NUCLEAR_RIBONUCLEOPROTEIN_COMPLEX	0.947785	0.609684	0.633067	0.131863		ckd
PROTEIN_COMPLEX_DISASSEMBLY	0.934877	0.753818	0.643839	0.131863		ckd
REACTOME_SIGNAL_ATTENUATION	0.932138	0.724923	0.600057	0.131863		t2d
SETLUR_PROSTATE_CANCER_TMPRSS2_ERG_FUSION_UP	0.940208	0.80893	0.614549	0.133719	CRISP3	t2d
REACTOME_GRB2_SOS_PROVIDES_LINKAGE_TO_MAPK_SIGNALING_FOR_INTERGRINS_	0.93185	0.820431	0.632514	0.140011		aa
REACTOME_P130CAS_LINKAGE_TO_MAPK_SIGNALING_FOR_INTEGRINS	0.93652	0.832783	0.640908	0.140011		aa
SH2_DOMAIN_BINDING	0.9609	0.560271	0.62293	0.140011		t2d
ZHOU_INFLAMMATORY_RESPONSE_FIMA_UP	0.946908	0.803489	0.613961	0.14161	KLHL28 CRISP3 PLK3 VCX2 RETN ZNF277 GPR107	aa
REACTOME_CHYLOMICRON_MEDIATED_LIPID_TRANSPORT	0.935673	0.591959	0.627925	0.148084		ckd
RESPONSE_TO_NUTRIENT	0.941883	0.782362	0.59145	0.156081		ckd
MILI_PSEUDOPODIA_CHEMOTAXIS_UP	0.95829	0.741162	0.648657	0.15633	ANP32B	aa
LIPOPROTEIN_BINDING	0.949059	0.687676	0.598831	0.164003		t2d;ckd
LIU_PROSTATE_CANCER_DN	0.946643	0.779312	0.609528	0.168498	ANXA2 TPST1 CYP3A7 TLE2 PGM5 GALNT10	t2d
KEGG_WNT_SIGNALING_PATHWAY	0.952768	0.745258	0.614334	0.171561	FZD8 RUVBL1	t2d
OUYANG_PROSTATE_CANCER_MARKERS	0.939314	0.764161	0.595749	0.171852		t2d
SETLUR_PROSTATE_CANCER_TMPRSS2_ERG_FUSION_DN	0.962549	0.769164	0.584148	0.179627		t2d
WALLACE_PROSTATE_CANCER_UP	0.947969	0.795821	0.600108	0.179627		t2d
REACTOME_AMYLOIDS	0.943399	0.831501	0.608446	0.186338	HIST1H4E	ckd
JOHANSSON_GLIOMAGENESIS_BY_PDGFB_DN	0.948906	0.772098	0.579184	0.187329		t2d
GALINDO_IMMUNE_RESPONSE_TO_ENTEROTOXIN	0.947874	0.822091	0.638192	0.193116	IL18RAP	aa
REGULATION_OF_BLOOD_PRESSURE	0.957882	0.873802	0.599076	0.19496		ckd
SMALL_NUCLEAR_RIBONUCLEOPROTEIN_COMPLEX	0.954578	0.695928	0.647282	0.19496		ckd
AXON_GUIDANCE	0.945529	0.883356	0.588766	0.19496		t2d
BIOCARTA_INSULIN_PATHWAY	0.943423	0.704809	0.621973	0.19496		t2d
WINNEPENNINCKX_MELANOMA_METASTASIS_UP	0.941794	0.815184	0.612971	0.197392	NME1 HMGB3P1	t2d
EXTRACELLULAR_SPACE	0.946631	0.823776	0.612949	0.200638	HTRA1 SCGB1D2 IGFALS	aa;ckd
INNATE_IMMUNE_RESPONSE	0.953256	0.764978	0.604815	0.202519		aa
SEKI_INFLAMMATORY_RESPONSE_LPS_DN	0.944794	0.821281	0.5905	0.202519		aa
NEMETH_INFLAMMATORY_RESPONSE_LPS_UP	0.94351	0.744609	0.616983	0.203341	TPST1	aa
REACTOME_RESPONSE_TO_ELEVATED_PLATELET_CYTOSOLIC_CA2_	0.94879	0.735765	0.618243	0.206763	ACTN1	ckd
TRANSCRIPTION_FACTOR_COMPLEX	0.945846	0.806493	0.617872	0.206763	RUVBL1	t2d
ADAPTIVE_IMMUNE_RESPONSE_GO_0002460	0.946253	0.822913	0.614181	0.210008		aa
WILLERT_WNT_SIGNALING	0.961871	0.841976	0.619367	0.210008		t2d
EXTRACELLULAR_REGION_PART	0.94579	0.821042	0.611334	0.213883	HTRA1 SCGB1D2 C19orf24 IGFALS	aa;ckd
ADAPTIVE_IMMUNE_RESPONSE	0.94855	0.808515	0.613331	0.217427		aa
RIBONUCLEASE_ACTIVITY	0.937498	0.820519	0.626894	0.217427		aa
STAMBOLSKY_RESPONSE_TO_VITAMIN_D3_DN	0.957671	0.729193	0.608649	0.224776		ckd
REACTOME_LIPOPROTEIN_METABOLISM	0.942522	0.688327	0.614754	0.239269		ckd
HWANG_PROSTATE_CANCER_MARKERS	0.947189	0.677602	0.59866	0.239269		t2d
KEGG_MAPK_SIGNALING_PATHWAY	0.94428	0.761231	0.613902	0.24418	MAP3K1 IKBKG CACNA2D2	aa
EXTRACELLULAR_REGION	0.945066	0.816351	0.61354	0.245137	C19orf24 HTRA1 CRISP3 SCGB1D2 IGFALS	aa;ckd
RESPONSE_TO_NUTRIENT_LEVELS	0.948014	0.842637	0.602418	0.246414		ckd
KEGG_ASTHMA	0.945797	0.881949	0.63797	0.253493		aa
LI_PROSTATE_CANCER_EPIGENETIC	0.951395	0.785336	0.602273	0.253493		t2d
LIPOPROTEIN_METABOLIC_PROCESS	0.947347	0.740334	0.609939	0.274334		ckd
WANG_HCP_PROSTATE_CANCER	0.947958	0.728074	0.611419	0.282942	HTRA1	t2d
LAIHO_COLORECTAL_CANCER_SERRATED_UP	0.94982	0.696312	0.615386	0.286414	ANXA2	t2d
KEGG_ALLOGRAFT_REJECTION	0.949188	0.75449	0.636906	0.30779		aa
TOMLINS_PROSTATE_CANCER_DN	0.951151	0.725002	0.611992	0.320739		t2d
TOMLINS_PROSTATE_CANCER_UP	0.939498	0.721736	0.630131	0.320739		t2d
IDENTICAL_PROTEIN_BINDING	0.945937	0.775619	0.618374	0.321214	WAS PRMT2 IGF1R	t2d;ckd
ACEVEDO_FGFR1_TARGETS_IN_PROSTATE_CANCER_MODEL_DN	0.941817	0.811581	0.605856	0.329697	SLCO4A1 PDLIM3 ITPK1	t2d
CHEMOKINE_ACTIVITY	0.95204	0.858356	0.609365	0.333446		aa
UNFOLDED_PROTEIN_BINDING	0.943519	0.747813	0.620833	0.333446		t2d;ckd
HORMONE_ACTIVITY	0.938197	0.892053	0.594446	0.345917		ckd
ROVERSI_GLIOMA_LOH_REGIONS	0.942291	0.738497	0.597456	0.345917		t2d
SIG_CHEMOTAXIS	0.952848	0.735492	0.615518	0.352065		aa
NUTT_GBM_VS_AO_GLIOMA_UP	0.944331	0.662105	0.61684	0.358156		t2d
WINNEPENNINCKX_MELANOMA_METASTASIS_DN	0.941071	0.744649	0.608271	0.358156		t2d
PROTEIN_COMPLEX	0.946407	0.769186	0.619719	0.35934	KIF3C IKBKG CYCS CAMK1D RUVBL1 DYNC1LI2 PXN PSMD7	ckd
KEGG_INTESTINAL_IMMUNE_NETWORK_FOR_IGA_PRODUCTION	0.94588	0.827565	0.630843	0.370167		aa
KEGG_ENDOMETRIAL_CANCER	0.939175	0.760121	0.604939	0.393523		t2d
KEGG_AUTOIMMUNE_THYROID_DISEASE	0.949612	0.77265	0.622253	0.399226		aa
ROVERSI_GLIOMA_COPY_NUMBER_DN	0.951644	0.735497	0.607923	0.404875		t2d
YAMASHITA_METHYLATED_IN_PROSTATE_CANCER	0.938278	0.863331	0.606915	0.421509		t2d
WUNDER_INFLAMMATORY_RESPONSE_AND_CHOLESTEROL_UP	0.939562	0.715342	0.637104	0.42695		aa
JOHANSSON_GLIOMAGENESIS_BY_PDGFB_UP	0.951594	0.685117	0.610726	0.42695		t2d
PROTEIN_BINDING_BRIDGING	0.948107	0.756914	0.632254	0.43234		t2d;ckd
WANG_PROSTATE_CANCER_ANDROGEN_INDEPENDENT	0.946224	0.761208	0.621734	0.468684		t2d
ZHOU_INFLAMMATORY_RESPONSE_LIVE_DN	0.948362	0.768899	0.619169	0.488948	C1QTNF3 LRMP MBP	aa
LIN_MELANOMA_COPY_NUMBER_UP	0.937492	0.791952	0.605871	0.502713		t2d
KEGG_FC_EPSILON_RI_SIGNALING_PATHWAY	0.944721	0.781989	0.616222	0.530148		aa
WALLACE_PROSTATE_CANCER_RACE_UP	0.943879	0.777013	0.62083	0.536141	PDLIM3 TFEC	t2d
ONKEN_UVEAL_MELANOMA_DN	0.948648	0.733182	0.618155	0.552365	RPL24 LAMP1 OSBPL10 NDUFB4	t2d
RIBONUCLEOPROTEIN_COMPLEX_BIOGENESIS_AND_ASSEMBLY	0.95643	0.734065	0.617593	0.560259		ckd
LAIHO_COLORECTAL_CANCER_SERRATED_DN	0.948741	0.812871	0.615982	0.560259		t2d
ZHOU_INFLAMMATORY_RESPONSE_LPS_UP	0.944357	0.804388	0.608067	0.579677	CYP3A7 MBL1P VCX2	aa
LIU_PROSTATE_CANCER_UP	0.956074	0.763678	0.60808	0.599972		t2d
KONDO_PROSTATE_CANCER_HCP_WITH_H3K27ME3	0.948978	0.814064	0.598499	0.603742		t2d
FULCHER_INFLAMMATORY_RESPONSE_LECTIN_VS_LPS_UP	0.947233	0.784842	0.617132	0.637349	ACTN1 NME1 GPR107 PLK3	aa
CYTOKINE_ACTIVITY	0.952079	0.799526	0.603415	0.659465		aa
REACTOME_AXON_GUIDANCE	0.947345	0.755843	0.607506	0.686815	PIP5K1C	t2d
RIBONUCLEOPROTEIN_COMPLEX	0.951276	0.680241	0.624499	0.743776		ckd
ZHOU_INFLAMMATORY_RESPONSE_LIVE_UP	0.943867	0.792636	0.614672	0.837441	PLK3 KLHL28	aa
REACTOME_DEVELOPMENTAL_BIOLOGY	0.945871	0.761519	0.610231	0.889411	PIP5K1C	t2d
"aa" denotes Allergic asthma. "t2d" denotes Type 2 diabetes. "ckd" denotes Chronic kidney disease.
Numbers in "Allergic asthma(airway epithelial cells)", "Type 2 diabetes(liver)" and "Chronic kidney disease(PBMC)" are differential coexpression values of pathways.
