# Supplementary material for: The human disease network in terms of dysfunctional regulatory mechanisms
Source: Biol Direct. 2015 Oct 8;10:60. doi: 10.1186/s13062-015-0088-z (PMC4599653; doi:10.1186/s13062-015-0088-z)
Supplement: Additional file 7: — FZD8, FOXN1 and TLE2 -centered differentially coexpressed links of Allergic asthma, Type 2 diabetes and Chronic kidney disease. (XLS 34 kb) [file 13062_2015_88_MOESM7_ESM.xls]

## Sheet: Sheet1
Gene1	Gene2	correlation in disease samples	correlation in health samples	type of DCL	differnce value of two correlations	DCLs appear in 1, 2 or 3 diseases	which diseases do the DCL appare
FOXN1	MATR3	-0.952671	0.281443	diff signed	1.23411	2	Chronic kidney disease,Allergic asthma
FOXN1	TGFBI	-0.0235955	-0.76004	same signed	0.736445	2	Chronic kidney disease,Allergic asthma
PLXNB2	FOXN1	-0.348784	0.951619	diff signed	1.3004	2	Chronic kidney disease,Allergic asthma
RSL24D1	FOXN1	0.016859	-0.994045	diff signed	1.0109	2	Chronic kidney disease,Allergic asthma
ALKBH4	FZD8	-0.0327315	-0.734304	same signed	0.701572	2	Type 2 diabetes,Allergic asthma
CCL18	FOXN1	-0.0434929	-0.799506	same signed	0.756014	2	Type 2 diabetes,Allergic asthma
CPVL	FOXN1	-0.741754	-0.0378423	same signed	0.703912	2	Chronic kidney disease,Type 2 diabetes
FZD8	CNPY2	-0.100471	-0.854005	same signed	0.753533	2	Chronic kidney disease,Type 2 diabetes
FZD8	GHR	-0.696902	-0.0227316	same signed	0.67417	2	Chronic kidney disease,Type 2 diabetes
FZD8	KYNU	-0.764059	0.818658	switched opposites	1.58272	2	Chronic kidney disease,Type 2 diabetes
FZD8	MATR3	-0.685799	0.688024	switched opposites	1.37382	2	Chronic kidney disease,Type 2 diabetes
FZD8	TGFBI	0.633376	-0.862502	diff signed	1.49588	2	Chronic kidney disease,Type 2 diabetes
APH1A	FOXN1	-0.308548	0.967179	diff signed	1.27573	1	Allergic asthma
AVPR1B	TLE2	-0.83662	0.754226	switched opposites	1.59085	1	Allergic asthma
CPVL	TLE2	-0.0112969	-0.925546	same signed	0.914249	1	Allergic asthma
DDX21	TLE2	0.449314	-0.939574	diff signed	1.38889	1	Allergic asthma
FOXN1	GHR	-0.965412	0.824667	switched opposites	1.79008	1	Allergic asthma
FOXN1	KYNU	0.919074	-0.959958	switched opposites	1.87903	1	Allergic asthma
FOXN1	TCIRG1	-0.0662434	-0.85637	same signed	0.790126	1	Allergic asthma
TLE2	CNPY2	-0.691369	0.977729	diff signed	1.6691	1	Allergic asthma
ALKBH4	FOXN1	0.782805	-0.181468	diff signed	0.964272	1	Chronic kidney disease
APH1A	TLE2	0.443737	-0.775478	diff signed	1.21921	1	Chronic kidney disease
AVPR1B	FOXN1	0.754228	-0.336047	diff signed	1.09027	1	Chronic kidney disease
DDX21	FOXN1	-0.829025	0.193543	diff signed	1.02257	1	Chronic kidney disease
FOXN1	TSC22D2	-0.489891	0.782836	diff signed	1.27273	1	Chronic kidney disease
FZD8	CCL18	0.572038	-0.861828	diff signed	1.43387	1	Chronic kidney disease
FZD8	CPVL	-0.811047	0.115312	diff signed	0.926358	1	Chronic kidney disease
TLE2	TCIRG1	0.549307	-0.875165	diff signed	1.42447	1	Chronic kidney disease
APH1A	FZD8	0.713607	-0.865847	switched opposites	1.57945	1	Type 2 diabetes
FZD8	AVPR1B	0.0665763	0.927297	same signed	0.86072	1	Type 2 diabetes
FZD8	DDX21	0.0758442	0.798035	same signed	0.722191	1	Type 2 diabetes
FZD8	PLXNB2	-0.0355192	-0.96349	same signed	0.927971	1	Type 2 diabetes
FZD8	TCIRG1	-0.0758367	-0.973193	same signed	0.897356	1	Type 2 diabetes
PLXNB2	TLE2	0.723757	0.0132421	same signed	0.710515	1	Type 2 diabetes
RSL24D1	FZD8	-0.371604	0.88923	diff signed	1.26083	1	Type 2 diabetes
FZD8	TSC22D2	-0.382045	0.913633	diff signed	1.29568	3	Allergic asthma,Type 2 diabetes, Chronic kidney disease
