# Supplementary material for: The human disease network in terms of dysfunctional regulatory mechanisms
Source: Biol Direct. 2015 Oct 8;10:60. doi: 10.1186/s13062-015-0088-z (PMC4599653; doi:10.1186/s13062-015-0088-z)
Supplement: Additional file 9: — Results of checking genes’ correlation of pseudo pathways. (ZIP 9816 kb) [file 13062_2015_88_MOESM9_ESM.zip]

Archive with 6 entries (3 files):
- pseudo_pathway_genes_correlation/
- pseudo_pathway_genes_correlation/pathway_MoreThanTen_c2c5_1_pathway_multi_exprs.txt
- percentage_of_sufficient_proportion/
- percentage_of_sufficient_proportion/percent_sufficient_proportion_of_500_permutation_times.xls
- real_pathway_genes_correlation/
- real_pathway_genes_correlation/pathway_MoreThanTen_c2c5_0_pathway_multi_exprs.txt
