# Supplementary material for: The human disease network in terms of dysfunctional regulatory mechanisms
Source: Biol Direct. 2015 Oct 8;10:60. doi: 10.1186/s13062-015-0088-z (PMC4599653; doi:10.1186/s13062-015-0088-z)
Supplement: Additional file 9: — Results of checking genes’ correlation of pseudo pathways. (ZIP 9816 kb) [file 13062_2015_88_MOESM9_ESM.zip › pseudo_pathway_genes_correlation/pathway_MoreThanTen_c2c5_1_pathway_multi_exprs.txt]

gse1010_fchl12_norm12_12752.txt	gse10161_aos19_norm7_12752.txt	gse10325_sle_bm10_norm7_12752.txt	gse10325_sle_cd19B14_norm9_12752.txt	gse10325_sle_cd4T13_norm9_12752.txt	gse10631_lgl27_norm14_exprs.txt	gse10760_gse3307_fshd27_norm30_exprs.txt	gse11681_gse3307_lgmd2a15_norm10_exprs.txt	gse11819_ihca8_norm8_exprs.txt	gse12021_oa10_norm9_12752.txt	gse12021_ra12_norm9_12752.txt	gse12649_sz35_norm34_12752.txt	gse1297_ad14_norm8_12752.txt	gse13083a_gse1420p_be15_norm15_12752.txt	gse13591_pcl8_norm5_exprs.txt	gse1420_adc8_norm8_12752.txt	gse14795_iga11_norm8_exprs.txt	gse14882_melas7_norm5_12752.txt	gse14895_cis18_norm9_12752.txt	gse15072_ckd21_norm8_exprs.txt	gse15641_chrRcc6_norm16_exprs.txt	gse15641_oc12_norm16_exprs.txt	gse15641_papi10_norm16_exprs.txt	gse15641_tcc6_norm16_exprs.txt	gse15653_d2m8_norm7_12752.txt	gse16129a_gse6269p_mrsa64_norm15_12752.txt	gse16334_fa21_norm11_12752.txt	gse1650_copd14_norm12_exprs.txt	gse16972_copd12_norm12_exprs.txt	gse1786_copd12_norm12_exprs.txt	gse18155_semi12_norm5_12752.txt	gse18155_yst8_norm5_12752.txt	gse18965_aa5_norm6_exprs.txt	gse19147_bcll25_norm8_exprs.txt	gse2006_et6_norm5_12752.txt	gse20168_pd7_norm8_exprs.txt	gse20291_pd6_norm6_exprs.txt	gse20292_gse20163_gse20164_pd25_norm30_exprs.txt	gse21122_lipo89_norm9_12752.txt	gse22528_aa5_norm5_exprs.txt	gse22529_cll39_norm11_exprs.txt	gse23112_ulm5_norm5_exprs.txt	gse23400_escc52_norm50_12752.txt	gse2395_cf9_norm11_exprs.txt	gse24250_hd6_norm6_12752.txt	gse24514_MSIct34_norm15_exprs.txt	gse2503_scc5_norm6_12752.txt	gse2549_mpm40_norm5_12752.txt	gse2779_mds14_norm9_12752.txt	gse31014_gbs7_norm6_12752.txt
3_5_CYCLIC_NUCLEOTIDE_PHOSPHODIESTERASE_ACTIVITY	2.07727738739235	-0.870205085049592	4.45793656063534	3.90859075084345	5.94094034564486	11.0614048013918	1.04454853685168	-0.737168404027537	-0.66791450236221	2.88974645516705	3.04160110778086	-2.21234697744457	4.06316516733988	0.704510046748383	1.60088082182004	1.97487577055894	0.313734392279183	3.09969001842778	2.90901876547198	5.22408337091258	-1.4431178136534	-2.86870277177402	0.104285138234803	0.77409236247494	5.38635823784545	2.77064654436063	3.76990599326601	0.237669701553264	3.13471537660181	-0.729789661422988	2.03483098877529	-3.01252694783051	0.97702417034106	1.19268464800297	2.76641884217729	-1.44092358133471	0.84569977142091	-0.0588028008902738	0.215406822618496	-0.61133336944772	4.55366147400791	1.60674167481435	1.5482669386706	-0.283838001399001	2.6186546092275	0.0745999036577698	2.36778809541848	2.06036769614476	-0.0136061357895021
3_5_EXONUCLEASE_ACTIVITY	1.53240345925036	-2.12585973205102	4.0410758712858	-2.10303967988004	0.651568517899789	-3.50286141193891	2.54058119877451	0.739485467349968	1.04326649885628	-3.27227477068115	-3.7089687417901	-0.39339436857785	0.0685617650638054	-0.39453800887924	-0.705314553500687	-0.978595032148824	0.0550962771779307	1.76987270158928	-2.79768541706806	-0.899815578914652	-0.947617615682728	-2.3398661995444	-3.48911404756626	-3.3651057561835	-2.04555177868799	1.74203058430763	-0.149530729187303	4.5526245341877	-3.48780614207239	-0.468208498611297	-3.3808322356218	0.744267084982509	4.35260800464993	0.652455337915848	-0.456583558155677	-0.789386592635508	0.27626407459089	-0.617255727416168	-1.8781889324596	-3.74912864291455	0.377311511616445	1.58823688692436	-0.385183094921207	-2.69763159585924	-2.16524449843462	-2.51425337929973	-1.04600735513787	-0.999309283875539	-2.57638482749974
ABBUD_LIF_SIGNALING_1_DN	-1.79117584427945	-0.905542691929455	1.05060603101831	0.797849330258378	5.31408013845509	6.00892884782284	-1.46985896305522	10.1581525213634	10.6921949889562	-3.68598797024984	-2.73133163070061	1.62015001590619	-6.44476818449886	-4.21905259503765	1.26480781231121	-4.45203297426684	-8.08030606597563	-6.07043903128396	0.553868728832988	6.85695135255039	0.89521959254869	0.939909145402645	-0.989765198599368	-1.41932507203381	2.50247300885721	-0.712129534623846	14.0950901734366	-3.29195007009091	-8.27516900039501	1.09893003438049	-0.252485495433534	24.923086040025	4.70660941753994	10.1714887343989	3.49576876253832	-0.222873077956312	-9.17247223959961	1.55265531504456	-2.23243036879471	-5.78927914745218	4.99928886633077	11.8653125437019	0.193575818251974	-4.66425964066276	-2.32708785484193	1.10492602392784	-3.30890764985523	-1.55528852886186	9.99642072336923
ABBUD_LIF_SIGNALING_1_UP	-6.4231391256217	12.2113677517036	48.7648248041047	29.6914965858355	17.3913977271159	32.1466616204638	6.18948333458659	35.5258267756838	80.3067265878434	7.50016511368763	5.08065326676757	7.54986249919439	4.0760353278573	4.76605582922302	22.8154723454413	-10.6773947366117	0.403160830112371	1.94156059692546	16.5851938428259	30.013356768041	5.05762504277193	-6.39980178498498	6.07150771668087	7.70916404983047	23.4314641892506	19.8613437851958	10.2933176410299	-10.6845777071165	13.5482875898162	-7.98860669435157	28.4462456844052	36.2502221776	-3.72129469865018	19.1595710401127	65.1847814890341	27.3631037739702	7.88534966392452	5.63784649599302	11.1867515188773	17.4490709877043	12.0683850142357	65.7599220992108	6.96851072299863	-1.27271190605052	-7.52437936451982	12.3466692268393	-7.87581149691482	8.07194537592793	13.2538944824749
ABBUD_LIF_SIGNALING_2_UP	0.843496818955238	0.0595530404495629	2.17433674609218	1.10446644893727	-2.46012368287861	-1.77935234435838	2.13624984522768	-0.240654297106379	1.44610962332821	-0.266731612086458	-0.29737978341725	5.14415394031963	6.08749317972543	0.977884263528373	2.25224761744816	-1.54985246107151	-1.79457680014753	4.66055436868928	0.151494622897556	-1.72956005756254	-2.27673764784226	-0.322383225101245	-3.16112415736391	-2.88513542055574	4.08969547272792	-1.26818738611349	0.0857641927618799	-1.29299239335539	-0.951032838711829	1.49115367039286	0.628815947255077	-4.85028049459355	1.26090638106213	3.82342085545518	6.77053195048647	17.7641788310421	10.2380850278735	1.26011788217783	-1.26021496914766	-4.24117672233915	2.99293995904958	2.57783538521137	2.55628092824495	1.50948944582781	1.24776299844715	-0.625990078430996	-3.23292928681091	4.42761077061405	-2.60017654670144
ABDELMOHSEN_ELAVL4_TARGETS	-0.201307419207484	-2.41955364076843	10.0053168520171	-0.892277462542109	0.655235265142824	0.577228902406265	1.66783850105772	-2.92703474702357	4.95250161137011	-2.48005786484576	-4.50962760560347	-2.47569861938649	-3.30596049154423	-1.34613663296955	5.74544969673123	-3.23373205573771	-1.93466214125438	-1.37546669790107	1.36595801902736	2.4339762218282	0.73197085545672	-1.39905915528382	2.63745364992042	9.13513292974441	1.97937580015754	2.43467440474113	-1.65267708468094	-2.49535737841323	-3.70203719217878	1.44869823758278	-3.30763625526971	-2.8584433057678	-3.35570416297135	-3.52938898271632	2.79728953656364	1.83701736411919	-1.09853152398336	0.0367124307047047	-2.74402352470769	-2.00381892800787	-1.39899873877028	-4.99775167694628	-1.04229342662995	0.651700358246315	-0.0268141937399089	-2.45651036807234	2.55379295071515	-0.607799304981502	-2.49860154527674
ABDULRAHMAN_KIDNEY_CANCER_VHL_DN	2.20261377898595	-0.166987417884879	1.5521530357678	-1.34206004615991	1.2377576322715	-0.854117258418209	0.132598676735818	1.0811200295877	-0.447755704175092	-1.91025453720196	-2.15866683311499	-2.85002467301781	-0.925867770006389	-2.57886701738719	-3.13331409989847	-1.12231942905737	1.2248032808636	0.818846531895899	-2.13520083842802	1.5459217311352	2.59285701268621	-1.85817287728955	-1.60030353628434	0.484142325061251	-1.88785382719322	-1.41201508951919	2.80913420240146	-0.598775542345424	3.25662513120456	-1.8010138820502	1.58505853180542	-3.05323585302955	-3.99750177584611	2.10562971244017	0.215900544001204	2.10544294189917	-1.02108854472237	1.05859835823349	-0.451916879057033	3.06617391127629	-0.034927794421006	1.33101076846398	-1.77724666996927	-2.54799543415917	2.29440103536607	-0.486562355428236	-1.92384828833243	-0.808682892550744	3.11917667955637
ABE_INNER_EAR	13.7205900215208	7.37768404998488	35.2399591810924	14.0767395537369	33.831444981979	14.8413517700124	1.18901861968765	32.9400130798939	11.3782306046059	8.59714046120195	16.1097461178495	0.336434604136231	17.1447601799504	2.180829487518	27.4546877561125	0.67120636980589	25.082540202052	-12.3959350164904	4.67183342462883	11.6499667550435	20.7725245068547	24.3939193660242	19.2504018844664	13.6809381564049	69.934021320097	6.45571410495645	11.1118347912107	-3.27337217506772	25.3834616202053	-6.75323240849782	4.21993064373911	0.443190598282008	10.7871233248091	14.6293910358754	32.2863361867711	26.3217970971565	11.1818112343975	7.49282983625703	12.2514371574183	-1.37580419809988	22.8804418778953	11.9249370062254	20.3125189441345	17.4572294794835	6.11209431880049	13.2268661139354	10.4955976424918	8.00371047982191	7.92739376500429
ABE_VEGFA_TARGETS	0.344220114241495	4.91931478420947	2.97573640521723	-0.650215568413306	-2.61736748557953	2.35020967664233	-0.816223829933667	2.41206208163417	-0.801240208007575	0.699996455414571	1.67064725114408	3.99689878673033	2.1260256249912	10.6254747738762	-0.776488292660676	8.66213977229297	2.04923797433548	-1.26518646943524	-0.490464674377872	1.88074579037548	-6.14324250626574	-1.90835672399312	-1.65279289785854	-2.78890312040711	8.98744751674218	1.99655822976983	1.13040681485596	-3.85766606708414	5.37211984794221	0.837571235527763	4.85092278882254	0.17139420818075	-6.48074361665423	-0.479166760711989	5.64499891957007	1.90889996393328	0.864620780671194	1.14755594580887	2.8175397623396	-4.1311064151612	0.369727283225304	2.64731526561382	1.90147177808874	4.00739881038825	0.639080085187441	-3.45001937296215	1.58241302798172	-3.21693669329101	-2.92957349558007
ABE_VEGFA_TARGETS_2HR	1.40779527940019	4.00829693241501	6.95781932711079	8.20849702229849	6.75025939714834	2.88214661550741	-2.73120329955733	0.302340055144353	-0.714511143753438	0.0324247174310748	-3.57835917426616	-2.74232733499504	-4.79796335501557	1.88329846566719	7.19558497623802	-10.282695976379	3.02317203101951	10.1483153450942	6.52300345607921	-1.45261367972127	0.0656623806795372	-7.02229163149934	-4.91074831440458	-4.15337358652584	6.59727050226061	3.3756969162192	-4.13366222384132	4.07315002882638	2.3209462453572	5.20916566349583	-9.31971726661128	-10.57867489787	1.69185490894569	-3.86120893463782	22.0762110040717	-11.0358423278824	-7.74884904127806	-5.32452902221169	-1.64906430972853	7.00717297923495	0.328480667914228	0.923130630979848	-1.27563806050381	-5.50124436905634	-5.65705621295558	5.18860553215231	0.197064178340596	5.03958769906962	-1.95320832983004
ABE_VEGFA_TARGETS_30MIN	-4.26106246680359	-1.55943334279486	-3.8573721553682	0.923609696730159	-2.09215535855191	-1.38458640043587	-5.02950202414054	-4.64653562581903	0.120187966726986	17.525961965065	7.95066545874606	1.08004720035685	-7.27396259236013	-4.71702101004662	4.29115911166836	-2.90120192425713	-1.94480897844823	-4.06859196418602	2.39774241658643	-6.25432197391043	-6.39896821866188	-5.54936449974604	5.73581794262002	0.331633019095222	0.471729862649255	0.462363336474513	0.33300848586995	-3.114192638825	-1.03742430206963	3.77063449180782	-3.17095908683426	-3.689808869889	15.27665990129	2.11690816031714	-0.414329324932841	-1.53400251864131	-5.62269893444607	6.06695681566059	-3.43251759751623	7.50773883406171	1.67611201402737	-2.96072537266719	-1.32420345501116	0.968841426326805	-2.35338257303184	-0.256906037172743	-1.37523813481354	-2.28274122386432	6.94507027033973
ABRAHAM_ALPC_VS_MULTIPLE_MYELOMA_DN	-0.713880618152791	-1.27131269863488	-2.55842911565139	-0.351299399893886	0.410410698809456	-1.73428912488463	0.0423159391538457	-0.486918995357181	-3.34401884604812	1.5438026625585	2.85689112850078	-1.84251991138799	-2.04718330182736	-2.57543575387795	-4.89542330420046	-2.01699506960062	1.86849488219754	-3.83900434053859	2.96364219431004	1.09717704119453	2.72245108881843	2.35945532683548	8.2599021126324	4.97377253862284	2.31639970567144	1.31754168089324	-4.71028243127077	0.161372494927977	3.72972899964883	0.0727565853056299	9.37637633601877	0.93232488004879	-5.32138720801434	-3.05460974996932	-0.769068647581849	3.41494481917727	4.86116701915059	-1.92102883609024	0.64221373506285	-4.65876318522699	1.25793349270723	-2.55940293125197	0.90465191274355	5.91307495040581	4.7425650054086	-1.84149728952967	1.49414410549741	1.78570278978236	-2.16392517166784
ABRAHAM_ALPC_VS_MULTIPLE_MYELOMA_UP	-2.12552826257298	12.1113450434596	9.76461906679821	-7.46156424298582	-1.44796623634737	-0.612942518077389	0.0477768254550638	2.09668982147996	20.6831313142168	2.54896376726805	-1.92600144955071	-2.89278652035321	-6.40405795365794	7.15657413615753	-4.15452108966494	2.63100739428553	-2.96603194409337	-0.867475653773528	2.56191001865444	21.8138646533274	-3.74114553440366	0.512641632062105	-2.37884822370467	-4.16002275819032	11.6446172479042	4.02249641015807	2.83899255480121	-1.61474258007321	-1.55092395407169	-1.66494021533271	-1.14536945613153	-1.61383047154884	-0.392759306316621	-2.37656144331583	-2.13583072585521	-0.186872506201247	0.159364513464677	-0.736631672050404	7.44076434092588	-1.07441794883996	-1.22511940801798	9.70950106035873	1.69008714165799	-3.48254724299655	-2.18637979964666	-0.512003915956302	32.3330961899121	-2.03229165662857	-0.853719117833366
ABRAMSON_INTERACT_WITH_AIRE	8.1858270993807	-2.04635081700795	24.9293838355642	12.2239932888906	14.2844946033509	15.3260252455489	15.3668413365932	2.41808581379621	0.941744509835375	11.3029598354229	13.3210742009177	7.71524355606503	8.03243766747306	21.9840749604107	10.9905271526702	36.8965323150449	11.5469663117654	4.8336944649272	20.7082257018065	8.95294619412076	-1.31128304683343	-8.93596532534173	-4.62288168627346	-1.22689551385712	11.057664259995	14.0469664553242	28.5553365632631	5.26713923889244	26.8784300560771	-5.43895129043715	7.69871917807558	34.2081380624942	-3.74626642393099	8.72155611793035	53.807333487145	-11.7976612060663	-0.577114189161304	6.40464779670522	0.208281172744595	35.4544837542748	6.21742916174255	20.9533464621761	19.6220769780561	-2.532739275618	37.2868457469181	-1.62308711480292	12.2178619556248	1.60010757806618	7.63028642371489
ACETYLCHOLINE_BINDING	-1.8710356724747	-1.31000668722713	-1.47025013116394	-3.09855991998487	-1.98503382539404	-2.75207688622448	2.91397556711463	0.268872830631943	-2.5289823150981	-1.97993361325043	-2.06042474059043	5.17466736731545	0.638012706035478	-0.255309742597949	-2.37154781590366	1.24477587344689	1.86641142040104	-1.37631712799563	-2.10754589452332	1.30656964038348	2.52582604657471	0.451054139459219	3.98705538389858	-3.12985028503482	6.10698247663671	-2.53734194438133	-0.0943381228245645	3.37154959888638	-1.67872281928003	1.73336380779877	-1.82388997483471	-2.3595686645175	0.518484706960597	-0.816641109379847	-3.94190859776039	2.05505409459533	0.293890558617496	4.9754430987587	-0.00827399763953638	-0.519977857709341	0.739114724760339	-4.9626978162209	-1.09801652341162	-1.50564502598642	2.94056964244309	1.22690872935701	1.43471724918406	0.850522367114186	-1.37832886789516
ACETYLGALACTOSAMINYLTRANSFERASE_ACTIVITY	1.01925181630175	-3.09940689418311	-2.36987823026408	-2.86145531377189	-3.08924712281363	-3.18290451144634	-1.59979792861263	-0.804531540157443	-3.27793513078758	0.561091194576463	-0.504327840630794	-0.291506858832352	-1.20597121544402	0.490434460051521	-1.40287001297736	2.89913177014757	2.14584802267146	14.9508128238738	4.41497650627979	2.28376478368079	-1.4725951385447	1.36336800020268	0.90486665098352	-0.863488819152152	6.07143128616445	-1.59113920156162	-1.95034955489728	-0.220419728895813	-0.403870798628777	-1.56617366149976	-1.88262434038273	0.0240289704687302	-1.34396207030105	-1.91479339605942	-1.14999650807555	-3.2966876178904	0.722153882839466	1.77555306431503	-0.9531496387167	-1.45983173929279	-0.583580907596992	-0.556121145907791	-2.01332283821861	-2.23120890279406	-0.774049406278168	0.346045274667702	-3.26316890714035	-2.5925892572879	-3.51488034258513
ACETYLGLUCOSAMINYLTRANSFERASE_ACTIVITY	-2.25102233586509	-0.249993941669036	6.57038115269489	-1.59219844153093	0.244474899200602	2.53376400324408	3.21502379433684	3.44740302982457	0.623288600032792	3.87141260560997	0.224451983121584	6.07156142603153	-1.46384127102015	1.71132930654293	4.05325287585715	-1.98028697420969	4.10805424045226	1.81075134391209	-0.739046256501683	1.61209831682002	3.66686144801142	-1.23976134919592	-2.87967737888677	-3.95393474770848	0.610529713802961	-0.728810321555366	-0.319452410733789	-1.31879859706788	7.43311196901497	4.61460161116541	0.753221137923034	6.77709737200683	-3.49927416974499	1.03686757611044	15.5424936250986	-2.28659359050087	1.16330119011092	-2.15328268185739	1.17908888136547	3.78444195180694	9.98889489987446	1.17617912551778	-0.0604289729476513	0.849205556728315	-0.601891796996145	0.9531759843516	-1.17491074690576	-1.36791437433627	4.21597249709779
ACETYLTRANSFERASE_ACTIVITY	8.14937808650951	4.10934735197391	2.15111599609491	10.2437883093045	14.3313532269203	11.9054618903117	1.93199757587057	6.62804449104922	-4.75644156930991	2.217763238235	5.32964946392382	8.42291275401936	20.1265515329415	-4.48518282845153	-1.36001864667675	0.371272343534105	1.06643718038727	-2.25697738790213	6.96726522828531	17.3549388127763	5.88946919685044	8.38440226910871	12.2078732683958	7.81214335900358	11.1753039486964	-3.77177190886602	3.92687783833166	5.65819555276738	4.04635257743041	-2.84315478798258	0.00405169532882709	3.98602797894937	13.6298540262594	8.84345682959575	9.21352169646169	37.0998088446013	8.38306091950505	11.2926048841103	2.68234974065054	-0.693365749056283	13.0088760700572	2.8761201505585	4.27015841574872	27.4395768171122	10.7030592679251	5.8204210363566	4.87264005499811	5.17875844938068	17.4903158826215
ACEVEDO_FGFR1_TARGETS_IN_PROSTATE_CANCER_MODEL_DN	127.136270899214	324.535573728743	1062.71937231061	818.075015802976	939.45269901958	821.01437285677	217.515304869287	1029.09314418701	462.467551685533	178.724833561861	33.8973629486192	270.044895258277	597.848568286215	108.285614432523	1065.82630218574	198.924789899924	94.4166027104614	75.7955141436867	223.489878294892	1863.35838076072	408.194243022049	75.6491942034108	301.944725833034	445.887332807086	900.243391500277	615.40908212275	397.001007421903	118.188186909183	201.624666237703	263.146148741284	662.883410667669	568.233485287376	68.058913055861	696.605115636191	1952.17413524924	1076.67649367504	414.726947730058	614.900935114343	151.919333922893	257.984633664541	756.849750804592	547.139229821124	419.753548269315	302.039193110832	286.841119463541	546.719491660688	225.703696429471	186.584884346066	384.111967716453
ACEVEDO_FGFR1_TARGETS_IN_PROSTATE_CANCER_MODEL_UP	-40.9996491956469	71.6664648663	516.90168144182	146.639696761864	397.840235233448	258.256164362297	114.78517723452	713.240850554028	489.254041480975	205.652018048476	336.064389912965	118.339606732339	213.488818834599	97.4795889872196	495.795748889809	273.275641972859	123.708668449627	222.946449565263	189.817684123665	328.510494349474	117.07769655981	118.719533334307	174.65943735308	119.173219737349	1804.49175444007	295.460034383765	241.884259836067	101.590390445074	358.80919991913	223.830137825302	472.019167096441	153.505794634623	-57.4872659384624	263.594878484665	2001.92123716442	246.350944049957	365.207378501751	219.809830000028	154.368244837361	96.9862824226682	432.837141299534	130.132474016963	298.992827119294	70.9537646904282	331.702382368785	257.139686609654	164.588518319048	107.037466609815	84.5769235406199
ACEVEDO_LIVER_CANCER_DN	226.630156905577	824.373572822164	3802.64098804905	1520.77200873755	1865.6303896212	1651.19615561693	365.794854607263	2074.45273916789	503.798381253772	645.488222712409	648.270374988	825.241410861209	1604.54535193096	503.015105595679	1873.50465419206	501.146256814519	46.5488330640095	142.96064093629	542.275300766368	2995.81625677841	445.999064793194	276.834574676179	588.053772745882	636.958066836954	3868.3188766977	1593.95095499632	1181.00137683268	339.374415233884	425.283307930781	542.815833355816	948.894235141971	1035.2525763938	446.961078717354	1358.54141533983	7061.33122340109	3043.01062676813	911.08541288133	882.646410902739	690.934915822817	422.279525197658	1492.66398452573	660.062800356364	535.983026966753	300.341934186505	866.056664435755	751.102664181716	196.485777931477	287.697741850944	1173.98425518126
ACEVEDO_LIVER_CANCER_UP	658.177176820159	2208.55736524201	10464.8212298891	3343.84034375134	5527.33048182698	5839.95350926402	1827.63470360814	8110.65247210509	2580.24241027567	2959.94540453993	1231.0822764952	2245.09423935726	6117.45506838408	2620.15908311822	6723.31036430332	2849.58689432308	1022.50642347472	330.494815394579	1658.23580809684	8466.25522259513	3546.56408414747	1345.3529727776	2744.22535746844	3504.67965975921	13400.7084656943	5515.52649721057	3906.84901810859	980.245267407808	3001.67034189222	3258.04083989462	2725.65144932937	2363.05875164732	771.049380615201	5089.17015820299	21450.5951093185	8738.2972874725	5338.25931245542	4822.60245104557	2148.65457609002	1187.93311257545	4459.25185863733	5147.9286658271	2349.60705134115	2329.77330908962	3630.97052427055	3495.23224867274	2841.78468235883	2242.22154788604	4047.77433817052
ACEVEDO_LIVER_CANCER_WITH_H3K27ME3_DN	31.3056897062558	366.560260856858	919.194372115602	575.905466522585	982.327825469592	488.005503806789	243.509233061907	472.37192468232	141.480156410347	133.365480212159	68.473274506742	232.290342556187	449.981632558325	68.5997252020445	388.942917210314	185.501439245983	96.4124790286915	-25.2730882238347	199.869255543924	803.856372881285	211.434113446566	123.645579655435	345.512260062352	333.155564404805	323.113315303664	447.440230050077	295.488786032891	45.4031607037674	144.512373593425	117.198081420902	216.782389809122	352.130532759	105.075487456901	263.050212017072	1427.34578280191	928.91079834458	155.169697013266	465.606325854343	172.46327157775	71.942103388784	402.746775668809	488.71773249604	135.041778423137	228.695665843569	249.510680029212	225.81170194564	58.7212064389279	152.228046658054	329.701276068377
ACEVEDO_LIVER_CANCER_WITH_H3K27ME3_UP	-22.2223155949819	265.274464417735	1426.81543869697	603.165973016571	1106.73917214684	381.130767925	138.715103290138	734.492236649169	226.749575390419	234.79361971709	71.0789674807648	157.793912149816	554.710768213796	67.8746025305527	1051.13630717813	136.479726247206	67.7433623869732	65.1613562103445	108.332645649774	765.285358768253	564.162250639638	199.673617142444	203.797961693903	63.1575147659904	1293.43294104322	356.261980925368	469.5317440836	68.6840102906101	128.820153859814	95.3869140641334	386.118870897311	271.580718759997	150.051305450196	433.924571207572	1872.66238070657	757.894727258685	131.980231030758	497.648193929749	239.353463859665	-16.8990582015908	377.717774705372	532.291818869234	165.652241643259	358.22486865634	332.167405980064	231.347350682016	68.5784855641198	167.337373897325	487.805731636356
ACEVEDO_LIVER_CANCER_WITH_H3K9ME3_DN	34.1455413161277	58.1739634857997	284.57564266359	140.556701247743	105.002061235398	115.906905043318	36.4244835246055	318.943595254713	33.2810998242025	96.758089637867	86.4115297032004	31.1254682102282	39.7457877723834	56.9524193109701	48.7479744021323	4.99302156757453	71.935153812887	21.8444967344641	38.8692505477997	361.991522296155	93.9993680589081	46.5741342954211	75.4652552652675	130.897081106072	191.490495540191	165.312409343329	73.4580338952494	-5.43782185082511	103.761111867281	65.0461371241505	64.3811431359855	30.0084076140367	55.5943200588599	66.2527580302922	240.840791334885	108.857129225858	63.0966866846115	53.7927982450554	53.3108453987301	13.1236085704191	173.022372928792	72.2651214725144	14.2269522475128	33.3885316441972	111.919481537803	16.9465081125113	22.0769648439226	27.145916005064	38.4108436491042
ACEVEDO_LIVER_CANCER_WITH_H3K9ME3_UP	-14.3183726306998	56.6577208589025	74.6724958624983	-21.4224116576496	46.5479378774892	16.1586691559833	61.6084784236413	64.920694591893	20.3224715908255	53.3298503538402	22.7757046049287	10.6172759491315	151.358459307746	6.06685371033455	61.5203276713694	58.0991554133666	44.0785850112703	129.271853938916	0.393720604116299	131.285578473772	-6.11977527561534	4.89788024285739	5.96970270792585	67.8420240158147	81.3173420736314	10.6893122167874	112.353887953512	20.2196129375839	35.8857831855346	21.8039352456092	42.763465830108	60.8211988938868	38.4676208246347	42.9365472792934	341.003366301441	94.1309502629499	82.3284404332786	89.4721852899599	84.2640151363531	-34.4570805032055	59.0493854648091	158.986409734103	96.3825834738867	34.95747851018	64.4640731144934	101.77374653659	76.2150784278799	7.69442139896155	31.8639590481684
ACEVEDO_LIVER_TUMOR_VS_NORMAL_ADJACENT_TISSUE_DN	-26.1978483895735	121.32776930765	838.536989451548	360.575831863376	776.34156204737	439.495079582504	81.5119674860655	653.316847805801	-52.4198631968435	227.856590935787	99.0874289066273	171.622555181629	399.138109582422	371.176892006157	815.484327354555	256.829471042947	4.24263222500747	66.1642652661883	211.33514283861	647.836871846037	120.374166698804	44.5085095561696	193.532785249727	236.38665619531	1086.85466525721	372.091715161357	257.683512835983	101.232733279693	431.517292964056	149.082468136183	157.140623685365	143.924831138198	-82.9962754126845	581.726361106004	1581.52501548593	808.931347893044	448.229691510662	326.306786171841	188.623536256888	150.032615039292	488.099155337396	804.279373153118	343.612720429299	62.5439898309378	320.925107606574	172.529203632975	20.5017071608918	104.084752791744	311.302979150096
ACEVEDO_LIVER_TUMOR_VS_NORMAL_ADJACENT_TISSUE_UP	302.428645286018	2236.82160350721	9138.58337364402	3999.56258588522	6507.98180760853	4787.13022086333	1387.4039998348	9461.44894731246	2338.22999471927	1912.57753744665	715.713673517679	2310.24704671079	3236.19493510409	2673.6749439868	5655.0851281866	2550.62570237073	689.752924125022	901.750901094131	934.073909318171	5363.335564662	1785.87422761255	804.197758522142	2594.44897934322	1880.53743798581	9683.50405367722	3340.61050904452	2649.48526078592	1031.49851312694	2205.352275728	1446.49612898253	3114.12630645113	1197.69693801065	1047.48793428055	4232.93477270621	13972.5481630435	7845.79984987838	3874.21528334772	3840.97697172167	1822.16192267147	1288.39485354005	4899.05397825512	4612.58541587705	2900.28907287397	1950.96578114271	3268.51503374196	2300.0033128777	1345.30512135266	1514.55737626793	2791.75550124805
ACEVEDO_METHYLATED_IN_LIVER_CANCER_DN	458.286459077401	1913.65090346042	9614.18981690745	4123.35506294731	5691.45353308002	3819.16130672653	1174.22960660183	7752.34937909323	2691.32888677608	2424.35621710231	1683.55076112902	2404.71856478029	3623.18424887767	1863.27689257283	5116.34080261351	2705.1580624386	529.563881056107	852.376711995301	1095.61483016157	4684.69773093552	1931.22546883044	1028.84469532082	2114.59906982638	2902.61452308548	8156.42351103338	3438.4890806841	2348.22014821623	724.090844359437	2910.70343259884	2116.16778277383	3912.06233536682	4027.81225072645	262.68700472096	2896.57669395726	17101.9776452522	6716.17892719885	3032.01286514011	4021.59810067006	1467.80553816846	1039.36958001725	4879.02460995195	2954.38407047552	2472.53046649752	1751.62343844735	2231.58911551612	2570.84583361748	1459.74340208662	1254.88798282862	2576.27604763681
ACEVEDO_NORMAL_TISSUE_ADJACENT_TO_LIVER_TUMOR_DN	175.393048511865	365.286748009856	720.326725280535	589.760554712616	989.455033564525	682.477153008007	28.9875695822038	557.517365229818	292.086603425686	131.227752911091	189.602992602797	338.310884518434	614.004485838701	175.280197063321	708.535890640375	433.556999395177	134.376844433792	-1.73419418524809	345.551339246441	1175.09331906126	290.30572634666	156.012631053109	281.286187525843	243.692303359181	1058.1694798631	734.528155242315	378.40415487926	138.21510100451	646.295582716896	320.380433534926	694.657920005732	509.618534248267	55.6367979787239	613.537144996246	2248.2904370526	1132.3899047974	376.570801639387	706.826979752125	195.71848460986	4.20236948894915	716.77365650532	314.948569318854	367.766900282743	80.0136472384432	506.361837348609	302.401094076725	226.437100068376	147.960661165505	653.119400639353
ACEVEDO_NORMAL_TISSUE_ADJACENT_TO_LIVER_TUMOR_UP	27.4597397498284	72.72946514013	282.048586608873	182.532693828211	215.179304645666	69.6923022517874	25.9581520674937	113.458688573088	49.5233952183974	13.2785827191826	-8.99224648388869	45.683625105269	145.511756407399	145.765205269195	346.939533094654	62.7473159365915	10.186668335911	26.8811677655405	80.9761392313113	101.146754687247	4.70347163390154	8.09557743196317	-25.1661533738268	6.54474490433465	716.918194359395	117.217488152239	140.319911639375	5.46350874498485	69.340951338923	47.647440122927	66.1989288945192	34.6431347203823	-9.51705594154536	108.76258867825	874.27890436359	351.35753492125	184.091832508096	79.0642145222393	61.5009929820378	100.563505005424	162.213891830228	41.3707886815026	45.2249194671901	21.9942786543541	67.1207745811309	30.61875810122	40.7484226740615	-23.0922739646754	74.7621610851528
ACID_AMINO_ACID_LIGASE_ACTIVITY	-3.25337570759643	0.741603011368936	41.1342175073034	18.3634502121911	14.5716591146321	12.0448470296867	8.04600369482437	39.8113492580028	-1.31618521338492	-7.61579506923717	1.72170523205141	9.42513704009922	28.5988910244458	-6.23826601920181	53.3077346302381	9.09485196065081	-13.9555740484133	1.13029075025438	14.5773983706369	43.7616670319254	-5.14812709166228	24.6136385166407	4.84266627220509	-7.06176375774823	11.1427291235857	2.45499482812448	-2.24825546932516	-7.48385389969034	34.0432223270814	14.9089167448312	62.687648002235	47.918273881585	2.53641433790888	19.1621203197357	61.2855065138984	48.9557841836889	8.26652404885749	7.11559947649132	-2.06841393437323	-6.38469634530406	17.6958552499975	3.90551087116802	-0.361580369772708	6.44645970157251	21.4229354423137	-3.34054265764693	56.5476352515153	-1.3425124576341	-9.03289066665192
ACOSTA_PROLIFERATION_INDEPENDENT_MYC_TARGETS_DN	10.0920093431225	15.0017851374276	21.2149765599374	21.4944337452609	39.2768379994863	69.0744993985727	3.70964574782231	18.4883428339709	77.9755205591659	15.4782823292204	61.7802923310898	35.6790576624372	103.642789964421	96.0190088836863	39.4707265509743	161.238893426684	6.02445758679687	19.1700593907634	10.0905566170397	19.6271085513055	10.0790538997851	25.8877376023781	13.5638556415719	25.9340303679596	131.40238661846	15.8450090103482	40.3768581365513	30.7912118248144	56.9621587913025	32.5792984030918	70.8839019273872	5.86315543846231	-18.3071105655216	60.3731274800901	268.268302320617	97.4832367365797	41.6506644327487	51.1613016070412	42.4788194091535	32.2829534632033	-0.324496276000221	6.08220383369247	86.3605558820433	0.571424422523562	-16.3897437888274	33.6496727643735	8.72341703555812	33.7602244241759	34.5797077909727
ACOSTA_PROLIFERATION_INDEPENDENT_MYC_TARGETS_UP	12.899912725118	22.1244010353813	108.236492860355	6.99339951362139	41.801999236718	24.6095487374528	11.757291314914	20.5155383084335	-11.4833461444578	-9.10761587230149	-4.57543865418596	-1.75512868658715	17.2592703292797	-5.55505661369439	45.2592391639887	14.7551868035395	-8.4154391045923	9.61059162721804	18.8366684790085	26.2348180175463	20.2856874186566	24.4550568658091	-7.80588725306574	5.75526442913138	102.358400289128	41.2257149867335	49.2113680274145	1.28426096552329	24.9510223847408	-0.612510148013171	164.715051169204	68.566663894347	1.34241196972657	25.0417624679024	204.433770011887	0.507924342053995	28.9606152054773	37.0887105776434	-0.139648743942268	-1.1731767850541	26.415523281542	47.1684359159614	22.0493552096608	23.5574801653522	39.9944422379545	16.9145914610497	8.15538959116962	16.9633089788461	34.4774704733898
ACTIN_BINDING	25.1677111505488	9.36728560831679	43.8063076202281	31.586080712084	66.2940569489667	34.8968968513067	24.6436348256965	92.7655075144477	58.1366961669057	23.4329985350583	13.2641258503348	45.6152441719556	50.1874591231959	40.5282088077997	35.6781285144234	45.1120810818406	17.9287738359353	-13.2828241042774	13.0880314604758	37.2340786901385	2.36338909421081	30.8862928195577	11.0414053916675	8.26851231743746	122.542314173002	5.67898433204509	9.19444030107235	-1.15922893164478	27.9449180499915	12.4515922252712	17.6655666322014	3.15571571712201	16.5175106164115	36.1141784136073	175.108015797023	131.554043338612	19.9672832505576	43.4684516900103	18.9458539752673	36.2678887430124	123.763272662156	8.02295288671047	22.7942668189669	21.7961713580156	10.8461880932078	13.2688492057426	28.2317278549415	12.1918674016588	12.8596436405722
ACTIN_CYTOSKELETON	-4.16049426680007	65.1633316062425	122.162387791738	76.8941064860629	76.2605285476288	122.38826181892	26.9399493020788	193.401208432698	1.60676306148041	92.0815059389173	33.8026707568997	43.0323687920708	181.363652113206	0.227671758731535	133.037442220808	31.3005419803061	5.62151942565802	7.79168123881009	-16.1833601387886	117.10098077449	33.6411913533926	27.1579525976519	23.1392466936238	24.994273364624	111.896694404389	49.0106354638635	33.6768005653932	24.8368415735899	20.4463206421814	8.35666865479484	78.3406512136783	189.124481823975	16.1460475826473	90.3724282729468	358.694706335902	225.295238397671	90.5657970162121	91.7333507383481	74.0708846834092	7.26980841885516	77.4326855637775	55.326452672328	30.390825088301	81.0791004867257	22.7822317333893	34.9586394281434	16.7233491016314	23.7227293714118	46.1825206513072
ACTIN_CYTOSKELETON_ORGANIZATION_AND_BIOGENESIS	-1.92190914085508	12.0534848436126	134.85500436509	116.589811133177	164.047570337161	73.020520740544	45.0317855009912	66.4046254075905	-24.0367416128628	-10.0233577400736	-8.77252031890978	39.7423341463914	34.6795748347564	19.3713225881495	50.9736751460952	24.0812579153377	23.4285559736747	14.7178049339328	8.21034762865292	100.591581992773	68.1474831209531	36.0197981557491	66.4291058817789	24.8552478860785	119.066977394967	41.8350170809498	39.2039562958127	-1.9736786545789	7.06649825320107	9.70225028295854	52.4793715339224	69.5005080764171	4.78391157759778	41.3335540395103	275.479954239377	117.244005504201	-7.13729413756331	28.3034933496643	44.0633874094618	16.5238172177982	117.848715684683	17.2171224405725	25.2226089483105	6.13178366668341	-5.98712335650159	0.124860553311231	35.0910448324638	20.1474684933386	26.0146949972344
ACTIN_FILAMENT	-2.63178919499722	0.88595838910102	-2.82051338578317	0.651844825797578	2.43109971092498	-0.865238077145028	-1.05778236914741	4.2953579883315	-0.774006244249207	-3.20851445140237	-6.08346668257503	-1.86198451252918	-3.05475068624317	-3.20560759919369	0.56351162326185	-1.95403374027839	-1.28045574548632	-1.24354791909558	-0.91567148288242	-2.48072866098236	-2.35739856329368	-1.46525649920551	-1.06842103595131	-0.899654309382514	-1.30787756196698	1.57945355031362	-3.95143379455899	-2.0056877622806	2.34467121573478	-0.236467792040072	-0.404320630648898	-2.33181920097703	0.0574970827266941	-1.7892168175041	10.1736671144712	-2.65267069069553	5.27658915187081	-0.370327820235143	-1.74090775357281	11.8089223330452	-2.92000621911317	2.47678816558419	1.31994356679372	-2.05672162471823	1.49082158456091	-2.68052986005836	-0.305081017600661	-0.769711472823758	-1.00118111030932
ACTIN_FILAMENT_BASED_PROCESS	9.30700828741439	72.715669932676	140.319911187732	28.9957309642442	84.1426597521559	82.2523678994243	25.3580613844915	144.694979550521	110.135525431377	56.0037758703388	50.5475944007053	16.9030858674041	70.7078935740755	30.9924762637576	165.445156134222	71.0755394997145	31.1903530101773	18.515838613776	16.612393505572	157.927547060879	4.9166203745081	17.771897261305	56.4161265660648	47.5215577467763	190.697254258541	67.9778945517552	70.0562598387737	3.50739557068962	44.5795843442788	34.3770390331862	4.93894294749465	33.5270487086423	1.05806034918599	113.893204257839	510.037855686133	120.536668854279	-0.147479482047138	63.5577882723843	26.9568939400499	57.9566351083851	90.6878917151787	97.4188367572538	82.1021688929594	13.47743996906	77.1261050945902	92.1622847794224	43.3499072791705	24.9678775730216	21.4020782153256
ACTIN_FILAMENT_BINDING	1.11480590957848	-1.02118056187067	1.59381678797296	-4.33372663865221	3.50832658629893	2.48236495124095	-1.67257624290111	1.72200806919545	0.462838403164423	-1.34682341182341	-0.609989086568536	-3.52308480877026	-5.23040553261135	-0.959341639480221	2.18926479900439	-5.09595173680224	-1.83758977218544	1.67869732038842	0.366423598376519	-4.45085117542431	1.5366260015811	-4.50254539631288	-2.21374738671099	-1.84776610711899	9.28477272174303	3.30640100818879	3.89574592122955	1.94943505708883	8.08180439638449	4.9452074661894	0.147040401250288	-6.69489693347596	-3.2140302322372	3.25117348214157	6.18590283926012	0.0594488310949814	-4.43503113392778	-1.13523972983353	2.21978847843056	7.85012287597054	5.36645382544257	-0.152868571551716	0.2004590461724	5.71713048762191	1.76321345094153	-1.4830431980532	-1.45878132157505	0.77683916063971	-0.140304607730612
ACTIN_FILAMENT_BUNDLE_FORMATION	-1.73779328115659	0.736685493948383	-1.14264023901999	3.25478584721184	0.411627193670439	1.57371279776827	1.8698308847773	-1.42560037145827	0.574438185983247	-2.83652536034798	1.47186384781931	7.67063324418923	11.7140525196759	-1.41303959802539	3.19595738694667	3.80935302752169	-3.47293866193768	-0.433388195739224	3.64338913153697	9.23984540855031	1.11408813408972	1.7137951365627	0.596324121484731	0.569016938400541	-1.90672028567419	-0.531447326077972	-1.07286806050478	-0.853122252363175	-0.747091081334616	1.79191103501012	2.26331360732273	3.55783772939249	3.25193931936724	0.510955029103344	-1.53971383276771	19.1010549123214	8.86942713798738	7.6064018513131	0.41561929288569	3.11177509569081	5.20337503509096	2.44310428506339	1.48601164845098	4.78464079069431	4.88515013543286	-1.24915093275315	4.03169975897406	3.54376786905268	2.48503968708796
ACTIN_FILAMENT_ORGANIZATION	0.964812814195349	3.10236207016165	8.25132733978788	9.16011571937057	-3.37918240550604	-2.5917702857605	-0.347917627250641	2.8381911074787	3.12640591039895	1.7329074957647	-2.73106008321101	-3.20936294692547	-2.37419204654067	-0.5412927979254	2.03895305480976	-3.87731684344097	-2.17487649572514	3.93153545779052	-2.17522830031874	-0.057683803569716	-0.339780122189321	0.430396481569674	7.05944366794438	1.9171106197434	0.970213907183383	1.95571153627532	-0.574084756332396	0.22361492295075	-4.41391462185121	-0.580057098770936	-5.99874076818437	1.69036628694805	12.7014592982423	-5.2211068122598	3.14704691079211	11.2338213975998	1.50601153521526	8.9619464131567	3.03097963453998	-7.18158748115232	5.40860795717011	6.24939855854258	-1.50298522782478	-3.10877604120028	8.27159516071157	-1.70263642329867	-6.72555110901462	-3.37857183246413	2.95137454233653
ACTIN_FILAMENT_POLYMERIZATION	-0.0535974066543197	-0.647826164308365	6.49279168374874	2.52394379736672	4.92687170769861	0.165385452899965	-2.10285404015774	2.30089839305793	-1.43384915736288	-0.455281263177737	-3.5963415595325	3.65534445247213	3.77687160536854	-2.53059222788141	-4.03208478870437	0.323372769136363	0.581069973159222	4.82226662657655	-1.89548912960642	3.87902645318752	3.26670743052202	0.420728501517764	-4.36476222355773	5.16823291417456	2.76818378199043	5.62100612822776	4.65064060317624	2.11796864082985	2.59719278259601	3.53583526584799	-3.62021362588193	-1.43569619937821	0.294710341274972	-0.999243714767545	8.31071979697675	7.59685550542892	4.96919855906897	2.50559959529976	2.48768427157752	-3.9884289885019	2.52350086415406	8.76263776241614	4.2974788428624	-0.806768630436095	-4.56787436726255	1.84423356554523	-1.92672355836696	-1.27170001923723	2.67911312791433
ACTIN_POLYMERIZATION_AND_OR_DEPOLYMERIZATION	0.159342114929363	-1.39953593404296	2.71178188486625	9.16416535060599	0.686877937274662	8.68531040677459	0.550767352243639	-2.48880148625669	6.63797392433858	6.11904050199726	6.43393854520542	16.7746082033381	15.8621745602836	22.4155300355185	-0.933597094422172	6.23219451707343	2.47585242377455	10.9328012998192	1.61499266565738	-1.50403487122297	0.238160813192643	2.63607890833534	4.11011803677201	18.4463308960947	8.75627456899505	5.3408358231686	-0.855310961659973	2.8499443658901	14.4596735417519	8.65963622158071	8.28843773493907	-0.569397072657914	8.17413214267934	1.68163337350181	16.390971958197	27.9921673139434	1.42886605088874	0.288294708948667	4.91886908958513	0.441990489423182	1.61288829859035	4.92066078694852	3.05225706052329	4.04008279432394	-7.11516420785182	6.69193693415922	4.25304279207041	-1.73946674513029	0.38517350140097
ACTIVATION_OF_IMMUNE_RESPONSE	2.1372895689145	4.28129054355918	0.358964234355743	-1.42791194759451	3.31968397694982	6.30078385812223	0.928494279162334	11.0475558522096	1.45854384198689	3.85211249217477	7.88873835106132	3.74582424692538	8.27984006703932	13.3815014557819	-0.765990902416807	15.5024944946092	8.18042981945213	0.617278601614721	0.784562024939372	1.96248784020128	0.98693357175162	-0.501618140839737	2.05017363353024	2.92413323604171	0.939201726963563	5.41257131764503	1.47853762058718	-1.25566419966663	3.19834065523922	2.1501097198951	8.5771575528251	7.54736134320086	-0.970822014030032	11.9510656613067	-0.841429486432915	24.4487414595467	8.19648087695102	-0.286382418220363	5.18681896325182	-0.127716624171958	-0.35737152847338	1.58658488742198	12.4429186984026	-0.38603287210658	4.63234385897449	6.87493810832816	10.878779655899	1.62663519479252	-1.9599028636177
ACTIVATION_OF_JNK_ACTIVITY	-0.992885744477444	-0.490618389060968	5.93110385953473	2.02481319194526	5.4506316198631	1.68172402303021	2.79409910053435	4.69657455760469	-2.65552579671791	-0.687869558774601	-1.83110372045757	2.70126589871386	4.43644009909011	-0.338171897001466	8.36114250414633	3.84299336693322	-0.536368742799081	-1.47272189950367	-1.70617467171971	2.03270028547783	-1.91208421379663	-0.925878481100403	-0.214145671403144	5.03744248492898	1.83595795551149	2.6970337940596	-3.94512538637577	3.74593438707055	-0.923321080597552	1.69139683723715	3.90118112677003	-1.77980119711729	-1.23620933794606	3.227958453355	1.20163739882686	2.74846071857028	-3.78335697312621	1.2795156402605	-2.00563356344791	-2.43928650573391	4.8352098900474	4.97014275398764	1.67660021395606	2.94938301180006	4.11442660967871	0.708120038545177	1.1335341288408	-0.618020802581666	7.22260309447326
ACTIVATION_OF_MAPK_ACTIVITY	4.4092352411157	2.84652255928454	-2.74490339731409	4.30866914297236	0.914003242781663	16.5254003890016	13.0810560144923	8.54561252211727	-8.17815762478631	13.9626576810724	19.0718135953787	41.6664820804411	15.281446928392	13.0745058362041	13.7326177940092	11.5942867999953	-2.89991737299631	33.5925525342746	-4.43439695614889	-3.35865140763621	20.337596703677	11.46480265315	19.9499261199243	2.47746611219536	13.1637184071339	8.52986294598924	3.71589939752354	0.515100030754818	-5.83399441634599	7.00949479649826	15.6515219343328	2.71487132677048	0.741484513328823	2.64202982286893	74.3978474872505	50.3749465446674	17.2456841191781	20.1037888227424	0.23666686972181	7.99815483867354	-1.51469951212515	16.3068349574533	5.20747414522195	1.55505573736876	4.41180711902669	8.44289186691823	-3.60052279653623	13.340036796845	13.8627590888441
ACTIVATION_OF_NF_KAPPAB_TRANSCRIPTION_FACTOR	2.82951361483327	1.9252776662474	-0.184342179960039	1.9180927208619	1.71727718556253	0.928113314134658	-1.14458228192764	-2.12105843592532	-3.38628808358691	4.15962973627813	-2.3558904161253	2.46105055942935	3.3611538099662	6.28264251375129	-0.812136184570202	3.82822047251383	4.7685423593206	6.14503988358979	-0.675982979166983	2.7285811709275	-3.06567384537814	-1.92133600486644	-2.61743090341178	1.06788483621423	5.38777113005483	0.586830285804716	1.82863032066297	1.4002082379225	-4.74402236039554	2.56347204934106	1.71648609187715	0.701281925986345	-4.76197876256593	-0.813759656695842	9.12910051592594	-4.13342000845049	-0.603944508803951	-0.699729212598004	2.37770022165248	3.75878927172923	1.03474084011061	0.244277954458021	-1.39084966555555	3.92068510885462	-4.25664977933619	3.42249189829438	1.004648837945	-2.63267563678712	-3.63711851729398
ACTIVATION_OF_PROTEIN_KINASE_ACTIVITY	1.00750645537492	1.34402787678933	4.80521189786264	7.64295537329547	10.6638480384644	10.0176841651174	-1.09918624473511	-0.748295243269011	-3.49895240418814	12.3814541695157	0.345706589369882	-0.265698283124077	-4.19509312167194	-4.99890686227431	-1.6372548686964	-2.90608329943583	-0.835245842910364	0.340599815833834	-1.72638453190804	-3.46942647820904	-5.4226230330104	-1.90946721733102	-4.34190758702047	-3.90378678734247	-6.89511853985868	-1.16018745004417	-3.91987071776862	-3.71537074620158	0.587931851915912	-5.17046568179744	-3.30460692382333	-3.4756313336218	-3.65488273065724	5.151575183053	13.6073922615628	-2.93483933862226	-5.93236750385996	-0.7898868971796	0.608977160022045	-4.01475054631077	7.92238996932603	4.29087465065126	-0.328088757178828	-1.69859481295919	2.17638545508189	1.00378279303555	-7.1037737395098	0.987913042222225	3.89807274374203
ACTIVE_TRANSMEMBRANE_TRANSPORTER_ACTIVITY	40.6613709530562	41.5898386768129	98.6084422708568	-10.98846850444	-4.19135501734175	56.0105994287906	6.05921307706317	52.6672748887494	80.899008090262	5.38191913471255	4.6514022393511	16.7438736308084	14.4037630033816	56.968123027115	130.127790511049	31.7095553199829	83.4331406318938	53.3311490991632	5.76327338734973	87.4947065589172	37.3937017497232	26.0283685596082	5.20476789786305	63.2221307946619	146.945681239534	52.2640199000977	58.5430981725839	33.4793627291542	9.10324808096781	-2.61953758365428	-4.11392908138068	-2.99860614930895	9.47336170816844	39.7653007825555	195.349296172929	10.107144659844	33.6518919922858	70.5101503903541	64.6244882581805	4.30245608418104	1.08957577542535	-5.10374116355335	18.5389082664662	37.8042172160524	23.3846907056396	50.296441642891	33.8166188562196	29.2560906691856	51.7148119316301
ACUTE_INFLAMMATORY_RESPONSE	-0.137828496347663	0.0729964918226285	0.126136714576623	1.5242175202518	1.13464501416903	1.03930080951088	-0.462270882845018	5.50543188347298	-1.4611777907716	-0.0888699955193957	-0.425901989687236	-0.605026799167415	-0.0487625790811855	0.939732269273043	0.7214168369073	0.439375890785621	1.11848375814187	-1.19945778300845	0.111064080753231	1.78748971453514	-0.165954399673062	-0.929264546774165	-0.0881357509508516	0.426192799331128	-1.35200522701834	1.69011272434761	-1.50666715218588	0.367903083207266	-0.479542798416623	-0.491096863816334	1.71412777744601	0.38996636884964	-0.613508666800072	1.63199333917372	1.9979708276487	0.105000431216336	0.260803948989364	0.880216170754186	0.759553933089099	-0.747970304866209	0.806051090062512	0.185966526526183	0.407646018630639	-1.09344892628668	2.83304323727145	0.100446711652964	0.817183376793263	0.758478484658403	-0.464601157717277
ADAPTIVE_IMMUNE_RESPONSE	0.964590779828917	3.36750757798283	-2.12823834740177	-0.647292083985783	-4.42398908266364	-1.89679378987607	2.00549952986191	0.936829441056445	-6.90502187515327	-3.06864495491157	0.120172589345743	1.11239725107373	0.466672150247183	-0.279407902388907	3.63940535073223	2.77839564761763	2.11003167541103	-5.33030015864354	1.46682382536784	2.13923485672024	-0.592232196654601	0.658703370446071	0.490017268202025	-4.21466340177313	-0.949191629496233	-3.34891353179833	-0.597971852106498	-2.04541077179488	2.97929427576701	0.802310617375071	6.20299456648362	3.7761792438739	-7.64611178846944	-3.56279506293307	5.97144787667848	2.06258731945779	11.3261896277294	4.74537262571641	-1.35625403453084	-3.79460636778743	0.332586358602014	5.09590443706294	-2.50372712036977	6.36377404635546	10.216282896476	-0.0931868465861063	-1.31251685086319	-2.45813250032475	-1.03969581779071
ADAPTIVE_IMMUNE_RESPONSE_GO_0002460	3.49935224414481	6.50051034483354	2.23339016872559	8.49833871950249	7.79729515849688	13.6243715685639	-4.2451884906403	-0.150121201720751	1.33131070016166	2.59418896467754	0.265213960499582	-2.67353561078741	10.8664499817105	-4.3334767634102	9.07516309018568	-0.508657555359962	0.716359963867594	-3.91999494464317	-0.816768584173738	26.1247246274115	-1.90178802955574	-4.82499990832222	2.57530950631157	9.01034555788483	6.69975616704587	4.65151005410204	0.940988538124858	-1.71238717350931	2.32139477279958	4.61947223131674	22.8161251550656	15.8144552218023	1.67081097208992	-1.34812566594628	5.99616786970728	9.52822887783185	5.98698436451919	7.5166162414559	0.208918358843728	-0.372443868263242	4.25934784828537	-1.52993489545562	2.47967180729376	1.64271040668941	7.32745423577313	1.87570484523166	1.47064914318314	-0.750660370105073	10.9461480240806
ADDYA_ERYTHROID_DIFFERENTIATION_BY_HEMIN	19.7794993671572	27.5619368683295	71.9294698758325	19.3393538223658	109.8775209609	22.2954030863517	10.9370476628196	50.549567290924	43.5255290126194	24.1545261064235	5.3775077683178	8.76187873166854	80.6089845039417	34.8406134916221	54.1761673942121	-9.13441799530142	23.419379826606	8.40827581855261	19.8140292508212	80.003037649488	4.17448823479501	1.29012215953313	45.5279102708503	2.72195394490333	59.1685253179807	39.8595946603517	42.4555548650583	0.000207959006113756	25.9383124799765	47.0429969658083	1.41881551434004	-1.60851624573688	20.4328333095226	55.1930546824298	210.932644395953	15.9945398800568	11.4578074460269	36.268014074404	17.3338289898434	-4.34449106017012	40.5643428750529	31.5130447728344	28.5990814813699	16.3749689151329	75.8423449788766	17.987312270685	35.8044118223657	8.6262251558348	38.2422423411871
ADENYLATE_CYCLASE_ACTIVATION	5.17349594551338	-3.01194470862535	7.87548754207352	6.34715949953649	7.02504329500292	7.38619074033809	-1.23300400728675	3.2652472054589	0.672450166883254	6.30997589096098	7.15342174469631	1.71243157058072	4.35297327218799	0.889179510843579	9.86379196739203	2.82325412610543	0.22037471241079	8.43814333489822	-3.44294784537293	14.7102379569975	8.67383553087182	0.399707814364993	0.864351545506746	14.3972669130715	5.10676727112717	1.92942840494698	3.37670510591987	-0.0164620513071085	-3.52210902502156	1.534728423217	3.05975760376004	-0.184248194318479	3.48533587213359	2.8375554353265	16.6802489756404	15.1979165093202	3.88084926928396	1.22259733393676	-0.68464054172168	1.44541300652353	12.238803242196	12.5487828531964	5.320841103579	7.67442235692577	-3.0800381700999	14.1594928303602	-3.50497950908444	1.36891476404028	7.4106208688032
ADENYL_NUCLEOTIDE_BINDING	53.226386916143	68.6131473519135	471.908526092977	71.259738588887	166.657124793086	222.711735146475	87.0333976840982	366.596340850455	160.503801901579	86.688591895051	46.5564905539531	64.2512824977953	179.835036509238	183.751652144492	225.194399472116	136.875696716791	23.5156146377765	92.781403389206	81.2244472483193	238.935261809378	80.6700807681257	56.0969609456578	80.717236812975	113.793009270943	389.663528558584	150.607787097434	156.034080673795	-26.9840189572147	233.974176634905	75.5446298862427	56.5650564436464	33.3761251935079	38.6705082457796	207.553395151201	628.750471542246	316.181523381737	111.81269144941	151.076825616953	62.3381040552791	125.686864775324	204.86830354003	-0.120411025310089	158.746577045594	44.7284541194693	72.4605116230047	112.045033135862	-16.6389707267511	8.02218123216459	73.6710839736788
ADENYL_RIBONUCLEOTIDE_BINDING	69.1207865855918	33.8167292690233	305.672239364154	169.262320053262	190.258260429774	208.435024361186	31.7963472164549	142.687849689295	71.3427800699838	30.0749068538849	40.6284386144688	136.383707991641	131.855656983567	40.7506547475648	240.050106007722	39.5771899524076	25.7701264832734	-9.31568191186325	97.3350200081121	476.272091960078	83.3944238251483	78.8308244497001	214.809803940151	128.14556420388	98.6824804743554	180.672450885558	219.271558699292	-8.16299954636618	166.407491970374	102.485138554291	110.231063780361	89.9464758638406	-16.3280219352899	181.531534247339	701.890099983618	250.864008875715	185.639558706777	153.220174783741	23.3627396809499	0.0802986400203477	152.995351380523	13.64783023291	94.6424435495926	61.8826736304415	178.86479602001	163.323366109194	69.0306711879922	68.5813001117176	182.87959801198
ADHERENS_JUNCTION	-0.48496254983563	-0.481359520692981	-0.453262863666077	1.36880521097505	3.47550903217352	2.3280368973701	1.52821984382355	0.862580731464859	4.16381076462056	2.42895841020836	-0.0163132447178266	-0.0970875689977041	-2.81324744342408	9.56888343501532	3.76093194080007	3.48334040938626	2.35391263625081	7.27361209942563	-1.50514096958587	8.59180270910966	-3.18149491998982	-1.39982212564817	-0.540605592568607	1.94371883352218	15.6858606274981	4.47907287462197	-0.0760597949124422	-4.10839931803535	5.6352316776047	0.147677623042882	-2.77619753600518	-0.415267611210368	-1.061347591963	11.2429722318529	11.5798845723341	-4.76706436077241	-0.0411945367695154	-3.75284397827491	2.37024269271604	6.53878774367569	-0.633684014750013	0.00174480891854524	2.1566033548762	0.957895014840215	1.17106993585921	-0.56693709754736	-2.45837633220611	-0.40535722289357	5.07003524739948
ADP_BINDING	3.01078342983888	3.1021001915694	-1.48488523161111	1.03747960906115	-3.30620135847991	-0.783161008081444	-0.527542351639092	-0.823644986001742	3.02008269789553	-2.08671299604531	-1.10721743412846	2.27057202634471	4.78702544573798	3.2511256196927	-2.18467663937404	4.67448715296631	-0.881772938107882	-0.164609557890981	-0.830485117121666	2.35270682548686	2.91473424043346	-0.0262665710930028	1.03363721721938	3.74289327015127	5.69447183795411	-0.785602402013525	-0.0848819972591829	-2.53018322360493	-2.92775395017594	-0.766826912365907	1.64228896816261	1.73509289106901	1.86051433811319	0.0496442431447448	3.6607411525807	0.921034896466341	2.42020814628966	0.452726125260785	-0.912953504789742	-1.0875241953499	-0.36638888438904	-0.096874009031581	-0.784155660237666	-0.0624665952846826	-0.548053326121056	1.17697301570318	-0.951398283521548	1.06980476080586	0.0386998365486059
AEROBIC_RESPIRATION	-3.29700437088337	-0.0989452153983023	0.893539495919557	-1.67839766781211	-1.67706717760611	-0.0707320405161858	-1.06071730671839	-3.89567657654242	3.44897872003412	5.37088515506671	-0.374672873122222	0.253731009873414	-2.78989332971791	0.010578819148454	2.97925909025134	-2.7149136807173	0.770438820677597	1.38019635903268	-3.59623094340954	-1.45729628226931	-2.03052093391145	-1.11479204598581	-2.32742975885615	-0.10497047179756	0.473058708405036	1.75795938192527	-1.41149490850021	3.35087292410217	-2.02857961779928	-3.76840169032103	-3.32637909308278	-4.14904911285291	1.46809539408923	1.05394842929743	3.66305302542663	-3.1326997502502	-2.47850741838027	-2.348088066163	0.28208283554794	0.420931161519319	-2.71162534952024	-2.20271268527416	4.07588689977054	0.767365616069331	-0.456638183500089	-0.338224615932751	2.73363950978987	1.32540656045236	-1.09785477507882
AFFAR_YY1_TARGETS_DN	-31.1523236459051	96.0037276067747	909.578968218487	293.970454417004	602.214883926296	474.713787104076	99.7777595864268	622.205787280187	402.744871885599	154.582825108414	75.3188794076071	236.14022173185	215.866016865872	240.786247454524	610.98108971732	117.446653514255	166.096744717809	153.984947248298	113.582536688928	160.691542882563	230.235631647633	108.78207784492	173.190631174723	103.833941009187	1349.08727428801	422.328359161463	276.185829945533	187.675916455352	244.015620788262	84.8940322563443	245.364459347681	208.289452133014	-25.5239773515848	251.524735261104	963.565705866085	326.791477492953	376.280677034511	203.346372020921	222.898095657333	131.917019949188	212.759643863203	481.077699068944	281.973556106037	128.081795866185	186.668948971202	281.962240121141	169.188751983163	128.299324456838	42.0467520078626
AFFAR_YY1_TARGETS_UP	69.6082909387819	125.96762828074	604.730641859347	152.335493585051	184.558021445677	191.807025235825	57.0084505840773	256.526651137761	125.37913051982	51.6242034249327	30.3336040902064	235.963152978417	415.243451017048	234.461769036837	424.208958872611	130.528294082002	53.813691480764	15.0031077251501	126.78208906675	382.635899067262	49.1254493511958	59.9820383187552	38.8519363183711	-13.9003677070093	740.659311246341	249.296798851648	228.983417758774	45.3608955645006	259.958352481202	35.79426256244	298.139262559292	195.483399788116	25.1695430343637	234.003113190634	1190.08946798185	798.728870891041	343.095348004058	166.428288735051	72.4333054659509	173.325698413707	223.510830614938	98.5982067797403	84.6090732091093	141.882854788393	202.278255348219	116.473585897107	136.286109596686	49.8584688854654	218.848821926357
AGING	0.537907229273729	0.840791312261867	2.92313091619544	-1.91401910449648	1.43665181972136	0.655461976557081	-0.545488254264209	7.24578280299959	-0.874007912585726	-0.926260087900048	-0.807079541127123	0.978300851655138	2.76232608073817	2.00613780731021	2.39917387495398	4.5908418601217	-0.735644388566334	-3.14344507423962	-0.485309790758317	1.4095618430319	-1.50765890233174	-0.505981223819681	-1.40442274636997	-1.86602001273513	1.85060667895654	1.9987071201541	-2.25581750073847	0.390957284711187	0.197936760837927	-0.126404839942907	3.32579886215534	11.9111940429223	-0.060620238060533	0.736121307988588	-0.75444150856029	-1.81016418797885	5.05569612103555	0.182208620290391	-0.214987424881954	5.30350046783465	1.69636506298505	0.240750792235973	1.71942995245394	-0.132727945081857	-1.28264540344319	-1.1748102530521	-0.253202282014018	-0.28034326281674	-1.44571787177254
AGUIRRE_PANCREATIC_CANCER_COPY_NUMBER_DN	-5.75303633506759	66.7311908786866	528.800514514575	224.681103130875	469.156840797595	467.762884265019	35.0106316402225	319.961485013625	144.561138860922	139.97633744071	128.187594036631	310.323289364196	372.367582461679	-28.5605847674447	352.029558666669	177.929905843447	64.2653647855085	189.717945688802	28.7272183304128	483.369327573276	292.984313749961	151.277292701791	277.63587122136	613.291316729302	546.168246784617	178.697206577799	90.999217376367	46.9764548832427	143.419003848441	198.590791574618	407.629384861867	232.431961257465	-31.2501445222931	254.408225937332	953.065821009269	897.835116491306	223.739688498116	403.334890352661	67.4224476962313	29.9660581062741	298.268577096727	78.8610107115782	126.601288714706	133.052993402872	79.9697937238815	263.157210614944	175.05083096716	98.8529166583265	232.940519335604
AGUIRRE_PANCREATIC_CANCER_COPY_NUMBER_UP	49.6182977821786	198.144660307734	893.861356468314	412.572747454299	691.662380856238	546.403071673389	175.505016141664	372.092764021033	119.674163788344	32.8863405660937	106.287311998954	156.537572302446	188.823935662276	204.577810812163	402.040037502501	603.112785429505	87.6829729429961	193.667966084933	161.582154444357	251.064099954436	63.1795301161599	29.6798561531655	161.799656955234	201.612765022001	1095.16936128112	327.290500567549	357.906251118456	115.851262618071	421.111568860556	138.478673948589	244.366863070257	127.192009230285	-51.9870461553541	608.884289341351	1657.99990145264	657.78332049563	400.285101881823	356.851806769299	147.571633183133	45.4875122438293	457.793534367603	52.2401969860544	387.977802713258	124.29428360088	91.5893936091714	277.875297726465	336.240626916248	206.583223577189	269.185407384444
AIGNER_ZEB1_TARGETS	-4.19882510623222	7.14023793678428	16.9781014013827	-1.54448648371501	18.2451344669055	0.243112655098489	3.82193248381097	16.7270826571692	26.7490421913108	-4.90808370932061	-3.74210374253234	-0.00316379787002251	1.75872185715001	12.4262731478505	14.2592554053309	8.61225738428338	-4.0210763417299	18.3125507159209	-0.824944231126842	14.2875310863542	10.4552605000647	9.78787247933132	-9.44012822128229	-3.16145138957716	6.45122698472242	4.4275935401553	2.6456590881397	-1.95123780967314	-3.82439828788688	9.65970271891768	4.76172082836633	2.24503480467491	-0.249300537412154	5.75663010566787	13.8373012316668	4.16883973284669	15.6901816294832	-2.10992494677497	-1.6218704126548	-4.81638381283677	6.02283701693004	-0.983438450785618	10.2077863523506	-5.7040894928868	12.7345853476168	3.00785085279197	1.4444809600784	-5.6545933450663	-1.04574754139005
AIYAR_COBRA1_TARGETS_DN	0.265240884997028	4.08871779224075	30.5619584614869	14.9931717708168	25.5395437951388	23.362194454158	3.71191868967421	5.05035006786414	21.8079089130569	4.83438186514768	-0.0708885541223942	3.55180170854014	5.1094335860815	3.44600140428024	39.6581018479935	6.76365493438707	-1.73187744506466	-0.843309737134193	2.96236753498417	46.3522402011034	4.3228498525433	5.19577212145417	6.5951902002225	-0.826679871532369	-3.69018977495943	12.8244540394415	17.8847244489087	6.92772486738196	-0.25527379264691	2.62311925701843	0.97901516868372	-1.40529241691168	10.4251543319353	4.87998632443289	44.8463820401936	15.4357813602066	12.275833162335	9.02511809343213	10.3455708007787	3.27100011600157	0.348750550019842	5.25941213634176	1.64935169664411	1.58345509098582	12.4574482085223	6.3551287513737	1.5878983272202	3.29939699541531	8.27437223351433
AIYAR_COBRA1_TARGETS_UP	6.18779681937446	9.0969440941886	27.0431114891997	28.919362560247	42.0825654434595	6.54396351469791	5.19435319101416	10.0560165310063	1.94696322735815	20.6188838480977	15.2824500049085	25.5503324590736	23.8536692382619	-7.6050972854217	-4.35091869534247	-2.87068837243652	4.38265203324575	14.657979095827	-1.56899121663913	45.9643443325779	0.622284630895728	-3.48802000082377	-6.7676853239376	-3.39408022525668	6.85013320126662	12.423405149866	-2.01218479894153	6.38273284941402	0.740981615085059	-2.20579537723006	10.1004328232662	2.96900824671684	-1.96888620371698	3.90520466355669	34.1437825183873	82.9074310462795	43.1227414814459	13.8691368873384	3.42188915583488	-3.97817371574425	8.95205626000133	-2.32429673047017	6.61053028138447	9.11115073479563	8.7031899901871	1.34871854659542	11.960909320214	-0.568743390603414	12.1943595647436
AKL_HTLV1_INFECTION_DN	10.3066655102518	-2.28605556756802	29.8475456011072	28.7318002218275	10.5524902549192	25.3122406832254	0.596637178729918	16.8349515470277	-21.3924639428207	0.502961435817874	-2.86895695405286	-7.37094918336887	6.27475542272361	10.0674141742276	10.3617131458151	2.59957693970777	-2.84240522978434	-10.4459995357768	0.817622121846365	12.6629986490766	5.17781450329559	12.7702383860806	51.6825729901438	19.2969656739782	34.0299022705126	16.3240419628174	0.20321236963452	-4.90160122110183	-6.56316634018861	19.2809103255486	1.39999223758932	13.1097974094114	-3.03154503111355	0.102295744498695	67.9595832170625	-4.73915719757873	36.3910131801512	-0.0733470909513901	-1.7980000757024	-8.79895515469605	28.2624038939396	32.343786740588	-0.330424914222714	10.0697586500352	-0.913880295110389	11.7550590027089	5.86931451314428	1.71197768145248	15.433693689097
AKL_HTLV1_INFECTION_UP	-0.583147923406342	-0.970430292092617	-3.00877321211649	-1.98107976740171	-0.0374745571786422	-2.52400075990321	-0.883189889084737	-2.27368645157008	-8.89811106955987	-1.2848064353725	-1.22879485029677	1.11919936901741	0.207444380980482	4.04474467639709	2.22220006543529	0.430427911554403	-1.36743123301611	1.17998315696751	-4.78466415455822	2.05135083263693	1.4522948433865	0.694165890031606	0.0993603579480713	0.498204659597264	8.2470882544837	6.71789706416429	2.61244591724444	4.27678768743763	-6.28885773899017	-3.27280634404867	7.93465700351125	15.3372677046012	-2.05682982975331	6.10283131225667	13.6420024081464	-3.48250323845064	1.73002317626375	-3.97919019253397	2.10262244938633	6.60024313960652	-2.59805453528701	-2.06996561463198	-2.89651742408467	10.6810440509867	10.1511927413155	-0.0882861597008536	3.05518242248403	4.99223308386266	-3.40787813021728
ALCALA_APOPTOSIS	5.51165118995047	8.85813303969215	69.933989079947	7.7572459289329	-0.577955475002621	-0.208486290459454	0.579573426010714	74.6097017973418	68.6055686008821	19.2232717982531	70.5200829269227	31.2829105297252	89.0265117046818	0.795139275252838	52.5990970912664	-9.00340012121683	-5.99045660445636	13.7069551590059	33.0506515175054	27.654443652006	-3.17346666531046	-12.9458083653109	19.3639850993095	-15.0774620260309	82.1880131455713	45.3469915796157	7.32362811997784	-2.82709415854701	14.3018866769499	12.7740625585441	93.387815052528	66.656798670623	-19.2261333586418	49.518520042708	78.5890401723471	167.350819516083	70.7299492130492	76.6263122658727	13.1564520026248	1.15243796934498	22.380471940822	25.402568905998	23.6422271535242	7.95629087903374	10.4468257705124	40.884629195344	34.5836285480334	5.38085716939775	46.485091783937
ALCALAY_AML_BY_NPM1_LOCALIZATION_DN	31.2539678268974	201.382408048708	402.57558715083	376.733290015333	343.374938473956	116.834448452737	131.26528771349	396.585418458385	75.0246188798397	60.3178505104517	83.1869560587535	174.380064069071	280.885047986616	81.8945001219024	249.00172509617	120.457158914171	24.841736024385	-36.5079809889709	56.3976235219509	207.940394456385	63.0404796084453	73.4590052001299	12.7582739832889	72.9055960803153	291.245484724578	137.776124278233	228.983184256779	58.9542592128625	34.0449456890787	76.7490157532991	222.751309020286	129.23766298654	-16.3159376750608	226.314697157518	684.204000601852	675.46240375245	95.4403586046883	442.918530329864	92.9879467983986	-47.1208729176312	289.507560422255	98.3554963483353	127.422956532271	49.8285418614195	104.279832897747	99.3346721802847	134.256728820436	78.9937227304022	192.817662693301
ALCALAY_AML_BY_NPM1_LOCALIZATION_UP	5.3479572201461	49.1001770865528	217.487988861837	74.3227039554817	176.016847273917	68.6255637158551	22.0241642038414	89.8056798228641	-4.84152895939613	45.9653106313705	-1.07959444794544	3.70710144216174	106.571110459487	61.903857353243	167.596857557295	56.1435953647746	26.4585815140829	2.84995516308664	51.5732692301576	134.060770493487	5.51735682323391	-14.8069229358586	-4.87916724486534	-24.0282827828689	303.042150636012	101.543973780755	138.842174787484	37.4264085658411	92.1568762102112	19.9781278456911	34.9785121948399	117.743659584026	56.6360656864149	174.607365587596	405.522109103222	275.772332310128	162.091637498182	101.94760616529	11.0831786349279	7.93623220720544	112.997580841544	42.1546025454421	40.0205098842283	31.7989379409227	90.217713022357	37.2150860550319	5.83184621745662	42.768115503055	27.024069978825
ALCOHOL_METABOLIC_PROCESS	26.1093390072709	3.58348095941013	105.373025381259	23.9164356984582	44.989362145008	18.0527996772324	6.72806537220524	35.8576333495993	81.0833423608588	38.9913454822579	5.44994781858143	23.7016110500249	30.2191698187476	10.3179413027215	27.7376636987008	16.2386649284314	7.29009538047499	74.6123635546088	10.0037804975111	41.9553520105669	64.6399592620785	71.1775543546941	45.3991429123076	31.3091206002374	233.434554417598	41.9024196228992	25.1422216313318	23.6910706389225	42.0934645547255	17.2413348397742	21.7517473551735	17.1381330519588	64.9171416224189	77.1577967870136	317.625279908849	123.132140953457	93.2041961905158	35.6510136744476	11.6400889215359	43.4082713781621	37.3372932332853	67.5811232130654	17.0863365530383	44.1946438790488	22.7666922351916	20.1499489155756	14.9927372649686	16.2810689684992	46.5771685307007
ALDO_KETO_REDUCTASE_ACTIVITY	0.059424117525572	-0.39749648582491	4.91239468522864	4.09906711578256	-0.387737941872616	0.332800047832726	-1.13990995093662	1.25129547865259	2.54128228760646	3.62409463888743	-1.23507111830251	-0.321141662282258	1.82442270128659	3.93767896327606	-2.48079072635725	-1.7704907376696	-0.988545972481276	-3.43803949398111	0.818692909503723	1.30417808005555	2.1566366591128	-1.1511669790741	-1.48175584142205	0.81024081019617	0.250449823829786	-0.188348899467028	0.998785047567446	-1.10994681397587	-2.46910647711161	0.868405178906029	-1.72850289898458	-1.66992566041129	-2.04441631341413	-0.469232207973919	5.35059708457885	2.31931792735611	3.03783712244758	-2.62029637826032	-0.897622209953421	-0.468320790399625	-0.246301482763697	4.94176712458395	0.192217004010507	0.734098003626167	-1.75204798000681	0.637105047593531	-3.17290389679495	0.278954026102445	-0.59600401723485
ALFANO_MYC_TARGETS	17.8633889098966	129.74773160565	439.80204623745	206.389585206627	387.661985428903	387.305532896856	32.3515577107437	320.082768368673	140.908671103735	193.109683374943	208.526867677572	55.4096228714305	41.8971982642696	65.9786531506686	182.371400077799	85.8289620291328	54.2837388932381	119.594288922242	102.981570285636	323.487862087066	118.701956330706	49.3341483155974	44.5791054486087	177.757169370948	527.785545920805	166.624198385153	186.281931680275	59.5379912906444	274.551858778425	131.528765502022	125.060629695769	62.3074089018204	-4.35145727809609	379.545362841053	898.099774609525	100.699430583704	75.5957318196392	64.1946333045809	153.504021695744	-4.59665304260905	290.94340305284	213.632414757498	130.68595446149	8.28396688888804	120.827392452519	107.297065449431	42.6774824322477	163.307026047417	260.207279502543
ALONSO_METASTASIS_DN	0.724159861489771	5.6593461996321	4.32645362278849	3.00546038683109	2.14194788251892	-1.37685150792979	2.10730728428545	14.2131712171918	-6.93562701785157	17.356214481438	8.78250768095554	3.94717113982345	3.81699437504383	3.79493715307855	6.57275560893659	16.4794499711927	7.21234395674708	-3.26244876825175	1.70980574784561	0.967260672265503	10.7189235409404	12.6173391338208	6.84791480933634	7.14080462018633	6.43867033369619	1.37527986623575	-2.27248076237619	2.66494249958253	-2.68389129511475	-2.9220589578304	-0.21340855704611	-3.30703946780326	-9.19085438766573	-3.57624727890778	11.7132277121358	1.49590398430473	-3.46417440109046	12.1220185266742	1.60117817313804	-1.92952472040668	7.71074185737344	8.50871204470165	7.56977640596666	2.78989644199824	-6.38018895065548	14.5382743756596	5.34561333555535	-3.65566675942745	14.9225868307174
ALONSO_METASTASIS_EMT_UP	-0.918868022970308	-3.15741223222909	12.7719561929432	6.13442938179823	13.8683198010545	1.56263098210302	9.99995409422452	18.1237659231375	13.8907265912937	-1.16096498083713	3.58911145286983	12.0263851823427	30.650540655518	24.075071109809	-6.63405831391163	34.4419173303282	-5.64034176675238	-3.53830450613021	6.24204145939785	7.69737476994546	-4.02181792249803	1.03666248397441	2.1899848746262	0.128357029934897	-6.34722425183075	3.27079430383297	3.36637286812049	4.18895840096122	-4.39641254172091	-8.54179570371748	-0.602944011182103	-9.42882193050282	13.9602784784991	2.42576301256868	29.0292011567545	38.1473340115589	24.6462527303234	9.37899023375674	-0.880142243077602	-9.03659921302171	35.8940696216157	-7.48636679232607	12.4742642760829	-0.0373538401052205	1.03839662145703	-2.48338629167816	-8.69080617384811	-5.55259162546059	28.5560521147475
ALONSO_METASTASIS_NEURAL_UP	-2.53775499933782	5.21741341145373	6.21691742750608	0.488042413912807	2.53526891673231	5.11807378115301	1.2149759781096	6.83255959657552	4.5880924800068	1.50496268780872	-0.34598291657855	0.291985478003178	0.227392198716469	6.34732614650105	5.85271734974617	3.48221448612337	-2.98026189650454	3.87070272603103	1.75951530157402	5.02152980890682	4.11098315458635	-0.160993117783476	4.25344065169807	5.44279827031829	-0.45206884589977	4.50947712158	11.6470795410124	-2.11270798452717	0.171990640214779	0.26329656957822	-0.0946136498454722	-1.98988775458042	4.80375253557183	7.33438577757145	17.8929644768599	-4.36715766630011	5.70143104557631	-0.545736648265203	4.43857273553793	1.31664039065847	6.66808452359242	12.5748829844974	-1.18596255559945	0.807245525169766	5.55261375912617	1.43764792590277	-5.12882471430556	6.96308844520667	6.06173048377338
ALONSO_METASTASIS_UP	-30.0316945876587	57.840755562032	447.321753167247	97.408925740536	196.341885436588	96.9173903258284	5.20000419373081	313.6889116202	49.2525091543304	34.993919633154	30.1725405132353	97.9618948947604	248.068049758362	190.473315628871	193.559384496394	371.305798263058	11.4039492130902	11.8734622419346	-10.4112396830864	282.091545386412	15.8171218442733	39.7168751002051	109.659333279406	157.682048651668	246.037795843403	81.5625312244198	54.6612725443817	5.56922614096992	8.69784980976513	111.401839596418	163.462332691356	76.3590622227506	-29.3729769373244	138.409553559577	878.177958258436	432.936214470155	189.457167391494	188.047858948687	83.6015170549799	48.3205599501014	126.518909316584	135.030865779675	147.159995842062	172.342406077997	8.42808783158894	144.539716459239	191.706851538083	42.7833795740116	125.048037405919
ALTEMEIER_RESPONSE_TO_LPS_WITH_MECHANICAL_VENTILATION	16.2437448811171	29.8829729341664	87.0126514878386	67.7998399283651	60.5192272160912	88.6419169969378	33.7234829036782	142.631388487512	24.0597619466457	77.2877272850458	35.1614527503919	31.5312151344335	59.1707588497087	30.6404748863289	252.783884713763	27.2125693694872	39.0175138327213	1.03970371555219	-7.79136678791275	172.974889695257	40.6907799501569	0.288259647766511	29.8379870176639	16.3377364338583	366.542606364071	51.1507274599048	35.7953309644636	-1.52359982234064	48.065031449417	3.98647472121777	10.3738255923246	-16.5222390945377	-13.3504148242855	89.1234180595903	333.974864637486	155.520099171485	59.7975688784851	150.50359680555	24.4227406348172	12.3096664234011	72.7032690169826	199.64828150312	38.9089278092931	72.6345946251993	-20.4824512630069	88.0453203174832	6.02561834887313	19.9451988068055	103.172822602163
AMBROSINI_FLAVOPIRIDOL_TREATMENT_TP53	-6.84891489296915	10.050564316573	72.0589626879973	51.1177354442568	24.0254619348163	-6.88834653666299	9.94021142972901	130.438140346246	110.267274781154	23.2187348505973	44.8400631915314	7.12459183112106	38.4551444953929	80.247168608163	79.1601879471569	28.204889695378	3.15072638123795	86.1523258468679	2.0604649204856	46.9223188406949	28.5837556012555	12.9926121571916	67.5331676302217	7.33375797076961	259.436783215882	67.4018495941606	42.9977690290452	33.4538479755884	19.0400468782412	-9.4891054685058	18.7051650174174	11.7216038184533	73.0682769182001	42.1179376620172	318.7532408721	-11.543953722245	-12.573033685989	31.1040747869496	57.4073859963944	44.495086435355	59.3156568195661	21.9981207998791	72.2946069558322	41.9843959747992	14.1015282019163	35.8326629150643	55.6251306814876	57.7084662368899	-9.31330378068811
AMINE_BINDING	-0.697205515675817	1.92911844832376	6.14873186315716	12.3177028823809	6.2863922931114	3.7696277541231	2.36611286645042	28.6796457017909	-4.89086795672094	-3.06904770323316	-0.17654628434601	5.96805911130215	15.7081941323134	0.555814945503828	8.08913571296307	2.50953011163033	1.67231112596243	-1.77982013030562	-0.0400521113555387	31.2091010078476	3.40796836723693	0.575410779958528	-0.0287575826016805	1.16830681600262	0.868776897894691	7.7716852577909	7.23988469052133	-2.37483639348847	6.87368564127166	-0.6118138646707	1.04997534250284	-5.18791958897805	-1.03179303508183	13.1950656659821	4.03720939477659	31.103177065825	15.0375733554663	17.1251873502154	1.17511668415741	-1.22890395649756	2.76374338148779	-0.19339944717907	1.86406109561516	8.95495301291452	0.413438187115651	-2.37646135985422	4.44103158423796	1.82926173711295	-0.839770743555986
AMINE_BIOSYNTHETIC_PROCESS	4.78277516487169	0.128145885338824	-1.73645340115098	-1.05164012056126	-2.18133867907707	0.419756444348805	-0.85785779958813	1.71949327706707	-0.996276693005923	-0.162517237022542	1.66400607562804	2.70306324285959	-1.08051249046453	0.359518036538241	1.79362684643884	4.2995387325126	-1.04261744366038	-3.46012585888854	0.0519927447446807	0.80435127284281	1.62956102738863	4.78859431435559	1.53031736879564	-0.914951878317463	2.35316823606608	0.0558799876227231	-0.65384577164722	0.982289323533685	-0.543314874865301	5.17125703530616	-1.21021224264733	-0.898381842565311	2.9175549651214	-0.0614845213230432	5.28779701503037	7.16060134348991	0.1491711385368	-0.100380973806454	-0.900974335062398	-3.30205217357126	1.1159581586825	-2.20411126907118	-1.26911917169012	-0.224762227218414	6.56826290367553	-0.859273958253544	-2.40069352460491	-0.157916923843149	2.92792170500243
AMINE_CATABOLIC_PROCESS	-2.52053445653219	-2.46046190485616	3.30701404095312	4.7644125765846	11.4151651434096	-1.97896512431843	-2.17631170547114	3.97124266556068	0.222337323456149	6.10528597846435	7.63534437326486	12.683034945496	6.24403079770183	8.67436852175541	2.21680226312196	6.71131011096615	0.228587006671335	-5.06295864104008	-1.41347072366453	-5.925406286135	-1.99584136951302	1.01211273402895	2.13150657401806	3.98570015978075	27.9649261233691	-0.0594281278384571	-0.732999706298257	-1.07229270519065	-6.40725456596018	3.75412884706661	11.9887289335725	-1.77714876385084	2.29557541883705	0.543620903519675	8.56437524198253	6.99427348508452	10.6394581382141	9.8694254196159	0.731734639661721	-0.338083600515731	-2.67366198055415	2.8939484196034	3.25045228008677	-1.49090513743226	11.7708141228231	2.21690556547895	11.3837847318464	2.5635328151004	-0.920231745277781
AMINE_METABOLIC_PROCESS	-5.75647902743188	33.354970741432	263.996511578768	26.1696476151862	65.8662744337004	90.4029753769147	13.8628171420984	196.902746345672	-15.6428127621952	4.42941069294466	9.03277458497661	60.3086105542522	57.0122756612278	19.7126400436038	239.132713952064	65.1226167209724	-18.3474359319771	-19.8215647882162	29.3179883283688	47.1206075566842	11.4798323874973	24.4561957708934	29.5216494799792	-8.73200951898103	250.730429272735	72.8900713631081	40.1495451003416	30.4174671189162	40.6112799162568	84.1510263516206	27.2780321918437	51.3129509367331	70.3023056285956	153.255310393275	410.495887309467	147.170155602462	98.7057332097707	55.3883389735372	44.6123205642382	32.9770629994624	77.1139004955253	12.5660034755009	39.0558507756884	-21.8704397870748	73.2237551313757	74.9639075629948	62.8049937860206	-0.23861639650214	49.5009475339741
AMINE_RECEPTOR_ACTIVITY	2.39078544355068	1.07958661213724	16.2381476319616	-3.65779850297321	-2.3266267330423	-4.37146098770485	1.19387576331495	27.7340647371041	-6.17364148619764	3.85986694304694	-6.17037187173688	0.113815152282085	-2.03102195128787	-4.62865958423201	-3.51417832821027	-0.0101093265157274	0.155399912826252	-3.45951832846987	-0.699649940709769	1.10157005289785	0.445893069933383	-4.58254388612184	-0.853281108821961	16.2632670564693	16.4730136669966	7.94772772729514	-1.71770784726719	-0.377512812044007	-5.91264568136337	8.04070542090527	2.04072951974659	-1.38462636267077	-6.40886855759671	3.00837372844603	79.4949860685086	1.51189942620282	0.476681676580096	-5.38885064010219	-3.01860409037947	2.53898163899226	2.29520805939656	0.481400467030049	8.51225435758418	-6.95792468814254	0.580215564631516	14.0282857550386	2.29967759653604	4.48401560628644	10.743639298713
AMINE_TRANSMEMBRANE_TRANSPORTER_ACTIVITY	-0.499799123149848	-0.0249145397146632	-4.59418170343778	0.974313182455289	2.56392758616079	5.02940489843509	-0.341674079418451	-8.48854313754057	14.5347656942807	-5.68604888122128	-7.54264517919873	-1.89832143749866	3.54096842813648	-8.50498169033402	3.7715308188586	-8.87479762207012	-1.6342663814474	9.92082703936897	2.63645807113328	0.145779251689398	12.6546398909353	5.13944216114273	3.88725647398835	3.67534078258855	34.0731047110541	5.68997543793557	-4.97984689008982	-2.61482102711544	0.0491451014205342	-0.0633882118026447	1.83651404601363	-1.27757976652358	-7.43117488692186	12.5728402210302	18.8770906960049	-2.65266434906968	7.50820500146241	-3.36380685583009	1.88695483114705	-0.667290313176802	7.48720574190458	22.7707564906828	-7.71870823952788	6.4334515498866	-1.51210071560051	-0.00394627680411329	-4.61879675020702	4.17066557138486	1.83150784097362
AMINE_TRANSPORT	8.06560273788728	6.53370285289352	20.681583729366	7.31340203194873	20.6457303019519	-0.758648700507605	-0.353757450747959	20.9754810587713	17.4868336491485	7.04530869397143	15.0222237499111	7.55341241740101	20.1296129741169	3.0157372398587	15.1854956311376	-7.18286443395894	1.15078658271388	-4.17212338710065	6.71076058395658	37.8609693919951	3.04617662602723	2.07953828786302	-3.88452283726515	12.6657019473788	59.7683953153083	7.94461310160299	-3.1732023921387	0.518849722960378	16.64624058092	-0.178931328925034	5.36823977132407	3.78770304601819	20.742640210589	10.073051959612	42.9848013299515	12.7528649751828	4.6051271314734	8.31434977304983	3.90121793499075	12.399613523569	7.44514770666865	24.8803123637586	5.7098516416121	30.4717534929712	3.30187686577044	7.45901970159247	6.32929075475506	3.67140903478687	5.69210346298097
AMINO_ACID_AND_DERIVATIVE_METABOLIC_PROCESS	3.65668464974911	-3.76966392234575	100.776468827505	59.5071906622472	86.437870104523	97.432876443709	11.0548647247389	82.153447742529	51.7219419068747	34.5938252204111	14.6251022481098	32.5162517737268	29.1818387244743	8.85144057140575	189.352927177143	-9.41791817793906	-14.3545961426948	-16.5551261876063	7.41218480134418	101.625002499142	3.59874590128052	-17.918550099423	20.4481451862283	59.2161207707165	141.292424253948	83.8699607707804	40.2854323296598	1.17044674501623	59.2408867892461	31.6661570571806	112.779644659367	207.601760650013	-11.582846490466	17.1839794637721	183.781657348747	49.5197064195951	-4.70217185394934	37.2686318051118	24.2858754294788	9.61020919848207	39.0258429350132	38.9688203733273	36.7730617122931	50.7554421654053	52.2220491187001	25.6260279303698	45.8009316357741	0.993597604893735	8.55978735281059
AMINO_ACID_CATABOLIC_PROCESS	-0.416781666006748	-1.97768985993903	5.56479235572472	-2.9329083020794	1.50034413096191	-1.0239216349239	1.60324413056377	7.23518111019156	-0.608993188715755	4.11382271608348	3.20797568876016	-2.10967799985337	0.342976343670246	1.60771079840076	0.460169073369593	5.1879643705756	-3.16003107079054	0.970184622992	-0.674928724631087	0.26659534008131	-0.506512005611317	-2.04111771558322	-4.33605064484878	5.61841755792119	-0.662151513801231	-0.169593162113107	-1.86408729467993	-3.95915172803941	-2.60604852521993	2.10313521173721	-0.714706230503875	-0.761900473821811	-6.78396473492041	0.655581383490209	-1.9676976723029	5.2913329903733	-2.53273597567099	-2.25495630672902	-2.81903738651605	6.27777765603106	-2.41879604936848	-2.19227153973734	3.36284458885118	-2.89313194637811	-1.39243428550676	-1.46031794377225	-0.407563865122001	-0.109507636946713	-0.113306930610973
AMINO_ACID_DERIVATIVE_METABOLIC_PROCESS	-0.514112577678602	-0.575359309237953	13.6969526257517	4.94361655866417	11.9379683895142	1.47681476558252	-3.56572974717563	0.436835184485585	3.23414327916697	-1.18006531696859	-2.74627423921374	18.5765986919212	10.5504099488415	0.234442425753004	20.0925005723211	-0.307083589213797	5.02397270083398	-1.35580111904238	0.355507767337509	2.46955013831366	3.5438446936586	1.87683298680059	-3.27524881289166	-2.83412656496295	-6.89019684578172	-1.92490113895741	0.173431173385971	-3.76860429156279	-1.72728612075829	-0.99863578423095	0.249677309456994	-5.57673350785917	7.39577655967628	3.48129878180349	6.87276926778062	16.0095685746783	17.3042930865208	-0.0185045169954864	-1.9666686255296	3.79409704342566	-3.97541373290578	-4.24381732917582	4.5484685201806	0.472117151878604	-4.5541686126526	1.59118175668335	-5.00349703649741	2.35056019785554	0.968468771245047
AMINO_ACID_METABOLIC_PROCESS	2.03106061970997	-7.68229771257633	114.322423994588	-4.27051478650308	33.0740931183328	28.9420170885698	31.3615913688732	34.9283615473358	6.57641332532782	18.6330260872323	13.6944749042154	36.6555068633301	109.794123420993	0.925758978574929	41.1187555022779	12.3430663029183	-13.8666306481532	7.37208092152573	27.270330535113	22.2269661350212	7.68651640501089	-0.439239095479068	9.70238273668887	1.77893350752924	75.2305620052613	31.8127604642804	25.1045686686113	10.2792986268979	36.6039095283606	15.0098265188705	2.09923264223066	1.29539347026923	-5.29625071832435	59.283079413056	86.6562283131334	175.311401584266	112.500230283525	40.1388613997499	24.8256214659573	24.8525707867086	57.6832841470016	15.0317313315552	13.8696293285621	8.94107201107145	20.4078069276592	17.8172699605601	18.3980154248154	7.69016714797256	-2.04778745031346
AMINO_ACID_TRANSMEMBRANE_TRANSPORTER_ACTIVITY	-0.252639415287173	0.719124461182192	7.85293582116597	-1.84437029692976	5.90565915398258	16.0305176083184	4.46816003021726	4.36793685336786	16.3154347763206	-0.0556734744247643	0.480735435022702	3.13677524239545	11.3076527447342	1.46747749858518	10.9577468544989	-6.22720843743385	-5.80638840853765	-3.43335783130508	-1.92601243906747	1.02452474104436	18.4419372300819	8.27575397318398	2.14937128616379	9.61107598571195	8.7476958374799	3.90672245289352	14.7381732388389	0.505981680372504	1.07700733988017	13.8723942924585	2.17959371207992	2.44823530043808	16.0160582905839	8.40456937807379	10.9116345365634	8.24719496428996	0.770618056647839	7.44510856854422	-1.58910310977637	-4.8734468901512	10.4342213309403	10.166641586742	6.52816861022461	14.1136333947053	0.184132833725581	4.34586061564104	2.63886168618133	10.4607479499886	2.22912277556289
AMINO_ACID_TRANSPORT	-5.68854783243687	0.961614646817228	-4.02985878236055	-4.7703357899148	-4.877748950286	7.37619825866211	0.721409117688996	-2.25385027393884	-2.24570655981445	-6.50697209991357	-5.42862433736008	2.8612713496453	1.67394293873025	1.25812814028711	-0.448529787083357	11.18638077322	-1.95487551550427	9.75948169159438	1.01395112095226	-1.74285440196918	4.23147642242051	3.72341243801353	-2.55721721568933	-3.8479944818064	6.6265746313997	5.44874678464759	7.01656916973493	-4.41154028467222	0.1184965283825	-6.56621642542329	-7.64083838727481	-4.78537233639852	9.2856850886946	4.48375285175515	25.1103463372263	26.3543519064691	-4.37420328638865	0.660805637582307	1.71998478204929	1.2350506705743	-1.27860879586303	-3.31428720636812	-4.50861190871818	-2.76641671834427	0.499390670334134	3.03439462147467	-3.63610140383741	-1.04502806550759	-0.611196315407895
AMINOPEPTIDASE_ACTIVITY	-2.3820260120801	-0.987863497885146	1.71247133740723	-0.524803145351979	0.0403849620010406	-0.0885010597760498	-0.154787291063975	0.0736500446157245	0.268460398178943	-1.30145603825131	-2.36621847544839	7.76535653100898	0.650949752910577	0.599414027088043	0.254543934638706	2.53586516404159	1.35605767119479	1.68973223216426	-0.693989624758553	0.600963598795925	-1.39882819211439	-0.0676605991331395	1.86351230025684	-0.924770690073219	0.660502075853723	-0.73816805552512	-2.74090189203425	-0.71064572106322	-2.42392220482651	-0.0687696834817074	0.8002569912318	2.79555211690609	-3.93699960362001	-0.639672415062479	1.95841567872989	3.80442549136416	7.72603900483904	-1.71246591874424	-0.51044869886751	-0.134733877530303	3.42704747431802	7.69222891295076	1.22976079595816	-4.36086109639358	-1.71032633412566	-1.90048532829286	-1.11658225737453	0.909578492643993	2.08195166036654
AMINO_SUGAR_METABOLIC_PROCESS	0.799168849616517	9.16899310011813	-5.57895926715268	2.13451465670046	-1.15727148022356	4.54923711701362	0.957922961061808	-0.555061586933618	-2.05621257337215	-2.33360996890125	1.21877609289143	-0.14711547721093	4.83662252616841	-1.74629742817888	3.13046597091691	0.200833361052116	-2.82989738409179	-1.57388794023662	0.902692261243535	3.52414081132428	-0.404204386500028	-2.84063491017738	-0.307950206821284	-5.01828832567444	10.826097504843	2.41061117789526	-1.7527783078212	6.6693373120677	1.58565748772599	-4.75836202730418	-3.2207976982909	-5.00838930993737	-5.7422520012962	-2.60954747800886	5.85129256736229	0.854311064756184	10.9826347611491	-2.33057688935707	-0.638782330835284	-4.36248960483405	-4.09657187588606	-0.819661809184044	-1.39307085310751	-3.98710504335772	-3.65663244975509	-2.20462364467715	2.45775690218501	-1.85154287705356	-2.67215591147731
AMIT_DELAYED_EARLY_GENES	-0.0955476883618474	-1.84933063056062	2.98106836673503	5.7220674035959	5.36206757117535	2.61357739986295	-0.226543487860933	2.1758696291945	-4.01609983816098	-0.721061498061723	-2.86149666092771	2.18505995158139	-1.27507725151672	-3.4005890348055	7.44994003456693	-2.66183261759165	4.26858455167203	5.86541000558206	-1.03379369329822	1.35498225173175	-3.1247313593045	-1.67216941910805	-4.27569236845178	-2.45934226544425	-0.513113782076182	1.05686007360049	-3.69163624280998	0.842733085359829	3.46588709754562	-2.07073579821638	3.51547552886234	-1.947447040169	-1.98019366120208	2.59136876938469	2.33043732220137	7.2697385403695	5.47520012088052	-2.31341616067213	-1.52360832501451	0.0124273847553577	6.45604144088246	2.42829413180229	-0.090398007279373	0.830736780136096	4.42636699367612	-2.2858260824613	-1.16243567680873	-1.41668253888617	0.834420571880086
AMIT_EGF_RESPONSE_120_HELA	-0.0996661811959483	7.64164243003409	62.091293694925	5.35957993184865	46.9768862660156	4.78801949099508	36.9401431593803	32.7762512922297	-10.5980840145553	-6.72273499096001	-5.1430203936735	1.67647800667279	18.714860085315	-0.868745481312121	13.4548754566487	-6.64503337237354	-5.9379425744899	-20.9787886580587	-8.09589980879466	2.38478520123549	16.4405498325443	-1.46924777228686	-1.90887401898592	25.9743230826051	-4.16106052225017	-4.40718999836972	11.4741874393117	2.62252992979808	-5.66302027766023	5.39976492021256	13.7073371976419	3.91871237197212	-6.36026315971534	13.6890616023858	117.356618489498	57.2935425012023	35.017648556591	19.8419765267268	1.58793222111585	-1.97722363070939	14.7199498076038	15.2463267064728	7.95079067751068	9.75872817643792	-6.91778278043066	-11.233824650603	-1.27230958301305	-6.5522082398372	15.4082208259259
AMIT_EGF_RESPONSE_120_MCF10A	7.59705848129711	20.1852051047534	37.3449297896858	69.7178227650965	52.9477656406611	13.6395772142508	-4.34428489969641	35.9194919371959	7.41530678877937	17.6240734057391	8.03810224492569	1.58158999004725	-1.21163043527706	-0.926585402991431	22.8405180824803	-4.30899178815516	5.71316654853367	-7.35881783663403	12.0844393343592	5.28132435426905	7.18469517371012	-1.86582555713696	3.37419986818081	27.6481723712585	37.3139424009258	26.3914164396524	19.5974513949588	0.573464410768208	-0.112582514063444	-2.04019302891826	57.1408092082897	5.45097051861179	11.9598026948016	16.2884352209241	32.9561179801312	10.7979468068861	0.497119586570106	-2.75864476201361	7.32122802867152	6.0862530211769	23.8661860696224	7.62285855277719	10.0393304235589	15.5262969611694	21.2411371008521	32.6086146997632	31.0617356493124	7.89947972459849	12.6242294153544
AMIT_EGF_RESPONSE_20_HELA	-1.0482689203065	-0.680084489445289	2.98798137519699	6.49949407761193	1.50130799969745	7.14327322612407	2.36979648826602	-0.927666194593931	-2.28241052524595	-0.0389383475904037	-0.49445523398602	0.474236445472984	0.0298540675719346	4.25241067580831	-0.740963125558138	6.43946461046759	2.73330736220367	7.34828628941494	0.460162307043671	0.922232452748238	1.7811192532126	0.455440149614078	2.39082607603087	-0.117582914486252	3.83763192404622	-0.591785824114656	-0.204358136825008	2.13098471111734	0.238287632089792	-2.37862480670994	-0.530264553577347	-0.609008931648537	1.74262522564493	2.29306707038752	4.66038420161258	-0.88699093066209	1.94839331737868	8.39884199276383	0.997485988355195	5.02353507522471	1.05180565953052	0.550866597720075	0.858432943671096	1.32882469071915	1.82231898797098	0.399717208555004	5.18341840803938	-0.637218684870781	5.27359996998129
AMIT_EGF_RESPONSE_20_MCF10A	2.20799269822429	0.360379169444705	13.2783910600753	4.33499338233343	7.20180032519846	7.92734760285429	0.230776746822987	4.46276978571022	-0.541282410194919	-1.93923865841972	0.718382455680602	2.19612496367688	5.89005016451654	-0.533772819794287	6.27700430935055	3.2373542279516	3.54449779287039	4.36975943620322	3.84850239914144	12.2678136481491	-2.69153551167094	-0.748516845553781	0.525538461881852	-0.464807456235469	-1.27700945995446	1.4029046014638	-0.189290672473307	-2.54463398846369	1.65578287789026	-0.306764093601015	-2.06914560268447	-1.19414788735757	-1.96570501490055	1.75785979887546	6.83330129512029	11.1002737346163	0.258692317122528	2.95526078317762	0.169010170141304	0.0790877525738988	6.37819041253013	2.98865064179639	-0.784741121235596	-0.055361905982223	7.68352992631772	-0.223222318963421	-2.89749641889299	-0.952536295486607	7.23671593573869
AMIT_EGF_RESPONSE_240_HELA	-6.65711972548371	21.4802249154218	30.1317490558036	37.7428302185002	45.0603378427988	-5.06848255070598	24.8184014170725	21.0785369600669	1.22824562242577	14.5803150215014	-11.5117555073183	40.0966077329446	65.8210530649495	12.0987663037404	19.1108331079709	20.834481883642	2.4668970533807	3.80925451289804	-1.06353443689104	31.1299576035619	32.9406954563768	1.31673448553536	-0.146901199026463	2.00113439457961	39.5616704330937	-6.42175228961038	2.68907270901408	-1.18999387861463	-5.97390580736243	-3.55238188987753	8.64752289235125	9.62054375671635	-7.59818272275769	22.8347226228182	91.3997843142252	103.964706427812	36.2708364795103	33.7307259873206	1.39243452108891	-13.7051013171842	14.8040738293451	45.7716371293413	5.30484654144735	34.4917464333442	-10.4610116546677	29.3307146227761	4.81148999600365	14.5584164343034	3.37148832637549
AMIT_EGF_RESPONSE_240_MCF10A	0.822035182140443	-2.99437675311253	0.227987360483685	-2.35526883406459	-1.58779991166396	-2.666675827135	-2.31047602080728	-4.93102921530663	1.86587821296985	-2.91520937026348	-1.35677120834319	-2.31648330209973	1.56632529912321	-4.49862761284372	6.12416327347666	-5.58954051329981	-2.12069223630438	-2.96680738839695	-1.05336567545603	-1.40321962631136	-3.7365785886141	-1.8356682990055	-2.2360801597381	-1.03245402946376	8.65601330249488	0.0908224492292759	-0.0284137170599369	0.403968501513073	-3.32754655677979	-4.03455961253054	8.59927280458796	19.431826507336	1.8432858045465	-0.761712057082873	12.8105890880655	-2.09830675454675	-0.257786982184241	-3.36598167527968	1.684606415983	5.94262388615136	0.135797223393747	6.85649802688002	-1.56166423747582	-5.71924550368195	1.24255546889775	-1.30606455334958	-3.7983222320769	-1.16872261844077	-2.00382929992839
AMIT_EGF_RESPONSE_40_HELA	-8.13150536309486	-0.249575811232086	25.5018667920886	1.6923006310429	24.996770388174	13.7770544315708	-1.31036817859257	9.92369224457017	-0.743103759033394	4.66196524575433	1.01300361210677	1.05821925811658	8.47948867600044	4.95637460225718	10.7602902261037	11.7082107128425	5.67332460525205	-1.7872371973113	5.31172624917154	23.8136665799007	11.3021625515032	-4.2904072254759	-3.85633023657021	-3.65441752171355	25.2322970730887	5.96324380817012	4.37853387279012	-2.32550964939096	1.25486801099307	-0.976380757491045	-1.25781061076789	-9.48581936256648	29.040161589295	5.58341016001883	9.72021699961418	10.3544054873756	5.78808040292749	-2.58519139594569	1.641506926886	2.39705875416502	6.26436567711019	8.08499384093061	6.58930507122652	-1.00856877378766	13.9944137957788	7.78125094310564	19.5521139941633	1.1514218935795	7.42744531403732
AMIT_EGF_RESPONSE_40_MCF10A	-1.26905474697769	8.58023758197567	3.92098948637481	2.54021423057847	0.825873623194006	2.8885681695342	5.59240215779606	21.8345782477681	12.5169893419473	5.8000108386894	4.46211375357744	-0.870631367172614	4.51196944195594	8.83691317493868	8.48034317720139	15.8261500431764	-3.28660476567258	-1.566267336328	2.38327929447791	4.08912280732743	-1.88554296315867	-1.39854266569995	0.212388301427277	-3.70206985679684	6.02064861004236	7.30611794101325	-2.81550680515968	-3.0185097303223	-2.74512373133489	3.71199280447867	-0.390093979255721	1.23284742669111	2.03557709063113	0.0701372394599891	5.82845495015707	6.45674547333291	0.946448981130001	11.5502288396467	5.25845189612448	-1.31011005771048	4.21010410962851	5.36312875431472	5.08031367906789	-3.49972828800326	3.22236299481047	9.86393692337574	0.967734046295397	2.51816460799667	0.82114893707896
AMIT_EGF_RESPONSE_480_HELA	18.4732250191439	6.23874668698575	361.153086485846	121.473796881963	184.005586589785	130.570551336653	42.6005170991847	174.81920986947	135.291674472577	34.3790438063184	15.5065151318517	40.9102260487495	168.757747298169	93.7232937694618	172.010062848219	116.082462576083	40.9184322948922	52.4610342040979	24.1851572512202	233.865576654119	146.02576349163	127.242652237809	72.3486437641021	12.8445416069011	398.121331011184	182.330018849185	230.467233156939	-18.6855503833879	108.255844636539	50.0798219638721	108.159883567791	-0.761868960762313	22.537347895602	108.438931875759	567.223219530899	192.734060877978	277.31560223127	136.296227365174	4.6455769531356	54.4451195164031	267.435207893517	68.9735065811595	129.564463329439	35.1662358386894	277.967615174043	15.5567770489963	41.6102927380607	5.84725542439939	105.811539150342
AMIT_EGF_RESPONSE_480_MCF10A	-4.25911869529276	3.75276408756883	12.7953631650773	-1.41301406038064	8.33413573758303	-2.22519092761084	-3.81357594784611	13.0030607753915	-5.89120631080764	-2.79628840674008	-2.4788307885815	-2.96409839819497	-7.32957692872583	-3.26093382446078	3.05443385814879	3.85224343214978	-3.81031121630729	-3.1857796512025	-2.28170586226582	-1.30247943295303	1.05803462924323	0.423090267743173	-7.56974880305722	-7.06723789324263	6.25310347486746	-3.20054164488967	-0.18884754380502	-4.63374301828964	-7.72410313371048	-2.88831997136166	2.27631530325893	-7.018309744945	-5.13308674717176	-6.34470208296309	14.8629637703439	-3.51807833200847	-10.1881311417858	17.8172881463062	-1.66827126418928	-13.015952050701	4.81288025356231	11.2332197846519	2.25143517852158	-7.83269465223787	27.9243256646068	2.9021577447234	0.123343166573919	-7.46742033188303	22.4813732187908
AMIT_EGF_RESPONSE_60_HELA	9.077340584288	29.9773878693593	12.5774746660394	21.3394032022328	39.9793893678855	5.21387481678548	3.99742991059186	58.9384904551965	47.3137533053935	31.7542320747761	26.7995548108163	5.8977508306003	18.1531543486853	-3.1626112759447	20.7183449040498	-2.03207763678856	-4.79652294727968	-1.02404567719179	5.89910171666905	29.3240208318088	3.86206840426366	4.65446793966121	2.19268475190925	24.5981163859157	-4.05757274953085	27.5433242610213	1.04516004697682	-10.2971857161251	-1.1737045428104	20.0426705046167	2.12301499917599	35.9946039569681	-7.7779265619678	3.36654851763511	38.4519028195586	32.8716152237021	33.4224630871413	63.0311157543659	16.449220017856	1.55652874909128	30.7979680890255	5.53578186933404	14.4862375663197	20.7367656629964	16.598696340126	27.4310459297844	8.47714717676369	34.4007882430799	64.3685620752476
AMIT_EGF_RESPONSE_60_MCF10A	3.61356112923445	7.64138687412747	22.5852591970082	10.7445165818306	14.1394014062936	0.899916045325097	1.85414724224952	35.8488856456407	4.31976041213616	8.53969236875654	-2.29942404029451	3.50784448027896	15.9857262589124	3.48535471902012	13.6991140969758	9.10971129883612	9.80653557930622	3.47920017745042	-4.47476488572841	27.4070904854233	7.01493011579403	0.931695851856563	9.97448129542456	26.2879749589245	6.77994907249417	8.25820233459963	-1.64576210143325	0.507226590301794	4.29009505162177	3.6359794290643	30.094538564679	21.3963220132584	5.6829733229013	16.9074559834344	18.9979220863224	22.1068753561833	8.43457470020225	8.5954092514194	-0.0420112401653136	0.00826043356245836	6.72146058467343	6.30182197433454	3.97091659835715	5.59623671427871	-8.47389090880754	2.98498709253807	-0.964256659952997	5.5475779002643	3.746721742057
AMIT_SERUM_RESPONSE_120_MCF10A	5.75945639503357	27.7076590039626	54.876584132351	7.98312506815666	-1.83636069385751	-11.116172220547	11.2044665426688	30.2460229249704	7.14576684251765	0.640228418816853	5.56471293432652	0.996823781132699	53.454260546631	4.69215933659603	30.0343681025666	-3.77830759534987	11.8381897217123	0.896270855076471	1.91195445977577	13.3670105978822	4.65797243176734	-5.13528549619505	20.2773445004996	-11.4750840730563	63.6806452408339	17.2637623608172	15.9785275348584	-12.3984304322141	1.7009704254581	16.5624842883029	1.19168974424281	-14.0978819556762	-2.04236965870542	0.637469305955126	77.4401978126646	95.1903505868071	37.3402994849469	41.766135553765	-2.22106687089925	-8.95065363431345	1.40450555280167	-5.41912345929674	12.3576393907317	-8.51423051652201	39.909769130065	19.5557404951884	6.23327985707065	15.4503908514634	22.0643873728587
AMIT_SERUM_RESPONSE_20_MCF10A	1.21926804972639	3.55630923052764	4.70867523215008	2.64952575289169	0.085263513543373	2.93224570436452	1.84334036520476	1.51128569896831	3.71427676212631	6.33561291237416	-1.05118735165655	-2.89471626941188	0.0375503919922889	2.75260127692377	7.70977275678582	3.96851070165226	-0.569206373194418	0.144441410158175	5.37916666982542	5.41344107850336	2.63947947261752	-4.71065912850092	-0.977116996711387	-0.444618900356068	-2.51171342983773	6.59089929267029	0.0667210856068184	1.01243174937101	0.861112051890883	-1.98870010381711	2.17596933253142	7.66903097329595	-5.9777737186365	2.23387329602639	9.76635892385043	-4.99089890156585	-2.09560358472208	-1.40992879565735	5.38845842555369	0.940188983544806	-2.05896484848242	1.79041754946278	5.79460574907197	-1.12843928507107	0.29273654422219	7.75171555472915	4.64262566405522	-1.28301377219853	1.95361913253165
AMIT_SERUM_RESPONSE_240_MCF10A	-1.74504265335375	3.86940722320056	48.2001597131909	8.49716491616229	39.4551306369158	30.8409526775039	6.42826052860391	46.8804530882676	8.2454198074261	3.8568120632209	5.85443631790301	16.829743508618	33.7339799992635	42.343427282855	9.4050978710532	47.579693749043	8.18916990237959	12.943884792877	1.16460771977694	6.22313698504988	4.76201507188535	-9.46462397234098	3.38334410455151	31.7535601144203	-10.4424674141379	16.4452174847626	13.3704873698399	-0.584589755517934	47.906974556509	18.6845620650711	16.7168681475658	-11.749316276704	-8.47155987389979	21.9739640605615	69.6809302486041	105.425755118939	34.152590491816	45.1105856434984	-1.99849522387304	7.78233546252496	42.2759251306169	20.9593809837205	25.4494578212607	4.80781321312013	11.9694809834543	0.494469652230161	27.534035632505	1.80176122977131	14.7229016943353
AMIT_SERUM_RESPONSE_40_MCF10A	-4.55299832668148	-4.71627003450425	-3.9046117322328	-4.16088005608347	-5.96870056750127	0.628467718751112	2.05590076398853	9.13706893374679	-3.01443509354549	-1.22471955831026	3.10563034572881	6.93265773813898	1.52238866257205	7.01750952197136	-1.77996583418151	27.6549788990929	-4.45113238179312	2.01323390494911	-1.03498031057027	-3.45056097603608	-6.28321297296052	-3.9204891950689	1.50228017484162	1.79608456137726	-7.83671941518019	-1.01324794766535	-2.70992504043446	-2.93805256108508	-8.96944736992857	-3.54442441461921	-1.91088834854597	-6.42549162622026	9.51061636111324	-3.14000206361624	14.0438145681024	-2.05630180483299	-5.55801543394383	-4.23922845246486	2.79505764376307	7.57946357378904	8.39708109607703	-3.95213367234897	13.8356284193296	-0.513063555406403	-7.71059537622815	13.1011578713368	-8.59938046195137	0.409076553893524	6.26174587418856
AMIT_SERUM_RESPONSE_480_MCF10A	-0.0724341864125991	-1.40715816156119	7.26540020339942	6.740725872609	4.39258957074333	-2.2153576822502	2.29466768781242	-4.17663089058657	30.6558502419806	3.55700953273623	9.51616813199315	0.00615375578416332	8.69075175962856	2.64770670221248	19.336389976762	-0.223369448317649	5.82670019731299	1.17509690525019	0.226894584106056	-4.7735127595758	3.28420621085058	-6.61628436203268	2.91294818252784	17.7078894848706	1.44402208501604	-1.84660377985335	-3.87311716486686	1.80624802320837	-7.84793007564589	12.3456814118164	19.1701973512853	6.55507093558546	0.769891364542687	6.7050650634164	0.169794366930387	7.18922401107142	0.244925682821628	6.98836040088112	1.16121816945828	11.3328100382091	4.1924208051537	14.119888483136	-0.863170384892738	-2.68193052315974	3.3997495818677	7.44728528020213	-3.63007601873817	-1.50879631699789	22.0778162196487
AMIT_SERUM_RESPONSE_60_MCF10A	1.83202876513815	29.9025938500284	23.8614709671901	28.5409278552749	16.9480914567347	38.818973295716	0.39894904586824	105.121105623465	7.09712279800245	0.78559715459903	0.575564382502519	13.021987306313	3.46386173860365	-3.33508275361593	12.2341000633888	2.12431705115358	-3.45087765835485	-11.3432700761001	6.57609006646728	60.7064851489896	11.3148230197881	20.3314464284303	21.2276466351763	15.09135122645	-4.62025043816191	23.0757502489825	4.44754525591035	-0.522287210188844	5.26015996762355	2.1066821626813	32.8170930623695	44.8581906090767	23.159677777258	29.7000846065833	57.1639747123918	-1.27847668899479	-1.11490855032713	8.85815122551221	19.8506412511798	5.49972388807442	15.9592747529626	-5.70404429349374	2.36208031383548	14.9309161108912	22.6717055673081	23.2673953142437	-0.48714968929432	-2.66507920066464	25.5224393719289
AMUNDSON_DNA_DAMAGE_RESPONSE_TP53	5.30780637579159	-1.7581701145226	1.51723010414131	0.533272152152653	-2.2251144362727	-0.219906037721348	3.93746635728329	2.83912529064661	7.26740943804028	4.80374119896571	1.387403618671	0.250364866062629	-2.88628838379992	-2.07355399555676	1.55648991094038	0.501982162343062	1.3502711935818	5.69763907036936	1.26627190874162	0.535173176628771	0.175062481177304	-2.84262326300854	-0.819915129057258	-1.13005675772952	0.941814714314965	0.158941727145134	-0.838895324468118	-3.64219041182867	-3.31092723459053	-0.935743351749067	-0.355531286969304	-2.13853678157346	-3.08666453727204	2.85712489725855	0.879518271092669	-4.18985244064694	1.67625349445948	-1.7317689869573	2.8976205352816	-2.05732501330241	0.89052468915211	-3.66385428532164	2.99341700255423	-1.25366927256406	-1.59617357094785	1.45936392534844	-1.47633710964302	-0.71127899822413	3.17992580915537
AMUNDSON_GAMMA_RADIATION_RESISTANCE	-0.394363481222032	-3.93440880257458	3.60519414047019	-3.6094409097395	0.740465869155075	-0.987123559439577	-3.39804582488121	-0.0925944488300065	4.02764942984899	4.05945216735493	-1.24163643810681	4.68039637989048	-0.981668710422413	-2.36304682771392	7.60473780194949	6.3216816729928	-0.926899981738208	-2.35907599793378	-0.236528887534972	-3.57919759145808	-0.24895337862651	-3.1674879012538	-0.384080324113807	1.5367318118787	-4.10985951845202	-3.38926314672389	-3.45157527151808	-1.40000939442732	0.135237149319852	0.793075502834558	3.57820488864623	-5.04058599909405	-3.77395892487453	-1.97233935087777	4.81065037758008	-0.204346900693086	0.688238197895913	0.00541688430942901	-1.06985572294647	-1.39296404273097	-0.613385897215817	-0.62487935132997	0.371746189601667	-0.501244305054234	1.365645154623	0.645293401510493	0.0777455110250185	1.7693650666191	3.23144072492046
AMUNDSON_GAMMA_RADIATION_RESPONSE	-5.69588249555555	-7.44366103750173	14.5500396469858	0.821344810201222	-2.25048283702772	-1.99684260890675	3.70113877173771	-0.919185965648299	0.862682746577617	-6.07792744623877	-5.09351787047275	2.0849244737785	17.6136214806266	-2.83976184287333	-0.102972279822751	9.95408151351528	10.2625820000828	-0.522163706631292	5.41447458221544	-2.21484349441097	30.2230358209556	13.7375918877113	-1.32179297957136	-7.52454484479032	7.52772263045065	-2.04624415181647	5.45250417618906	1.72802365929149	19.1181337091478	-2.68896106271786	-3.88567169443712	7.43976477099311	-14.9438469181001	5.4144453113626	13.1198452828272	42.3721818375979	11.724386988755	3.41718056541866	-6.79706836354576	9.42944857373643	3.59994481220557	6.45604484229091	15.2505978882423	-6.25988703300229	2.36135696839532	-3.23067503951791	6.93894726148097	7.43927698849152	9.46940758972785
AMUNDSON_GENOTOXIC_SIGNATURE	3.5326201254931	-10.9428582977452	103.500247600633	25.5719283632873	70.0840043832684	71.6607602086261	8.46655752701951	31.649504782003	38.6045519736828	1.32491998140879	31.9695451898514	-3.17942191414682	-15.2679229564387	45.3131253769588	32.4969563419397	55.8705268165435	-13.5776094006635	49.8841827198245	-1.74306127045472	48.6188178016474	32.1074735866426	38.3776677229518	-14.3884625064418	5.99784743434521	65.7192383772892	36.5578895824997	0.166424800704106	32.5661203666341	14.9416781798029	44.3815883279081	-0.423386958597902	5.63101538300856	22.402932609036	29.9851550000795	66.03995783206	-16.401348190124	22.621614826189	8.20576883980953	-11.7092430082854	-25.6601516933923	11.3578016780467	13.4283576969939	2.24187013512669	69.4660858978933	14.911031762426	3.63314970151118	-20.4656484659161	-5.55275266783209	6.30190603219971
AMUNDSON_POOR_SURVIVAL_AFTER_GAMMA_RADIATION_2G	39.7283445927001	121.952822845013	280.478840064074	52.6537626113369	116.367110411126	78.1975470089283	50.8234915572666	373.099264171791	51.5655202574564	108.918541301187	83.8184788233628	67.0764466327934	166.039681203826	82.9298137587957	120.028713705451	228.17860200614	14.7753204903412	61.0464350959375	39.1816943948199	102.989493040315	48.5448242194535	-13.3847201056144	69.4772606913762	16.2736021482553	163.417443529577	114.837419177067	44.6614236109382	32.1441927710203	44.0176601365468	225.791461161984	65.1067134615012	84.4729780662856	85.7529590772862	35.1215986269885	991.549269371229	154.033329409018	181.627015724034	145.78454415697	118.562330255108	22.871227369989	155.04844119126	204.980834617016	160.390698899465	70.3492255750806	35.3894481003033	100.284294549584	36.5048688549158	66.4441483147629	5.41027129116894
AMUNDSON_POOR_SURVIVAL_AFTER_GAMMA_RADIATION_8G	-10.3735149885267	27.0461556476515	207.197107668232	69.32178179854	93.0948560983188	64.8344590490802	18.6961569553267	136.798713492344	33.628143418954	32.0636710816213	15.4499493136307	34.8667778275125	29.7418343265962	5.09315552276767	28.8426232465369	1.0948692792619	-0.373255392507807	1.68973748425432	24.7272949804756	90.5443898053039	167.626708167834	134.451249658155	15.6184291864095	83.7822819303934	15.5333177035554	62.3531623664153	29.4550402761608	-12.4859675236534	15.7159493292878	44.1762431876519	41.253446395603	13.3638019158553	-9.14267822711473	45.1941433715219	357.80303263767	93.866801833592	26.2684057395952	73.2818034807028	11.3456122557799	-1.44868329482753	61.3623899385101	111.176603173979	30.6322233693546	7.9414606924887	19.5098319525076	54.1406461850703	26.6497523229308	6.80872555009518	123.758166873408
AMUNDSON_RESPONSE_TO_ARSENITE	-4.37037596743947	37.4519634558656	377.663980278823	225.970134172965	233.940486461793	244.859593567067	64.0913322050909	302.788463026646	253.654490952674	107.129901904575	-15.2935959965563	163.655524252036	289.029200255854	69.2207896777408	142.553957772601	76.562444738077	28.6584993678603	69.846123729248	60.4972054202547	201.60773479425	37.0104214683045	67.6709185072233	43.7238678818021	77.3434357543027	447.944936198189	208.620667056694	201.276368516255	106.767562085496	121.382287296096	59.197814709037	124.525527947369	169.1205639114	8.75418637422907	306.534236602904	689.788105128435	441.049714848847	109.971476204853	195.933679945016	102.447855799548	161.006356714597	204.883878883687	64.5994954652229	93.131461963727	22.9722773208302	51.189429564019	146.905673257603	93.883302952624	54.8223827137428	93.680477350496
ANASTASSIOU_CANCER_MESENCHYMAL_TRANSITION_SIGNATURE	22.5283347524867	16.4369331995148	40.7956799457374	26.6199572090056	57.4296744837165	11.7097313112456	6.60881812430343	31.489687127904	82.7670486779031	8.93016891349542	2.34039270569873	14.149456283127	34.3726576080544	-4.40098376192764	58.4527014628016	-4.40089084881332	20.2446075685124	-0.966145678936698	52.5734700706552	72.8115317773557	17.1167327036742	-2.41476796152556	13.5932261703822	21.6698565979288	6.50337420868461	40.0852696339597	4.97994209892684	14.4003822194964	-10.9701074382041	12.7975994358637	10.1389523718681	16.4555747347866	39.4489799338918	37.4226643537117	63.4859398532444	25.0232442328072	9.52629055255836	13.0252550649721	8.97433894089861	1.54527620927477	27.679855336697	24.1385186229932	8.74677262171994	32.7950620522581	37.6899916382541	24.8671675606671	6.24486041043273	1.34399576353909	21.1603810449351
ANATOMICAL_STRUCTURE_DEVELOPMENT	868.514227476712	2413.64493068061	11216.4891607426	5338.27681359493	8643.66282820275	5361.02855198509	2344.61272335759	6729.13172074034	1127.91725949443	1501.39936120197	1112.13919431719	1793.77821138491	4377.32463114559	1622.00246576403	4911.19391828479	2689.04837565478	994.543841764819	1003.95731265638	1375.09085339884	7590.26624339509	2124.57238246366	1225.65993296064	2261.09763931463	1725.89898239475	10979.8697017477	4370.07310043882	3585.56001646125	409.427273036666	2411.32477081514	1501.02977719893	3875.31292778011	2990.43418712767	386.635167682696	5813.83072186941	20385.7890127548	9232.9209799946	4390.38056568065	4737.23215081888	2033.47062518454	1101.61270800003	5907.37070343053	2995.06145914369	3492.59088643592	1817.52253905259	4581.12100885298	3254.32970749266	1122.93191933038	1795.76827058827	3567.88506259079
ANATOMICAL_STRUCTURE_FORMATION	-5.9953048658145	24.1383298818695	26.8204345433824	6.03317716410267	21.4739461498755	10.4467713497311	10.0654896156935	43.439303983296	-0.496455431334873	10.4129758689043	4.62818217558974	5.74679587783572	-13.5435141448085	35.1518236352996	11.2402401023021	18.1494541546364	8.77261130362956	3.62903199305793	2.82696192001177	-3.17908187009328	44.5497251948359	22.3648260569408	11.7923773989014	11.39244307536	50.7898136253636	21.8779820510142	10.5809427375642	21.7334061333545	16.0970744716375	24.1676489709768	5.70496731846966	6.0762925160471	3.05894044439609	17.816221131421	99.6701125205319	-1.03418219682966	30.4111191912641	-2.65430022062848	4.7854305543771	-9.40787228778085	-1.94972579701879	20.3647632614124	21.5209530902845	15.7303271859527	10.7963413464241	2.78435914676388	7.63618060764534	-8.1630842081431	1.48589610518069
ANATOMICAL_STRUCTURE_MORPHOGENESIS	29.6329607358936	323.107877172416	1317.01416767476	465.634745749401	532.766097084355	709.161760866721	144.102986607441	861.977673519701	82.9158739025802	247.796593506281	224.894460349038	349.460957646796	870.42711013597	489.780953136786	1037.93362818298	288.856058824883	243.532004927166	203.373871109339	185.133529745017	733.585771093891	130.512575887311	111.128130700458	190.21227178534	27.0330543650101	1470.23435984232	482.525114755522	379.504992223299	47.5471491339383	534.031877289027	144.439662740846	326.858140579013	236.722778235388	111.769812791913	596.767307133644	2845.5461526595	1269.65776521178	687.084771627935	511.223126822722	324.366240435458	201.645864788317	420.66887577076	61.4633606982302	274.269078562869	103.15265456003	352.159407195694	539.323742678823	-14.2031480591712	134.849233678925	730.883016934052
ANDROGEN_RECEPTOR_SIGNALING_PATHWAY	-0.217243872195083	-1.12808996588916	3.20223512315778	-2.88579534408182	-3.44192304488369	0.694481092616128	-1.85850233198029	-1.96002144398535	7.5485129627747	-0.386879904879515	-1.85041023019125	-1.13468979042645	-1.09830219000779	-2.85620757658494	5.63513684887109	-0.844489291493963	-1.99189955976203	-1.32664814425629	0.869480436397981	0.0852993219708808	1.10131209924439	0.942943651950271	-0.391275358177646	-2.28228699250148	0.863911467289346	0.114806546068195	3.96506533690907	1.93339005795154	-2.58809240337713	-2.41727049980656	-3.48360462989258	-2.62017624625912	-1.73935633600466	-1.26382813974934	2.7822839139388	-2.67018695856736	-2.81067846584798	-1.79047869213299	2.19770101304575	-0.31218813439924	0.184391663730648	-2.27819355101096	1.31018607835822	-0.332855475244084	2.70340775933894	-0.309888449728551	3.46781841409321	1.27058446066043	0.981886971808141
ANGIOGENESIS	2.23641389442043	-4.0379691113998	32.7417515470613	2.73541024709268	6.51103491835395	7.33567698339395	9.58179081667669	27.6142264667358	-2.12879589751684	1.0812740222902	1.94345895691555	-4.93983257960201	-1.66634243368661	-5.76112428488127	7.69933233722378	-11.2186289358669	-5.53137867494176	6.21238730735793	-1.01155613957661	7.68241897662328	19.8516233372907	15.0749282850168	18.0900581017526	16.3669823985718	37.3629540843747	13.135507756195	-6.38173826277195	1.09869361275815	-5.3301691083737	17.8487871014481	-1.73200079034147	0.209917619350396	-10.7577108405565	-7.01577003153597	18.2990335816179	13.8764969689916	7.71942590428903	0.943525524987613	9.87675703525999	-12.0085770560505	18.0544908051946	-6.22332893096799	-2.66736959286693	-0.407434780359211	-1.56748283058919	-1.17831376889693	1.98926406769302	1.2529915793129	-3.43202141454053
ANION_CATION_SYMPORTER_ACTIVITY	-0.172948090155193	-0.288635636405681	-0.661496516194389	0.57842343560946	2.5592917552407	1.57102893217805	-1.09911893610933	2.42456066527803	-4.33288599026054	-0.574650619177017	-2.37386861624694	-0.516239587126418	0.0630402316692972	0.490804961733498	5.57908784801951	4.280388626808	-2.16939147265817	-0.165868687441196	0.522735686035923	0.254964032837967	-1.78728933284371	-2.71349284361279	-0.638245619447257	-3.33589823362561	16.1677167120196	2.33573746859178	-2.70414592075531	1.18753063713514	-3.93484873201788	7.2178580005108	-0.685141963328354	-1.78596627187032	-1.64926579779466	6.44497919962702	4.04112725001272	-1.53108917226804	8.80790994634357	0.528838995191511	-0.181222996772402	-0.288415534439324	-0.0900151912415109	-1.49782000330031	-0.408869547746606	-0.299340846117512	-0.355802275214329	-1.8111572072297	-2.03991715083093	-0.940575413428192	2.61079718077533
ANION_CHANNEL_ACTIVITY	2.60101395376354	0.511668503390385	0.585657281405573	6.48172529432374	-1.16701736761952	7.09409151328632	5.39874537320084	12.9207281345323	2.12291689180937	-2.69816755251733	-3.43055613337076	12.2484264993577	8.64402891262614	4.44645551278997	-1.43155888155187	-4.62271148005827	1.47724531119779	6.22827455389676	-1.99272101154357	18.5488507906385	-0.142491434469401	2.35079001427915	-1.25696710619088	-1.60043599519549	4.06235215173768	0.5041859719265	2.65637176734798	-0.646552529778863	7.95783522996119	3.18059100995703	-4.45139449739325	0.976625951650725	-3.81929239894969	3.38766369220677	20.6028972352584	20.4487109393261	5.44590976580789	10.7967869213605	-0.951832884751156	-1.2089070401166	9.75718483963212	21.700002630171	-1.24236525948174	-2.129014959108	4.78636245875222	-1.65383601029103	0.4073835562353	5.26702121451544	3.32613675080161
ANION_TRANSMEMBRANE_TRANSPORTER_ACTIVITY	-12.8948141517726	12.7551178797535	16.6022369878486	5.21016185304083	39.4816357777923	10.7436289653156	3.68096978726642	2.28402450541284	-4.18559746319058	34.2830337826875	23.4673413401288	2.56695401333764	-0.349190782120165	8.36384168231331	-2.07614629138166	14.6968757343247	2.29942895614848	4.6497591808265	-8.53349718426326	-11.3850486552364	15.0011419795531	-4.55104100426835	3.03706157170223	-11.320367643203	19.5489040071361	9.3912473715478	15.3867143930699	-6.07663841255479	-6.71335311169816	4.13274489458503	-8.54775747406296	41.8299728574586	-12.8650363633207	12.0209446154963	57.4641783338702	-13.1668972200476	-12.5454520826019	-5.47392259044507	-8.04312837388205	-3.58129523372913	26.1848011102367	-11.7966837070003	-5.37631636127207	0.958947469747656	-11.2891093232626	-8.23481786937595	15.7129459060525	2.97904456268331	1.97297815950427
ANION_TRANSPORT	2.25712215762162	6.77314132875289	28.405820017782	12.806330117107	10.6925573461502	-1.24527514437046	19.4774108471672	35.9271582012361	5.04234838669433	-4.94680106984221	4.7998985923752	-1.25887037910541	7.1554394299289	21.863348880463	-0.276188579716917	21.0081893607683	9.54579761251004	-0.313151516381175	8.79075751566916	9.76682314843109	-0.000203918967074852	10.1082839859547	1.6642779250434	14.1890176477963	15.1563433807918	7.83829346919284	4.32217299976622	-2.18604783545166	-7.83788650526871	12.0199682643402	-2.62534033473029	-0.122076914242161	-1.76043883442026	3.43350729865025	11.3099120479055	2.45633218662311	1.83859182958782	7.13108313120554	7.24929783471047	0.0957819939285482	5.51834141663665	6.09858583188056	1.28111155067668	2.41202773016975	0.362815282683241	2.00331698133097	3.5415277514617	-0.982740857737493	4.91741036921951
ANTI_APOPTOSIS	-16.9016639638147	-6.3167587212546	226.358850513105	35.668718894678	131.571112585006	75.6063728432971	-8.89931003242173	54.3773070318301	31.2376910454399	39.3953727439368	33.8467672308034	31.4041374502565	24.1425575788442	98.812538666855	66.8296262342899	12.9736360487291	-1.99936257613655	76.9002160016758	35.9013712478311	45.227685141138	62.0384754449576	5.54571574125777	21.6518932613941	-2.51799894116529	207.312162721361	107.40862114088	59.4571818667721	10.2765255196381	51.6190227420543	92.6227777381947	25.703066367019	27.5733281760238	30.2546346201293	34.0517134172342	149.917436474234	103.654986659265	91.3585549185626	7.25923612707281	10.383766598141	55.9801494385014	35.3606224392934	35.7017503686272	67.2129811663907	26.4536483184648	68.6465179976038	31.2536269940906	43.2654315979972	-11.8786405903563	31.3224046354798
ANTIGEN_BINDING	11.0567483940345	-2.11557007684514	-1.43343834335502	6.65475397518441	11.9079646136988	11.265316484662	1.67423516094901	-0.531605993088408	-9.72198901761711	-7.48339807828616	-4.21737710879614	4.20542139613149	9.11384573554129	-6.73606718633097	4.54365716486214	-8.0248643142199	10.4016311275925	-7.89603772829259	1.93480170473444	36.1619845746078	3.8570613158696	-1.00647610231333	9.61307905576107	16.0726131228602	-1.74629512725693	-3.5691104894106	-5.08105537596589	0.866333447085042	-6.39568203430797	3.51244053474098	0.231381141648279	-8.62905451050962	-1.83258649101437	11.3061623774062	-2.36229172870272	44.7873912183404	15.5266385396982	5.6876075736152	5.04818865288077	-0.930481478380881	0.920480502663366	0.502040949519588	-1.78633351406792	4.00177212993748	-5.24306145587862	2.7214109868698	-2.03221360708335	9.05654820041327	-0.701832633685427
ANTIOXIDANT_ACTIVITY	-2.42806450550251	-2.34425658285983	-2.42559707938881	-2.77152555827843	-2.66536780447884	-3.74287756827538	9.88434807202711	7.3397759373289	-2.59966800537374	-0.241260663407676	-2.76393541807395	-0.950661924023588	-2.4709806487634	-1.55940381492148	-1.86583878108024	-0.293733221239811	0.539825480073641	2.32702817515329	-3.04757369043099	-1.83792533933367	-1.98628763097505	-1.89102174311781	-1.90146438260007	-3.34626128018218	1.40279677409269	-2.61551823865219	-0.848346974922692	0.56364596202673	-3.16232425030121	-1.20926991408487	-0.165562456502222	-1.52068615493788	-0.0460778730328601	-3.50179609386741	5.46067196946526	0.368621676878659	2.27449660686092	-2.14659587089983	-1.43556563903894	-4.00224408516149	-2.10119509894452	4.84931565445171	-1.74457663785761	-0.604550054015157	-2.17893689024088	-1.79066482570847	0.865846033857419	-0.429411217459734	-3.86898723944919
APICAL_JUNCTION_COMPLEX	-3.32006207064299	5.92453525951252	28.6087078048201	-0.850804832566542	5.8693893160193	-5.98295442181803	-1.87257635665727	6.45444485920251	-0.983337291239537	-4.00882035524391	4.057453945258	-0.53643499206183	15.1274708082085	1.53213226276431	-1.3433907952519	15.0618698897251	-0.11199080084296	-9.9773639067063	-1.11594432356808	0.520712401379958	-6.79821038292949	-5.70134732956263	-3.23487898684221	-7.17406450406447	10.2508937040686	3.67303162819665	-4.81816920423368	-0.554606668687194	-8.39207867484022	-2.79678775052137	37.0357894928558	37.7867543539959	-4.36083349856867	-2.04450409225094	55.7092244824065	-0.487278471994805	6.58583276008279	2.94504439296001	0.586491607793898	14.6354072261151	6.38825064421884	5.05948572479948	0.289161185011288	2.76396813022431	2.10521542412796	3.39377898901505	-0.0442146475466265	0.884470315011341	-4.94796480894118
APICAL_PART_OF_CELL	0.784227087939673	0.112167477242242	-1.80799341034005	2.24452385304086	1.42051893456493	5.64887535415089	-0.132921108730238	1.71295582243082	-2.55798643798739	4.97645198724601	1.90790352658578	-0.0771736966000358	-2.48215538816434	2.02439456993865	5.65378865779818	1.56147325863415	-2.09556092349982	-0.472353158184235	0.131777142412261	-2.09169564443987	3.93773651636269	3.96435212140316	0.936134090496872	7.15802013131419	2.32271780068115	0.927304951523658	-0.392457482336758	-2.84803881165241	0.631578402080403	5.01023375509952	4.64930478498506	-1.86906158625776	0.187038128350955	-1.99248499100461	15.1101831482405	-3.78684035018761	3.2470199225279	-3.05818290937005	-1.88064584177028	6.65669540237718	0.66748938506896	-1.98864139849154	-0.365165267321894	1.79712297866951	-0.787425112275006	2.95179043444841	3.21980162842609	1.88986765239708	-0.956783266007248
APICAL_PLASMA_MEMBRANE	3.0727181713629	-1.3838089273681	2.55327846610688	-0.550266459511899	4.65469877344949	2.02002894776234	0.0672884838021574	0.17690493562685	3.29957718426313	-1.16815959161331	0.863206573443023	1.20429205856962	5.7791978697635	-2.14876730865855	2.99706635893011	-2.64378115457376	-1.31281268091657	3.91243254400442	-3.0550454468197	1.37567609188391	-3.1682818613128	-3.1924340763658	0.055548584782846	0.476837224932439	1.08729333079104	2.79716339473637	-0.463341281689184	0.539297414683182	-0.119417170060122	-0.703915618820275	-1.39770000859417	-2.05567124094274	0.336925263315091	4.60600420984347	0.959413627512171	6.10897284060597	6.52946886590877	1.06750134849551	0.682913336370537	-0.427938229480891	-1.20389065218724	2.26251626666478	-2.08529450772717	0.0675006190411678	-2.86352439740492	-2.10225130997935	-1.30752195144455	0.635006208772734	2.10960912992408
APICOLATERAL_PLASMA_MEMBRANE	0.795390655515618	-0.460252520369521	16.3329948037312	17.8897092187164	-2.08413491106466	5.89530527163139	3.36975266028021	1.52818267473752	-3.12172428617012	-1.92038741829829	-1.30686748458501	-4.85699317243137	-5.8889420098237	3.05386540160023	15.3523605290279	2.33129512666171	-4.45296328188555	-0.632056458140433	1.55590198461911	7.3441118360462	8.849159474082	0.355121221801657	-2.23526027509324	0.223482490337157	3.92262670317412	6.61815386614416	0.100305047296757	9.74247634354253	0.660263409470245	7.80909673677121	19.5588219476429	3.31857621460025	-3.56426628247909	5.68766184264953	53.8620967903816	1.44743101997	-0.321256859474119	5.45595400281288	-2.33528714330589	8.49676930840132	-0.731475854213448	7.64657547388788	-1.6728461184108	-1.56926527487022	1.92336553138236	-1.63807473665186	-6.38513163059288	-0.650813508360807	0.621504672609252
APOPTOSIS_GO	105.854049400323	425.582370685443	2803.76081298119	914.609959666594	1601.43734505513	1549.87912194987	260.482966704232	1626.97858528137	221.967866659823	238.32823755796	126.863967886768	329.539083170964	616.738512850097	474.045344522802	1346.34122194444	484.055800201288	-13.1608460258516	384.568423242788	154.613523416161	826.019070943393	524.533550618443	137.462633761515	379.769954861988	404.24767553393	1396.82885401173	1058.93735665607	771.537342388568	94.0699344998876	485.408957170108	626.738855838458	997.100355223083	1034.78295765849	1.74247996600299	811.791364315333	3808.6218719891	839.255140789625	843.821007039308	957.310493352723	301.426729376121	85.8567585812809	996.907509297196	923.366078670922	330.923989573967	276.779653140565	248.594310908585	666.799341466372	285.658326690361	537.256368461779	470.144714286686
APOPTOTIC_MITOCHONDRIAL_CHANGES	0.476442363407158	-0.428776697047772	11.4749713601743	-0.608642813318228	0.519024752960379	1.18253499613815	0.0521102128289339	2.42004729662034	-1.96319243774822	4.25955431078325	2.45566780561309	-0.0534695862390415	-1.85706916865925	5.11587223312276	2.56071856124703	-0.982191943655682	-1.10060593977119	1.70246671407207	-0.0960171064673233	7.3772305873451	-0.66729216462239	-2.41183285149204	1.22226086377625	-0.419995312118166	3.26290004991715	0.518565891173398	-0.488746190436298	-1.22138282621128	4.01369969539317	-2.4700051879796	1.96981944998901	3.79721506809353	4.14858016297607	-0.197456221934252	16.3367290572692	0.215086715477821	-2.6414880608397	-0.853987461512883	-0.619166874029092	2.24422372308751	2.99978172515468	0.878046547743417	1.19053951558027	5.08363004111566	4.1235891924687	0.194816033167036	1.80876388415677	-0.924662845375282	3.22133926922824
APOPTOTIC_NUCLEAR_CHANGES	-2.54321298240048	-2.25143965983656	3.65962654119848	6.93923470238768	15.3441452435669	2.64338367755878	-0.329502293113224	1.51046219285832	9.77582888205886	4.36194810938633	1.14174400535383	-2.47035981895545	11.2461415670065	-4.56282877762194	4.11399355234344	0.555757973466865	2.33686803465735	-0.734625337978896	-3.67082451314115	4.3525331325124	-0.588498563236151	-2.00374552570999	2.87020267411884	4.05811548984471	11.0705987321272	1.92059662606366	3.99502753240411	-0.588577988069321	5.57718699291978	2.63704320663608	-2.01226825358459	0.457199072349209	-0.656834511794142	7.80817117075439	5.68314919030653	1.9650584012139	0.876276065072186	5.84834903348967	1.55738304171801	-1.46937545761011	3.06855820901852	-0.487447757837657	-1.75876063348844	4.33067805106495	1.47053367206035	-0.910883644622633	-6.08241353222197	4.50095354267507	3.96851753161432
APOPTOTIC_PROGRAM	-10.6381045554978	2.33828437500461	1.90880770972796	-3.00848780298103	11.1097040137841	22.7584573488604	12.4661045775259	-4.54245786824771	2.15243063258857	3.30865337473089	-4.782223135118	18.8402145169564	11.1020641430049	25.7048199306228	43.3264741127636	2.90328111365486	7.95505757230167	21.0715566617394	13.1088313647696	2.53768830164476	23.7785843866065	0.996403842509808	5.84052356712901	11.7249636888165	63.3986495254616	20.9886618515716	-1.73609695242298	-0.119787302593356	17.8256874476293	32.5795583853494	15.12281299246	6.89734943224618	-10.537591366437	2.86028706317599	76.0288732817851	5.08370496142355	0.59839638936235	4.81315466199604	-7.36958449494735	9.80210209836429	41.563857855284	18.2975774349165	26.2562701099346	5.09150589971383	-12.6695805479332	15.9517960017792	22.9760016444567	15.8229174826468	7.93873025044811
APPEL_IMATINIB_RESPONSE	1.4925765012936	0.960583266962055	9.57486439799227	13.8899934500024	4.64748446907598	0.246188941147888	-1.45814148975449	14.5564325322276	-6.41080216115301	1.9420948206728	0.667701683354866	3.40432053844144	32.0521449412608	-4.07822922449221	2.41500555130619	-0.141811886668684	-9.11212983517975	0.332526734727558	6.91585826157185	6.77614321434566	20.6546994167875	15.5143244588494	12.1823559115826	14.5455729734397	4.12507229099851	-1.57640773041669	12.2337374049294	-6.62314511748382	-4.69366054590046	-0.24939911155475	6.37454807688608	-7.07540888478864	17.0079078789178	2.3480218414598	23.0585025457964	60.1912864001714	27.0687748142868	9.71832707988831	11.023649908425	6.75641974731147	11.8084192822728	35.9491466492762	0.953519609436519	16.9659893494144	-5.24484849166641	5.1540944895472	12.5797746086678	10.0532338221356	9.96388435687341
APPIERTO_RESPONSE_TO_FENRETINIDE_DN	-0.0176567262409147	16.2087639962438	90.4348498650316	14.8555852753512	45.6335627991316	31.7127167968476	11.6191407615507	37.3672720759253	4.92657930114265	-5.41423980392524	-5.44715583087468	19.8572415584137	3.55280694111329	43.3437613407768	6.712332819952	45.0378009723418	-7.08679488826573	-11.7194360285499	1.60298566255311	7.52869377498863	6.17455597094789	-3.22273863886928	17.4408252987222	16.0755238189856	22.7752191871665	23.8898946500497	66.3824950588359	-0.557908809308769	0.41855982981381	-4.3680108020766	25.0728747965991	14.1274065267048	-18.467179693546	46.9998259941914	58.8770946315496	26.7779094422123	-1.94939128946879	19.4356496088153	5.29682955394056	-15.8567023772179	9.82637426489947	54.6229002287942	20.1925361732281	11.1772770148765	-1.85723875617629	7.48292831304371	0.113567189321445	12.3201901403356	-6.60208390472272
APPIERTO_RESPONSE_TO_FENRETINIDE_UP	-1.04075549116223	-2.20610434968206	7.06398969772144	-3.96915956624504	0.460335521226087	2.55160919511982	4.52911240584716	5.02294624423931	4.38691325734818	10.4648013983085	13.2134640732806	4.45385815481824	8.21484100732872	-3.95834642400924	18.1307784149887	1.00300276257203	4.20962504918784	8.45640358422239	3.57898247683044	8.4098977319366	-1.67362577134976	-4.70502160040167	1.66189960123937	0.109928845827058	0.750532832031442	2.11341629630845	1.10336735135585	4.16749859707963	-3.96935078309325	3.33687597549322	-1.85292536879092	-1.58719536267455	2.39765237048352	12.7903134185231	32.8173430583313	8.68995832193705	15.7696728164621	2.93174281811898	0.597959289140256	11.1509056606582	0.339257550374423	-0.966002928474434	2.51800968524604	-7.3284572514321	4.32204526176942	5.46184913214949	12.0685396644301	-1.78749351355714	3.03500060727712
APRELIKOVA_BRCA1_TARGETS	-3.23890482314077	2.50604039878741	19.8479689912341	32.5916972537185	40.5983745353257	13.2807487227628	-1.1654316016491	-4.92472219703419	-7.47417747291677	3.02277832673506	1.59140905719721	0.478604156399547	-3.76493155054111	6.16366348804301	7.36948230774915	9.52189132434475	-7.73359541762539	48.9749495032555	5.01835447897354	16.3892314057787	5.97396155318875	15.2432085175483	7.68285690331591	-0.127859544255695	37.4108502684545	18.3008135416568	4.61718456964308	17.9885942388093	-5.8813405545609	-4.60311074467331	3.86578520274839	-2.3845492456104	3.59764772599966	-9.39589884623233	1.06256337606868	9.51138777628104	-5.60217574022496	1.75250335667871	1.36961275112781	-13.9546589436776	12.37346554212	-10.2873218276752	-0.483829595889342	-0.0446550533192134	-9.1100859973509	-0.339604425877764	-12.1729495056276	-3.00779480823748	-4.92939065841081
AROMATIC_COMPOUND_METABOLIC_PROCESS	-1.34944962594743	1.99274563984228	9.40362633052066	-1.1734510221125	9.86325081282257	10.7716888712824	-0.645776335851187	14.2896212442693	10.6448298521963	7.83812172975438	3.13405473445526	3.17633227845449	4.27585712053008	6.89701412526391	14.9431756550885	13.8504735792931	-0.805820257566214	5.99364503776522	2.81581221311017	14.1616867076046	6.41927165063626	1.25834318031594	7.36154623877316	6.80716161647701	10.5969024801113	11.1883529792543	9.62168066679057	3.77015488167584	-6.31776009775865	13.2098807472116	2.34810712394542	-0.439464127562785	6.67912262254917	5.25778124051478	14.0639933658642	22.4908349850963	-0.98879924457645	3.63624187619863	2.17625829446716	1.66732849678782	10.9858331357434	2.69358289199661	2.7342714696547	10.5557862598474	26.7634462891672	0.735378561088065	1.98483599581847	7.12225322591836	10.8769835314655
ASGHARZADEH_NEUROBLASTOMA_POOR_SURVIVAL_DN	-11.2906547773145	-1.96987405640924	1.41002231535211	9.60432826479205	32.2338786374225	-9.66005172866371	1.40512110677607	-4.16796637952435	28.4925743988497	-5.98248364670194	-4.65027542286587	-3.14167167297997	6.97070128361312	5.60247532465709	-7.21496494324761	19.3496534083046	11.7454810078775	0.570066912638649	-5.79780216781958	4.39489408041278	10.2014583484053	3.99639983133599	4.4242455197744	-3.34868095898908	63.6278761271933	3.4565229878176	0.487482645156732	-1.6742769406259	5.4090361961387	7.08296455621653	-1.45605938531383	-10.9060676268891	-9.4763622254952	-3.82493582516198	40.5186285315745	2.90576225854988	11.2156123861046	21.3221755879981	-3.21214650335492	8.5776258513721	8.17466841365143	10.8222721552154	5.54405709265333	8.93388062618901	18.7341856699904	1.12177019903869	3.67859864252703	-6.33167131190324	-4.4072172731336
ASTIER_INTEGRIN_SIGNALING	0.39527280917042	16.7500616246205	93.0855602781856	50.7378497774982	75.9187899555553	31.3912639068584	3.59536093494116	12.9733233479623	-5.28012984270187	25.8250186857859	17.5575637766905	11.8066442868448	-1.46362326443859	14.1598927258818	59.4856479267106	15.5492637880052	-1.88843592686621	-8.40391286000996	0.508970204175552	35.9011269068424	15.1001092998202	4.71694868507736	-0.412621400341336	40.5661177965136	18.1281431043157	17.8742235863065	42.7479678707531	4.55030199356654	-0.201952231891493	0.379360903312739	36.7894282076047	13.2346021076745	2.40827062415122	18.6672244493202	74.2005778699822	51.2460767177324	10.0258684459925	22.3402480030849	9.99591921942021	12.5483880210784	25.8127390695942	29.7878105540346	5.86878793884989	32.4145591233949	45.0499707040883	15.0027759686431	0.969879797882609	-3.85986378648234	18.6875107088859
ASTON_MAJOR_DEPRESSIVE_DISORDER_DN	13.3503040442009	75.6285510209515	606.616429419634	86.8818900645461	317.503893796609	139.354578250821	76.4411187252016	392.917578361035	47.5222109244366	84.4379737779566	42.3027689131106	50.9211128358933	48.9007178473608	53.5932922788545	247.57048321337	49.0658406071553	60.7092557446449	-22.9807275977221	51.015047554605	127.424594372122	19.6562608041223	-8.21093099407944	20.9764070888525	-8.01021843973725	144.744558439799	170.732391688134	102.85384260915	-12.5906326235625	117.643279044175	44.3769898974699	20.3261353716999	124.262266231783	88.128282145146	187.661799960479	809.585710777157	178.560240619444	57.3546106288534	76.8526238172828	17.6738569218526	26.9042217949927	193.995947729122	49.0635345427133	44.7374291810828	-4.03178248955475	33.5281007091845	37.1630561450108	14.0324617638486	7.33504905979769	143.970122856028
ASTON_MAJOR_DEPRESSIVE_DISORDER_UP	-2.57249466649739	2.8949619257819	56.1535770315008	23.1660468779477	35.6948679536694	6.16850927813745	0.190290480265769	27.5044266750083	30.3494566397662	3.78932485062845	-1.28603821332005	11.6910629330803	32.3956334160378	5.92080833815577	23.0950188694987	7.87320510505782	-0.0584699361319928	-1.13560956119915	4.84711376806974	42.8981044485022	7.22027816750513	6.68535909201361	7.34915543352709	17.305367959767	38.1781007436121	9.58447660375333	26.1858667111445	6.16068390914338	6.68176675287546	-8.23062667640401	16.1270052856219	7.39011014522931	9.92798240604318	10.2416686561512	45.5970578705967	41.0685402414334	-2.22650277429477	12.0698762282496	15.8813360725505	2.91120831055338	10.987846058374	42.7724056064325	4.90146944270207	-1.43277855995975	13.142313052927	14.5404601024464	-0.341719624247699	16.6679299922694	11.4929946587327
ATPASE_ACTIVITY	6.82121904063499	158.447045921825	443.215487544096	168.86349886957	362.186707798226	193.288366504863	47.2965405255732	308.095811679684	34.5161645280119	70.0671166102661	98.4695092064182	73.5424270019773	103.379857522748	54.3340850599221	111.311047547216	52.0006277362107	43.300799777558	7.18456818661668	94.5905705234966	379.473617485517	44.1083878339315	66.0038818794665	48.5496914586419	70.6506182714704	124.780104814828	144.887203119389	142.926958694862	-5.03072593524145	79.3553803481355	69.098751965753	56.8735272301088	14.7566959179021	27.5064572774238	141.716665857631	318.308313760302	177.239669045848	70.7153785458938	273.790325284324	65.3261686763591	10.6123324012907	248.666329861558	241.208543059614	66.7801480501075	100.906005995052	142.810465537687	149.822611451531	15.8345638671126	100.489956566655	192.719337939899
ATPASE_ACTIVITY_COUPLED	-5.75881592066916	36.5074765542598	27.3651204595456	45.2133340568584	37.1373444111597	62.5794653522257	29.1596835350115	106.663639405922	-9.11282337344277	-12.7930791873055	27.6731858745184	42.4221251697086	81.6573355481401	-2.89243698949515	117.804726113094	-16.3143832776311	-15.4734685827641	1.67273699200009	16.4973773182384	36.3008590751711	36.1505675405161	-3.43150232704861	53.3062324348088	41.6337883904523	32.181102283176	24.8346371478739	16.7443482057802	-4.81525961216116	45.9949107804501	21.2792241984015	4.18216994293602	76.8034189694645	48.052411270757	37.366872817608	122.073180535825	181.200516847547	51.286686622106	70.3381042847289	12.8893411825045	24.4946158471249	76.0000658324649	96.438017569094	29.9241782999356	59.2393743507306	25.3456986676505	41.8092383680913	16.3638787726775	6.66776574086878	40.7140352392771
ATPASE_ACTIVITY_COUPLED_TO_MOVEMENT_OF_SUBSTANCES	0.947282813339812	7.03486195842521	33.1373989384612	3.62537897919123	40.8374912204743	26.3364726407928	4.25976318691997	48.3502488510279	28.8026611815691	4.10720942653877	14.4435929307868	-2.39987399122266	12.4451530944638	-5.91188376328217	24.8789815728462	-0.481894832259536	-1.63290443579552	-3.74970460832307	1.41157562193369	27.6390565678528	-4.89866140869667	5.30147931350794	15.3859135531758	0.0511230553242668	15.0122650703456	17.0923744101856	6.03902003001702	-2.52642083040549	31.8216422020788	0.0202774612289922	4.62248458676769	9.57156064011178	-9.36011342120691	21.3437612388973	56.3572471267535	8.27746390166972	-1.28752917728624	13.4069867563412	12.5392261733765	16.2207234729753	4.8682410382273	9.58609360374236	2.56272970243279	19.8419012453821	30.8592096097687	7.64667904966894	4.96529466583781	5.28441056820216	20.4731399995246
ATPASE_ACTIVITY_COUPLED_TO_TRANSMEMBRANE_MOVEMENT_OF_IONS	0.960371302710983	4.47860491680366	6.26818849393488	-1.97013170360727	0.0136056109790218	2.35795679744844	-1.36437667600537	-0.93578365279831	-1.12948847053742	8.2177666354179	-0.0998996217227322	-2.05669951312534	-3.70718886968649	-0.702408503192242	-1.88248657547684	-4.93634888371028	-0.205256977083463	6.16900022070341	-2.06081138304484	-2.01421413833458	3.49835854103616	3.17874544590518	1.60112774515771	-2.62915658762658	12.8558034195492	-1.67308572039259	-0.0586187966020633	-0.85619195140973	-0.372485334429311	3.98615280665652	3.82973587816226	-3.1419267250831	-4.28053657370891	-3.66279870734334	42.1102975117249	-5.44993406940003	-1.73605180004292	-5.79979649530572	-0.751815066959012	2.14536387606588	2.155137670877	-1.97880147099154	-0.734759272494137	-0.816381959642744	8.33203218598141	-3.54933806881233	1.34053125189029	-4.11293121236456	-1.06896244196323
ATPASE_ACTIVITY_COUPLED_TO_TRANSMEMBRANE_MOVEMENT_OF_IONS_PHOSPHORYLATIVE_MECHANISM	-0.8790674966663	-1.34250698675299	11.309956544343	-2.85552339728282	2.77678118186414	0.495951289436504	2.5851860645472	0.122361384641752	-1.16403023049837	7.82065103066862	9.65777026453117	-1.36292047160747	1.12877865383087	2.49394684056364	12.0587184407393	8.73032683933801	-0.63395618739914	-4.22293357851914	-2.33996881905024	-2.03123536458197	1.54925986955954	2.68714554610489	2.37655877047065	0.924737946547779	12.4792792593013	1.48842535210241	3.02255531356876	-0.590951054356687	3.95280902416082	-3.575982445804	3.26263898939919	2.27826980828412	5.11423027964637	-2.22768598746969	8.29024765133381	1.56304692927133	-3.94171195245956	-1.21126243915885	-0.489073887942382	0.764511494237972	8.18576482564684	1.53441329079746	6.86705331794577	-1.80724769032669	0.359057376576964	2.69246061748688	-2.39440784172998	4.52731312002305	-0.13856423961081
ATP_BINDING	-27.3835606970209	9.54423522765006	241.048241251034	71.7086182269075	63.5431216216529	174.471731834227	70.5708980429436	233.268510992231	42.908126105037	47.2064301987077	68.8283568377288	56.4518715777706	151.695627909475	59.7217848017213	135.308587819262	93.7843138560767	19.1282114350453	-8.17544091463027	39.8140619181988	227.673370627618	70.6783175304795	56.1016505657738	45.4006304328508	45.2827080527462	239.994944599293	200.216235650811	81.6109898390573	6.97805620110522	20.2107765490221	36.0305227454262	84.2147053136333	49.087041246548	67.2559222075499	107.20784380025	335.014931060306	291.663972226855	36.2458880562153	111.510126471633	97.1776493200924	44.895532612837	127.210848512286	144.535772869199	112.539807291827	51.0588533467254	125.823741320898	18.4774527253742	59.275668591084	48.199472647977	140.570297249377
ATP_DEPENDENT_DNA_HELICASE_ACTIVITY	3.52213619395205	-0.310632085530437	2.88309656489408	-1.09842446135733	-1.87067697861347	0.108759400918339	1.42075736275328	-0.286658601625558	-3.11158568371591	-0.424614983809343	-0.685467290517125	1.57205867888058	-1.22255732145581	-0.371891916492361	-1.08954638196215	3.28230613477196	1.27191631685211	0.634110567336849	-1.09023761139451	5.73881452538189	-1.13673737059216	-0.261979432670011	-0.0177336379417883	3.97177391440253	1.49943864094653	1.7665570558764	-0.965913760794588	0.900154537361465	-1.28163583628892	-0.338271334436669	0.205397864970223	-2.56288258464157	-3.33488546815145	-0.516767156060528	0.260456328939755	-2.64553422683203	-0.430444599826131	3.0499506897035	-0.765023810431596	-1.36345450142515	3.36538891905475	3.21900109869031	1.23404631465768	-1.18166005089327	-0.667711743339857	4.11214416326796	0.674125157047492	1.12785518845053	2.04758073704423
ATP_DEPENDENT_HELICASE_ACTIVITY	-3.11696863319508	-0.883808880524399	13.5403967775061	7.75700946256183	23.730569220237	3.85029763697886	2.08683290340792	8.01202535150368	10.5067137481233	17.2154906031158	7.93374416599435	-0.934676409356984	19.2677445338037	17.8641962813424	19.4679925263596	21.9522236440959	0.333220301606499	-5.45227763255436	10.308214857997	16.3704417757845	7.46621128374672	3.11351460989514	9.78594110215981	1.50631502930782	4.12196835608467	5.80557599487394	7.24724659665334	3.28792388055977	-1.13380577694597	-0.931717170225369	12.872970699409	20.302771309728	-1.45311946047919	7.62038981346587	20.8223215090654	14.724621207297	0.819502926072017	28.1925859638679	7.81217216893669	-0.624522684756368	15.6309489818826	17.485608428575	6.94197593397474	-0.1272306574735	15.7410028028635	10.958369849373	3.14225892676211	5.86308132953214	6.60722221579869
ATP_DEPENDENT_RNA_HELICASE_ACTIVITY	0.988781266685683	1.74488825803538	3.20894513450045	-0.110212430888884	3.39574551638613	-0.578990636881127	1.10355992272021	5.25131308730744	4.13075951185627	-2.0147113803997	-0.830673498307548	-2.1910195093649	-1.4345303271772	1.90058598193444	0.8634583452469	7.70743087530538	3.59696572536745	-4.28964502787144	3.31516198384206	2.52584459027051	2.35412350973899	-3.39268753098423	-0.745434491037968	2.93208391232612	4.11192716819509	3.47591620781616	3.68215614535713	-1.90470578501435	5.75740246228749	-0.126215665627303	0.285678222674399	-0.557985310156957	3.84950112354632	4.79505965353384	12.858336082111	-3.66835535172818	0.227098707179505	-1.96067916478635	-0.141666623030593	-1.90786355357828	-0.884435877904576	-3.26780462001051	-0.470210096145956	-0.968546547544776	2.86962486859742	-2.22965360428334	2.66344064508222	-0.359567471375576	1.170846359654
AUJLA_IL22_AND_IL17A_SIGNALING	-0.239764320222695	0.724679082711161	1.28442977596175	-2.04659455607487	0.720957615899592	2.58611256791504	3.18971502462446	1.35333503767363	-2.34669716775525	-0.598137137145848	2.73695701242684	0.523177976422669	-1.73939834590795	0.950789163716314	-0.758669456246275	-1.86083644357961	1.05578084713824	0.68998092020662	0.236447244884973	3.39993828361881	-0.387933170054826	-1.12144598428523	-1.83735598939907	0.61317568106275	8.35426526916154	2.56790469022707	2.66254307508249	0.458785193044904	-1.80929121529674	-1.73218994404262	-2.99303714559542	1.24156324895082	0.280647172469546	0.538434675555637	1.81803931552652	-0.00259319866095252	0.156723760904029	-0.999518044707563	-1.3006773076259	-1.24937034280676	-1.32363512097737	-2.53953077951534	-0.807133397715851	-1.36127716588549	-2.45858892199595	-0.684189903548867	-2.49553809356062	-1.03678497808381	0.234466082734169
AUNG_GASTRIC_CANCER	22.5736089449921	-2.37536850674545	65.9028155766878	20.879427502371	19.297672297847	20.7597536656929	1.48311438452911	29.6534505184038	9.32945497652741	1.29528650046322	6.97360159212713	4.31196570335301	-2.02630113449676	-4.85363252996861	13.8878002101343	-11.9292148282274	17.0068032363435	-13.8970347664981	9.24568325009348	13.3377371902242	35.9837031346349	2.29189355213716	-7.83789723536033	-4.60411304322494	39.9830761650736	12.0060524944906	14.4178968610734	-10.2979594276872	24.5140328458054	9.61543410964687	9.62980662111228	-10.5453356018094	-1.46951629637745	17.76654004907	95.0322027640932	-6.88258588341324	-3.63400042963716	5.10809846783354	18.0230534966596	4.13612413569246	20.3134885384054	-4.96706958317386	3.59474920723489	-2.26105751648979	4.92161445741735	3.34582642326444	17.0057234076492	-2.8451106864733	31.9239106821283
AUXILIARY_TRANSPORT_PROTEIN_ACTIVITY	2.96824129711258	4.27634811583065	-2.87645385217584	3.01411347604097	-1.38139188854901	4.94727086104937	-1.45862504341175	19.8338724864554	2.41773478478939	3.85388294610334	5.7304544491778	-3.18376366182449	4.2551571598328	-1.58162890693835	4.70919622625649	7.60289361472076	-5.29292055975371	-3.97130607628156	-6.07008011289223	1.84832524688741	-0.225011126055642	-0.513310831462892	-0.183006487312424	-0.651045036809133	-6.62310567168443	2.17840421873109	-4.59535173277975	2.25969407865409	-1.31434138395714	-4.67100653755451	8.89328155935483	1.70210600627953	-0.599131278293527	-0.542755432953062	18.5727727176304	6.06268769796668	-0.0876612877597577	4.13870742693276	3.5575342962149	1.70950882734399	3.3467848137809	0.805748926593931	-1.05169418006297	-1.66684277412705	-7.33362325645623	-3.11895043482716	0.670384679298635	-2.30672654192556	4.55203623288987
AXON	0.500950493464048	0.00718810464335802	-1.28808057447727	-0.0365251181424444	0.0111704355801858	-1.17006814086196	-0.958229792192958	0.756919776076769	-1.29987574928662	1.85106399504707	-0.615186116872204	0.658323578113485	1.41930767152999	0.646735808029594	2.03592136511562	-1.55839015278613	-1.86689360859575	-0.522836098620802	-0.0234199854823059	4.11651464253988	0.412938747046979	-1.27429692564994	-1.77970573942535	-1.06141786607968	-0.75164473373808	-0.128900444034122	-0.207506721590135	-0.904530573715147	-0.038062411017822	1.0687597011715	-0.355105896831176	-0.105166457835375	-1.07425971769032	-0.554545795743192	-1.75668438030453	3.00358448796021	1.34945844304361	-0.968928691407492	0.184713439858031	3.68210810182041	-0.686298527311028	0.0644855849285046	-0.554520276723762	0.886347035906103	-0.941961328529201	-0.133045901875467	1.08438259887027	-0.233269955466603	-1.3405446097205
AXON_GUIDANCE	0.310798215293637	3.42077157656671	24.1693208682517	15.2280309964183	12.5050647867596	4.8605704440799	4.44390401818333	13.2351140559142	-2.46353493527753	-3.59901468430819	-1.34308295713073	3.60847787045238	5.91131891997568	-2.38641685998108	4.602396850525	-1.27369122031614	-3.41392698590258	-1.32234905436017	1.83456801719598	21.1553624163615	-1.85379483629708	-0.822389072614277	13.0459481333394	-1.78632271731517	8.13224768822093	4.70553673493835	6.11067150504921	-0.795686843277413	4.22950981961315	4.72578542771206	0.774039747392993	-3.73987692144902	7.27061654345632	7.28170168289178	12.9855533149146	4.73081917370528	5.31588504425713	6.70471786314714	5.02223608340529	-0.658535187735223	6.66739045124892	4.03488526738178	0.70831707668011	6.06041528160081	15.8747794227479	-0.759154438919671	2.69641748866885	10.9986194904435	-1.37307933074098
AXONOGENESIS	3.56544939950703	4.30338348591378	10.289958619022	20.5812957541618	6.72311448376092	8.97812479559313	-2.21654760662957	20.3384628777447	-0.550497655859971	16.3825631129577	-4.17160918507502	12.4322244325865	7.14946901953063	0.839570550845853	61.1124536794198	-2.50478243605132	1.33801335358984	11.7232005540852	6.9874625191009	16.9528812141182	-2.17163426441817	-6.2299388157948	5.89804629530475	28.036799361707	20.0180296255756	10.1820280908058	-1.24423507445139	-4.93615185943202	0.424850764749193	4.65688002903917	13.3843305408991	6.40732238459984	2.62237753222096	13.9802285312133	38.2458885521158	35.3244506014608	1.99779371812952	23.5582038831302	8.00452505062351	8.90015645763716	17.6315586213502	11.0496004871641	10.3895165618657	26.0509510150363	5.60204552169618	9.0743182150771	16.0613513364417	9.79320889041605	1.33205543701155
AZARE_NEOPLASTIC_TRANSFORMATION_BY_STAT3_DN	43.5134453183546	103.939334291384	91.2516569827568	11.2262595938662	56.8420949635134	128.759872025226	23.2656130734896	237.141970451259	62.8496666441868	27.2130856559231	4.52470543836739	112.755622217432	202.300346799128	100.874518091364	212.604837977375	186.305854438837	18.4634099938612	12.6438486228691	34.3316709954106	191.617228164992	34.856862314827	-10.5652583442907	39.4688446167366	-6.60799499396007	183.063415266966	75.9414210067986	3.95349745825178	-3.03774416114928	35.3506886180951	77.6964534379046	59.2121577551051	69.2293590659786	14.5147466146564	88.4934142736588	344.784341675887	304.463169306529	242.870065361454	103.626555102801	38.7400991866418	52.3651329335163	105.840967020582	190.636112328302	85.6303844604563	29.102610269545	22.8922004428207	30.5842444048297	15.3067907295108	10.6642803961408	52.4223711525446
AZARE_NEOPLASTIC_TRANSFORMATION_BY_STAT3_UP	-0.143302983815992	-0.086038274078163	-3.29894388597489	5.30758625310809	11.5771140127204	4.73754567644519	-3.49593236719487	2.80344760141075	-5.53929350860078	6.27717999528216	3.29420707747031	-0.876647279346665	0.252789344386492	0.734224142639475	6.10380280827311	-1.80512122402454	-0.967100777766038	-1.18740103330048	0.0289444710938101	18.299146037315	9.0195223062212	0.812660333224967	-0.264825719606182	-0.127318145513692	-2.13411001502592	-0.505485242770377	-2.38850808358805	0.890350450819751	1.7901245636771	4.23427613490746	-5.03874644141567	-1.41110951348375	5.90752105276774	3.43047192855466	2.178844562226	0.472669231685231	1.06955468594988	-0.846396772277967	-2.10404661906053	-3.0681786232584	-0.632983926449958	-5.86891615655358	-2.16336444270869	4.60345214711529	-2.92530712912326	-0.697723563931591	-2.66768735431943	-0.563216356369907	-1.85316437527445
AZARE_STAT3_TARGETS	7.14097872382668	0.107523652170347	-1.32948273670392	-3.23063416444429	0.77911134129179	0.0240617962302918	-1.74914467650454	-4.49905283640368	1.10194446630197	-1.83769544534633	-1.46648647020387	-2.04938417594144	0.528083859937246	-0.475766501668194	-4.06770708526873	2.27910200730219	8.64142163368238	1.97531599648253	-4.12061393335906	4.36738045180526	0.149828406470988	0.985506764272968	0.0539917771023739	-0.411211038135168	6.26335279232808	-1.06596655016363	-0.844121676597424	5.86458673357059	-1.40630700253239	13.2611691003161	6.3942862413858	1.52273941617945	3.13571454631342	-5.32324087449584	8.40391082117758	10.0090141589462	2.67011891629084	-1.27748691628241	-0.585217192307753	6.41571944202891	-1.34406022755745	-0.435809404333055	5.45723294194059	-1.07339534496216	1.69018830377741	-1.44529484972683	-1.63931576151389	1.86648951768005	-1.29290812313253
BACOLOD_RESISTANCE_TO_ALKYLATING_AGENTS_DN	10.5398169752891	9.59491517422827	63.9196800603383	32.4018226113737	34.1989129217693	18.5934436259277	14.0151904631086	36.2565843100108	9.15268741186054	-8.73509086825655	-7.97798049521083	1.21410403446529	38.5135731830664	12.5556679840726	20.754109108234	45.7926687691143	-1.14187887690766	25.3425603666642	8.97674100231186	49.7050099142904	-0.770666771825088	-7.10091086188619	12.4189038616044	25.2378069868256	29.7235519849735	29.7227472573635	12.1540448247005	-2.01362302759547	31.4347958779532	-1.59702836650139	27.8602880563412	20.667406188589	-6.61865345111733	13.0751733941248	143.888609974542	59.7763599337594	19.7008978968046	19.0979557833793	5.37326265607995	11.7605845138145	20.3496146056242	61.3115485951326	28.2049402353045	16.0776596087394	-1.79763527319492	20.8454731899426	9.30349738869653	3.22266748581221	11.217717025169
BACOLOD_RESISTANCE_TO_ALKYLATING_AGENTS_UP	-2.77993112758429	10.4602437632633	7.64903004822103	9.61959885209867	15.6570324738301	-0.854790615893247	2.47802197420823	21.8915091712162	5.3007071561338	3.02077918901191	2.57902512316068	1.93288415998475	2.34889598995507	9.44192806099898	1.01492934743258	11.4494861380695	-2.50719166379249	-0.662907945184759	1.05803525948095	1.37047850785305	1.35389685013979	2.20918047342424	-0.867376906699233	5.42976906554479	-4.28223401193295	1.97011448908809	-4.51622713414475	0.762981433137047	-1.69677953725748	-0.977585248026046	6.13544995840204	0.279410688670622	0.918556724554873	-2.1151179550108	8.49504197532659	6.54695403935092	2.05883912588367	13.8384275202387	0.702953373186143	-6.1291547050916	-0.439670306247756	18.518822685218	8.04158484503625	5.05951661922612	-2.65656142255673	3.38086603319492	9.15338102244103	3.89396200851403	4.82016511812892
BAE_BRCA1_TARGETS_DN	2.65715593043305	1.34618048392203	3.03573343719753	7.65577704303233	16.4012323172035	4.78696093168082	-0.775740675160687	3.16707325479432	8.55410084079067	2.53031005516977	0.411716370277278	-4.3583670278399	-1.14811127490419	-3.64738515789773	9.28834043908785	-5.6341577356359	-2.93772716832869	-7.53318696321724	-3.67281129740975	-6.07289724239149	0.677727032938999	-5.67789234313037	-1.87274598388574	-3.37810394561491	24.5311176815883	3.3032131432695	-1.23769786251082	-2.83763857988578	-2.05993563337007	1.15306769972831	-3.1859352030302	0.895033620511867	17.9901414426222	2.79287564713418	20.9458541210198	-5.99149810353395	4.28393464561355	3.35037446856314	2.31637835875291	-6.73165457936536	-0.808257454859587	-3.10408389185279	-4.82846789789492	-1.79677152036622	0.296290674143246	2.01494845226351	-8.10530261830198	-3.34526528981549	2.47259670766311
BAE_BRCA1_TARGETS_UP	18.0905968205802	56.2423958939047	95.5147628126022	46.7842119080915	63.0905357283603	22.2152259101506	50.2234672380408	119.360457859218	51.7706775055052	60.4797916825604	21.5318758062335	21.1564643504419	65.0997601632868	9.62657177397929	38.3580061648412	29.6514153404339	6.7206507278424	-14.7473345435641	68.6816380091423	70.1657394612335	21.8749663822314	1.95070669816961	44.1548678961385	6.68763806157215	54.6801345746184	51.1163160387339	42.4625470276208	12.3508462168669	52.2034410194037	32.9035758732308	12.7647626087752	7.08204600944209	-14.0374819435762	31.9352321145039	190.481555910499	66.0942136077102	23.0707514789098	33.6479494290716	12.2956614966266	7.92506181341646	38.5862323775948	38.8116605816279	28.9147771570807	67.7705032925962	18.5727244201436	37.7553266938418	4.21255466184587	11.1670711035133	52.2838464567926
BAELDE_DIABETIC_NEPHROPATHY_DN	213.153396406085	551.697529750274	3001.2566406785	1603.35857499837	2613.22068923305	1750.9235797621	249.954901769719	1966.04597217616	525.290463087839	531.030600532254	193.722985591265	870.499602844852	798.440544932381	1366.94808931014	2123.75886192624	548.893142028718	105.903125357698	186.049986709232	602.191642816837	1433.4270962391	683.030779556457	367.535352961329	729.932638929833	925.915386024141	2806.45866263614	1359.5001663337	1211.73647451278	338.491720942464	402.51410018086	504.842737395149	1504.20073249661	795.849818465433	258.319930919677	1285.56253015606	6265.39740845538	1673.67847764886	1032.84706460466	1171.58489897302	429.484251278272	570.676132301368	1873.66289667438	1074.84423497179	851.122310627594	626.9697040473	1076.30884867581	1233.62523637596	198.328928660161	430.741664681989	1070.10064698892
BAELDE_DIABETIC_NEPHROPATHY_UP	25.918118208918	42.0522417808321	133.041629659792	101.111676081061	128.253655444145	135.721334475993	19.0266564747844	147.024083094639	28.3869046389276	42.0520470767063	17.7424573802564	23.0372929607518	79.5306953288512	-4.85546093565491	64.0001501491257	-10.9846284346947	39.0404938422926	-6.78812362031507	3.59198463218877	134.21140993971	71.5227341632145	18.6010933398976	33.9435184915707	70.4616201015931	48.1933184451108	54.5635840412957	62.7570785742608	-19.2542649129438	30.988473095969	27.3829554004767	63.9793491929861	76.9861526103613	21.9601549918097	77.0285173385538	178.506931207298	163.627515430192	70.9024129753559	86.1038271873901	10.1579081228604	4.39161815907639	101.90912284755	58.8035127292704	45.8339541803771	62.729859351578	71.6141862782326	80.7406273882335	29.6157880717558	32.4835640856775	72.0039503202223
BAKER_HEMATOPOIESIS_STAT3_TARGETS	-1.8897042098455	2.56174234327777	-1.61733130627958	1.65979124755486	0.795582385416156	0.0322856564245202	0.970849875590278	1.79759225120122	17.3684916511549	-1.25544161528614	-4.21793391054031	4.06110846764265	-0.810374088168596	-3.03950350795687	-0.174683311606424	-2.11724812333356	-1.64683876632422	-5.27757497201128	0.056648094985245	-0.784704927938946	6.61596263153545	3.4431562450749	0.901805226896085	-1.20640160802335	9.36535616565422	-1.39942726480832	4.37668667469672	0.412380147428866	-1.40962898933792	0.0301049061493725	-0.754401661613433	-0.135649779971988	-0.581791285144137	1.24379388459758	8.81954976374858	-2.74049145832148	5.78513063019	9.44497732964755	0.246727689760745	-0.618026410951277	-0.812950649086423	-2.17627518549186	-0.991668268726567	3.79890408260024	-2.2335370123014	-1.37072813935155	1.34493057369502	0.261014900116671	2.30075610455561
BAKKER_FOXO3_TARGETS_DN	15.5068835313102	89.1427718310198	531.671599129717	260.79938441237	263.739249642097	425.553086880135	41.9669333435401	487.157206044919	16.3543858531971	130.890937643825	97.5945560509856	155.415743260983	152.820765018647	80.5014838502339	213.817342368145	216.168444200629	50.6182148397154	242.689573050968	59.4201212570135	424.088892946031	91.5058642956412	86.7057818841282	117.172675234996	131.794188739418	574.726771885614	248.650107211367	213.52597238775	0.814272847630895	240.495843908041	-9.71736412463019	182.059462797548	94.8285951303126	6.95989281739368	214.853599433945	871.407934404685	545.257613201787	433.891957328035	205.434092737339	107.477185015768	22.0593268431446	386.264566711196	176.441139609095	139.913175938863	37.0163534920152	224.499650085245	177.630885595414	97.1765510423178	120.957715704173	301.954888553748
BAKKER_FOXO3_TARGETS_UP	1.37143760664243	15.9440731848206	106.037495041804	8.7673023789779	38.7696884886896	31.7644544486853	-2.38591469444879	55.3499177904703	32.5355628589776	12.3169227015242	16.9194888527921	-5.77310045908987	1.62747504352169	30.5571366651202	15.1160958675133	47.7743523456563	-5.16159793574221	-22.317950887413	3.54243780762406	17.3139491680521	11.4667444727359	-2.26618231687563	34.1682412513733	39.2551135768574	75.9751491200076	58.0005917643456	29.9605299393009	23.417057367283	19.7705016696037	10.7622528027945	17.898232445974	-1.0369279253322	17.507910666638	17.717315537694	68.2050870734888	-14.282757743976	39.9773202341628	-7.05377623845747	10.6263573403855	11.2943385687914	26.0940961613904	22.3768221094397	40.8047618902014	7.46949266505884	44.6430765830598	21.4489279208261	-2.26247488646801	18.9033959810739	12.7419705712643
BALDWIN_PRKCI_TARGETS_UP	-0.768824569756149	9.35748895847789	7.83266154351971	-2.35709208888524	9.6477746535306	12.9426631270631	-4.41546901538134	21.6901258872702	7.07310632602897	-2.79396253390815	-4.13911316634436	-0.681343525060033	-2.21271984071155	3.00671643137248	11.8448239117385	-2.40347712740815	4.07800309562547	9.68391367935804	2.63097695581913	8.32556807647565	-3.02740636753138	1.49298833891792	8.29498143675946	-3.40984470650561	9.82932717776716	7.94924537002065	5.93899166740157	4.04929543170476	-3.27596094039243	0.577580460107623	0.925641231516293	3.11179318404587	-5.25200300187328	4.91096284756572	36.9154507415664	-3.48798973898492	12.3726227007654	9.63026412932277	-4.801034827047	3.08346707540536	-5.30302004064582	3.57281776011246	1.45552784395585	-2.17770866546878	8.23623197366076	-1.65621567675652	-6.4524983509042	4.12610276236787	4.62414213193109
BALLIF_DEVELOPMENTAL_DISABILITY_P16_P12_DELETION	-1.27606620252041	0.537786714113065	0.714301479902677	-1.47469622273045	-0.772266580141261	1.08465565807583	-0.0182131506431143	3.0837245405637	-3.9503366147966	-1.39510779614076	3.72577862731744	1.1595976875457	-0.879174601398595	1.04826940629817	0.532973329895929	3.83951537205703	-0.751431145643533	-1.34353999173349	0.58686628814452	0.633769038657884	0.554610078038493	-3.07159656586397	-1.0751180885631	-0.581314437139229	-0.113059139302159	0.0994917196601744	0.576632161826058	2.59065103568926	-1.57416214580148	0.658639325674984	-1.95761520792252	2.09459391291975	-0.220506937867243	0.861971587730685	12.7080233071476	-0.758851685646702	-0.511600631429004	-0.511989391086915	1.18080386618488	-1.75045072068342	2.82759299863047	10.996561168552	2.93841883527237	1.32105278714412	-2.81151543832872	0.0475136600526641	1.74344017621368	-0.903486107439924	-1.05535315885727
BANDRES_RESPONSE_TO_CARMUSTIN_MGMT_24HR_DN	2.2491997434401	4.1289262805647	36.520333487547	1.67053640992656	4.59408631019543	-1.20494354339621	0.308922839895641	9.61561306702069	-8.58089730363488	-0.0612935577933046	9.95146695962182	6.46941983728607	15.0581475626205	5.69138823456813	0.635918820092775	34.1334539058355	13.2342685232759	-1.01155915767337	5.12408348642742	9.95066259347163	0.108151482665209	0.289849320252048	4.56471665868315	2.87302360354444	12.8861451340503	10.8586193545602	2.28019739191781	3.15023182299811	8.24284620735642	7.51585140160378	28.1710028364888	1.07166607861037	-1.14120538456003	2.37518838191291	32.9920279630308	48.219896839438	19.7427262218517	11.4714108809344	4.69480750774452	7.32297672211602	0.545151754701342	3.86759934259667	1.61003206743582	0.0515318491645529	10.6250095184124	1.80388107663253	26.7222135841859	1.79521010191802	-4.47313551171314
BANDRES_RESPONSE_TO_CARMUSTIN_MGMT_48HR_DN	61.0742725382116	78.2381403632822	438.334305764249	151.768229328454	291.833220901643	187.803091091584	86.0832704072478	376.826734118043	70.5158276757101	50.3835405771494	33.9005027144074	53.1947812971443	139.015744071533	12.9171497611775	359.020263203607	67.297670893392	21.929459669025	13.3799233915007	-0.351578812434055	285.061622982326	28.0208976975902	38.2618433300801	50.5725351975252	-0.877473410889884	261.843242745499	179.850956916692	120.887433145821	-7.87131441635809	109.921619601307	112.20377983573	134.908202992309	94.9284032563983	92.1300788501683	139.083536508239	770.690520498047	388.241988053749	129.582377142733	250.185641620457	38.9258316430907	3.46123881681164	146.650260492158	43.9989988073643	59.4127886388637	115.405044211357	137.164963708665	85.8983800400761	11.5218331939057	71.1302863870915	181.509431036729
BANDRES_RESPONSE_TO_CARMUSTIN_MGMT_48HR_UP	0.809779889629022	2.13067985107436	7.33980752003861	2.62939208821373	1.06731079841508	4.82909530649051	2.32009366810387	5.08072558844161	-2.46581861392034	-0.578763724133558	-0.194826203656136	-0.50534841203269	2.33462259165841	2.95687356250676	16.27939125508	2.2175471603537	-2.79511048474413	-0.118189937216456	1.02755291802804	1.53072204011736	9.40844928557586	-2.05149943824249	12.8913431823305	10.0522356931397	0.736730458644779	-1.00347077176822	4.56136952024632	0.202194634131335	-3.42549009372488	-2.11006091517244	3.83127053548086	3.79051885617764	2.17810107776151	5.4776175776404	-1.08506610400891	9.3719163173888	0.918236305687535	4.20994675295566	2.65004034151909	-2.9850184810121	4.27941943903199	11.3626965548906	5.19439403450151	-2.25001240901921	6.65124281957875	3.79715586950875	-2.33876660601211	-1.36997249766926	2.27513221271418
BANDRES_RESPONSE_TO_CARMUSTIN_WITHOUT_MGMT_24HR_UP	1.34925217542885	0.163936048605468	1.26823698483861	1.70534898852212	-0.52338982634095	-2.54313441737214	-0.60375004378819	2.03032733446736	-3.67302992802989	-1.87282021423733	-2.07846975472049	-2.07892429473785	-1.34319903549197	-1.45346820015224	1.1978556275845	-2.26260868446601	0.123267431042332	-0.530907498329248	-1.07926705822638	0.251839577357572	-0.870353251431535	-1.90520834314387	-2.81296757662775	-0.0694951795603695	-0.556989845439764	0.843379466441102	0.384521814214497	0.961587228779022	-0.286584294096924	2.87434168761686	2.79280885275642	1.69373875231886	-3.09667803706852	-1.46363851649619	2.18180452141192	-4.3315028076474	-4.06424880157646	-3.08069021858178	1.21507317905531	-4.24119601204762	-0.275179529611886	-0.0673476848292671	0.445958118235681	-3.22950647991777	1.82627000324343	-0.33622743646849	6.67084305577227	-2.23940388423425	1.03362821784063
BANDRES_RESPONSE_TO_CARMUSTIN_WITHOUT_MGMT_48HR_DN	-0.033557374958202	-0.237786554278485	3.43299708217132	-0.0449563058191568	-3.04685098972427	6.12769265852764	2.25959603991703	4.79463036374871	2.36869965015013	2.67014905643548	-1.98513399471302	4.83976403078086	-2.68863896106231	-0.282205253669148	2.90779613211971	6.63157271225251	-2.11233117416153	13.8725548142263	3.24364105424371	7.56290754748935	1.78310506971383	2.5953726618017	2.37582538852956	-1.11794859270322	19.3068220615351	6.07513110171104	2.29882131253978	-3.64028990264022	-9.09413819356403	0.890495530761984	4.82651722025042	0.655071962215075	-5.03839486570075	-1.49392033697056	6.19349567465173	12.9853895515904	-4.91847550624239	1.39962537829699	2.8708232016197	-1.65945514118961	2.64823885517944	6.26531926571637	7.24909772173072	4.93680670678452	16.7939682194294	0.677135372576532	-6.0310121477129	5.58937637010528	4.72039011756648
BANDRES_RESPONSE_TO_CARMUSTIN_WITHOUT_MGMT_48HR_UP	-0.17048327287614	-0.945323641204842	-0.515909890012159	5.03686424689068	5.83348201750045	-2.20942440867729	-0.550232571826776	-0.83003665138049	-0.532514921797862	9.74001659126847	9.13986966841446	2.15861023241184	3.22837304302609	1.52376858057087	-1.602840077847	-0.95207289914049	5.83701485774767	0.540402980938118	-0.181405485041255	1.42153414298459	-3.53769408460936	-4.06929729265661	-2.3346937514056	13.7219325053662	7.40820747972972	0.296234310400338	-3.11745387817339	2.06080113507803	7.23771816288965	1.51670074644405	2.01958250697338	0.924668572607245	-4.01571697758797	3.36418588877152	2.8399244970269	1.07377249169787	2.95531584711278	5.19273725101248	0.17480839257565	0.906845314355497	-2.09371243836681	7.17755387126668	0.475740594469681	-1.65228688678565	6.16775001068502	-2.72523202240264	-4.28996488390699	-1.94735114716402	2.73818230722739
BARIS_THYROID_CANCER_DN	6.88879469772925	20.4111644103746	71.6068803328501	-5.09183442900347	45.5151689986513	10.7249910525865	-1.41516614050433	7.5870351880211	-12.7731687620053	25.0328357468835	21.2565422190802	5.71904606310245	36.8984361921912	13.797572533812	36.4252045091115	-3.8563102395074	8.73014676249777	-6.88475986247701	17.0467076800927	10.842350081903	4.92333778286048	-2.11937822995328	-3.22622115245628	2.28313398958622	77.6856304862924	48.4135242173364	23.3348694138125	-1.48637337777282	16.7773539586497	34.1894742957244	12.4786239015068	41.733514030717	3.57091004880744	19.041773655308	119.601207106186	15.3837496864714	46.9285782732602	34.9043597508021	18.6765550474838	-12.4200678731434	11.2163779857333	39.8914304928957	12.2302876866731	1.37060041375047	-1.1378613965377	7.56768692904354	32.0192028903591	-6.72807229040326	0.24269527851505
BARIS_THYROID_CANCER_UP	-1.94911748793687	8.09063047572608	3.05243536582748	9.28314490101449	13.3046782113772	9.29844032439963	1.99165831896154	13.2825435950971	7.73273537700378	14.2311636477158	12.6763433957249	10.4002990294315	12.2195747446707	9.51709473548503	10.1908445243021	7.51851931124351	-1.21991188799162	1.68420228209084	0.0460682195148991	9.58739772260013	4.52695292679068	-2.11590500653663	4.14966746727541	21.3725483191596	-0.0571080282007218	8.86003548199626	3.78042215651854	-4.36999593883314	17.3315560193358	4.58157452089319	12.4345652339673	-1.54506563560436	4.32691594650277	7.89999649103892	6.36090661824706	10.2194869871971	9.22417564235451	-0.554571889782037	0.287961461602253	4.11266124654721	3.48681091772539	-1.84654377833026	2.63569707601429	-1.3708855927619	-0.329919218055818	4.32795864087821	7.35039634252285	8.74319110625044	4.12622254045312
BARRIER_CANCER_RELAPSE_NORMAL_SAMPLE_DN	8.74497488643108	7.25308310019965	-5.3497535538228	-0.0174246494338868	1.19123015545282	16.1180217850868	3.50488451698401	28.629969319527	4.56512672560932	7.17527669810508	-2.03488673252452	1.51804680496514	23.1587467599913	0.496799806119227	-2.48309185674482	-5.79483543796111	8.9613345426981	1.75802558375704	6.37044214996417	12.0485585941103	4.39653119528453	0.559539453901187	1.82254407363299	19.7835792009619	-0.214283092627893	6.80459128037002	4.49926119134119	0.829246468709252	1.98653022088606	0.442384624914477	-2.72096201744175	2.46197998899782	-3.51342778035014	-4.30111204316871	16.1206545218117	7.54609035553076	7.35982961683581	3.00358904971323	-2.85038200833674	0.743546821198805	0.923823334746183	21.5698087437678	-1.06513443427038	-3.68809737128284	2.50654659842466	1.84959774558193	-8.54156309257468	2.73782671454942	9.21290295446595
BARRIER_CANCER_RELAPSE_NORMAL_SAMPLE_UP	-0.86028685286025	-3.00597394162095	2.93894433252491	-5.10766319342304	-0.953176512469464	0.0874858052132742	-2.06086554854805	3.8463736098433	-5.6405395507905	-7.75795264297039	-7.28306792356523	-0.595612657360063	4.56016635264674	3.1309791115353	-2.082156316545	2.73633288458387	-0.683063114201258	-2.53390486870417	2.69418492422521	1.65202171942552	3.27721197988235	5.83404105557008	-3.44450206858252	-2.01923130242168	1.28357195602205	-0.557139780338189	-2.76997898145301	-1.90900774304327	-4.59798436399996	-0.764265740214515	3.24412655343731	3.05793766843334	-3.1585307741462	0.641804310669372	9.61480503599897	3.56256149299962	-6.2801868549265	-4.7654939531437	-5.26449691360295	-0.76437093357627	3.74800045459354	-4.59488008912276	-4.07226195979776	0.242142421089104	4.48011966384399	4.32545519705155	-8.47585877245396	-0.190445308811628	-5.61025667116077
BARRIER_CANCER_RELAPSE_TUMOR_SAMPLE_DN	1.99502402457454	1.46751485305964	5.11014835309314	-2.00692581592865	1.66992485072102	1.06637899471765	2.38698728105073	-0.352500216127266	7.90135370633115	1.44581676027611	2.77985425944886	-0.416541629082935	1.67481478191873	5.3778485173187	-2.16081333850555	5.76162606102188	2.1838436124849	2.7889055276365	-2.99260562919143	6.05180579654216	-1.52136913575196	1.34936882109885	1.18279262829804	0.489139744750098	4.61645799529848	1.53851399048937	-1.81708621765631	3.33341067919623	1.73267856534629	6.8152851260629	3.62349672392685	1.26787450388277	-0.345397325865766	-0.699076975406171	0.771706713313098	4.21485947598746	1.75501845622209	4.05455215938299	4.05908608235519	-2.54154524077946	0.241332548528213	-2.09003628560603	1.60279027547592	3.05103924494814	3.51470559984677	1.79439098193782	7.95989125774678	4.74955070276967	-0.323090109800386
BARRIER_CANCER_RELAPSE_TUMOR_SAMPLE_UP	-0.546789879384076	-1.98487824483519	7.52427200840973	1.0869145862515	-0.593962502636425	-2.1749776543885	-0.995796154072801	1.16168321228043	-2.85482945045288	-3.50353821486119	-1.63174186797385	0.695789741459348	2.09572806645656	1.82797560461278	-2.40487143201114	-3.34798495404844	-2.46375367770136	-1.02210354961914	-1.29267612008698	-2.08383450184986	0.380221382900349	1.41129192276796	0.0686903808509553	-0.571112311570224	-1.6704216283089	-0.351246722568141	-1.84771537827205	-2.25496985421544	-3.13037193584053	-0.719361248792882	1.28476013480571	-0.677167020264328	-0.344410056474427	-2.99529445633049	3.43278106122627	4.06263180543177	-3.34219264825349	-0.459282718792108	-0.961632271072728	-4.58914161557691	2.74151543620487	1.90785260444792	3.89463951775233	-2.43478049678186	1.13084148561768	2.32345834099309	0.242938497580762	-0.61199456518999	-2.75060349793564
BARRIER_COLON_CANCER_RECURRENCE_DN	-2.0158132809341	0.429582712035252	6.05781688455594	-1.11347844712644	1.79544786392567	3.44615955009511	0.265771746121164	-1.18051027368986	-3.44223048878365	0.433952624242726	5.53980013734549	0.131155492539726	-3.5040226199365	-0.392288603070936	0.904286316335829	7.26938425184075	4.0300074349724	-2.43521944610282	3.01499013929943	0.635371886278991	-1.88701554113261	0.373062056226466	-1.04841840938762	2.34633539637526	0.300802258870263	-1.0057764367345	-0.726774002339724	-3.87894853413762	2.92907184198938	0.135956777694369	13.9974094198991	-3.51291636889368	-1.46605354502095	0.665338708876386	-0.571183501537977	-0.783877577348858	-3.59605204749663	3.04073320319299	3.44811530828311	1.78899805785187	-0.140904286163314	3.32765556114531	1.93600697599363	-0.268438128708072	-1.50400978361801	6.76049854700284	-1.11418529685911	-2.04268403295223	1.62323642162479
BARRIER_COLON_CANCER_RECURRENCE_UP	1.18651902190006	18.6835149386735	14.2368555618099	19.5976360783528	39.9036038944509	31.6082370455286	-0.745793153591298	23.3047966438228	12.7732646660156	1.71817728701222	3.43119406836984	0.612821535512508	34.6204658559464	-4.71734775658976	26.3760642277788	5.66034033188742	7.84336995958382	10.0719155553479	13.9655395239607	38.1011981528019	12.1973630061015	-3.48583907250268	-0.112055040961912	-4.75051024508276	49.8335589787578	20.1493511962555	24.3019348925439	9.74686274931125	18.8888408022513	9.93428912424644	12.4008882632565	32.3976907774296	12.5394113252467	45.1991080143343	88.7038556808847	37.506887248079	6.29215260450924	21.3372585693701	5.89475406297058	8.93260284905246	34.5547065736576	56.6379302036417	8.45798493891406	13.8250072822999	15.4803758220041	22.0765402422615	-4.75962789916052	16.6770986827248	15.0300308835134
BASAKI_YBX1_TARGETS_DN	83.2636455384463	300.051576280826	713.00988331061	138.420659696471	407.209067500029	353.317838392325	89.1151329849214	744.725024289777	902.658130674295	495.586599854385	333.99237772564	473.121816269736	951.170327397181	428.626006974464	1141.61553146845	511.041748342671	343.712956851829	292.857176658271	101.69013415479	960.192575876308	55.1830642721706	93.9497670499881	176.772800363076	408.620355175673	1835.03297610024	296.102941489796	378.425510990623	114.351231912878	371.912619713338	630.697600832734	377.922168861027	184.537973881277	-39.9315448200054	604.128255912461	2605.93356298349	1418.02143599805	1263.90446567793	429.001822731322	283.660579920615	316.171152751403	470.126594295002	234.966547565927	477.362133373829	337.877989138335	370.517346286734	600.932537225885	444.363114503516	221.411718639002	736.390206758272
BASAKI_YBX1_TARGETS_UP	-10.100617651264	246.445642968897	990.328449011187	525.559324926007	827.50453876085	635.585673244764	114.389286169881	828.899366437401	74.027883899149	205.013759328974	77.2374635146118	241.185171634366	373.908864999549	154.625828426924	721.333346612166	242.040024051385	117.371680319428	40.5829143706962	90.6364390681747	952.401429641469	193.2643054778	75.0460964686825	213.215106826752	249.117608817833	698.598401830836	625.967953461682	291.561713806719	24.7639605863846	237.432405824881	175.763449107552	275.318360174798	464.819592005044	44.4940946882152	640.935695088014	1994.88681005329	734.826768956944	199.373076450569	798.629416332646	168.096850141322	122.363440344821	461.230033791495	786.255818529067	368.279983777366	274.471848672939	344.094126556849	269.95577698745	157.534313816216	325.236937384078	487.212398066401
BASAL_LAMINA	-0.953988356940902	-0.858818883447463	1.24976954575044	6.59823157159445	9.60192568219859	2.10465496367542	-3.05221961814994	5.88407453298935	1.91339954803725	-1.83745227171244	-2.85605970564477	0.858962022823906	6.05130672896628	-2.49950664723442	0.00885506035507266	1.66524675440574	-1.57709554995556	8.04014986041096	-1.28671060093467	0.818559046381888	-1.64114975859442	-0.700956482709423	6.08104057279305	1.43818215135334	6.64274979290143	6.77875675326771	-3.64157610391605	0.7821950607901	-4.57171007221015	-0.164486667498981	0.3000401388737	-0.220697830770739	-4.73106677786711	8.10167932972642	1.21022090810843	-2.54343525679632	-0.610842019408034	-2.02648269636021	1.27779799507322	4.61380000949375	2.36563615866082	-0.112376493891817	0.187270739834772	-0.554722015150668	-2.2127244092976	3.73443274574395	-0.641588795374082	5.22242841823159	-1.43164791597644
BASE_EXCISION_REPAIR	0.49693721912526	-2.44582013550989	-1.70992016899232	-1.02719180575365	-0.423215764622697	1.84511839175053	-0.404610715958071	1.0559441207068	0.382066121839712	-1.98587842768168	0.895935710469247	0.365428130444953	-2.976275342532	-0.947342226912773	-0.847126867212462	4.17262768535725	12.3778009981111	12.5873092632994	0.501463682388721	5.97982176852633	-1.72588272007563	0.950157844897631	8.45946754173809	-0.637880646550585	2.81732052939098	1.79937546399961	1.28344849832098	3.81855838286354	-2.34579772095023	-0.300460344242367	-5.52296043469358	-2.09536615127579	-4.78728793462867	-3.98424321699887	-2.35639676989427	0.82403047551879	22.1852227365288	-0.579402643507034	-0.654212184405666	-1.55512274512772	-0.580035780866325	13.301000876304	-1.55039026021021	8.02427236731959	11.3215700813157	3.21076901636114	-1.49973187641115	13.5685046462906	-0.579890012426893
BASEMENT_MEMBRANE	-7.75210407053926	5.3497820201916	26.7734762349979	-5.23669294467952	1.68948389241977	12.4391881945966	-1.6854334338696	16.2713644220411	1.71479817936114	0.00565729529430868	-0.642519413896666	-0.515858395795091	6.80790202709945	-1.98223256475039	10.3764381695129	-8.38918389400269	-5.04147347207553	5.02244872490793	7.23861994174023	29.5836984525792	-0.517787285163426	-0.730673056392057	1.87468676883326	3.22802032833355	31.022081402896	20.8152230235847	-2.06653790381905	12.9886815981149	-3.22374265211383	0.237683680859513	-6.75006079774953	6.42088922957399	3.6360401567221	7.1866093551033	54.887608755689	6.94373983539398	14.3596221987204	2.37164034429019	0.764905211287878	3.09850666098665	-2.75862669462215	-3.037908024469	2.92053433543957	4.06497132606237	1.25781394520022	1.32043927147799	-6.58755306014864	-0.37566418539931	1.42075497457269
BASOLATERAL_PLASMA_MEMBRANE	0.415417135597769	2.15511470398718	7.30665198929693	0.391534261738202	4.54615421674122	-3.74623978105393	-3.1548279997293	-7.65222253813381	-6.29189308346811	-5.74372343962618	-6.87630025522083	-1.62938144987964	-0.560704376907543	-8.90246219751332	2.50314971396352	-1.23355273851924	-9.06658912916676	-5.71918877752664	1.40220429895916	14.904010252107	-3.1260812672677	-7.89433181620044	0.283552858448669	-7.81130413998799	-0.764201534577256	1.67982985474174	-3.19992234907871	-1.98510081105013	4.41606738948956	-3.02059280998059	4.53722500559152	11.5351604858503	0.41715197209793	2.52236006453339	15.1444820357334	-1.04101854699491	-8.23018593909337	6.74602709422746	-6.17892586780211	1.24497099181574	-1.18409687535164	-7.31914717254316	-1.51041821382241	-3.74545406088798	-7.4813556559047	2.16301072454657	-6.83364681316994	4.0320374923219	-0.229738601948381
BASSO_B_LYMPHOCYTE_NETWORK	100.282823332913	11.9212329430063	346.018376634265	97.0049402711953	108.68679789829	118.75676358086	43.1006018227134	83.7410754738829	16.281793060827	13.8548989912618	-9.40593009527457	14.8153844285714	71.3303624532957	58.8037543024967	164.521751592917	25.3891938858786	19.8338682776908	-12.1028032751087	34.0290047158365	110.647994104991	-2.84931231508416	-12.1682136968008	8.44918596966869	75.7075906826015	198.750669036152	75.1983069076391	57.3938401393927	9.8097290388399	92.9059280446674	51.5585654065213	5.92421000648529	-15.8784288165253	60.1271653604688	58.2262252388557	326.573427469685	32.9331008181205	139.373457930576	36.8716934709155	32.5919216767874	27.9749074379666	99.1256146121269	19.395410084113	42.7223975968371	73.7059782251588	131.493408665752	47.8129970758401	66.0948939173453	33.4965833587349	60.6369466430657
BASSO_CD40_SIGNALING_DN	1.18323653485664	27.3304518367224	60.1827253865745	-1.46919115100958	0.880364011361421	3.94308377508546	-8.15734457902856	36.7595536989937	5.44351883176213	19.9307867937406	17.5164318422073	10.093429269388	-14.742182566204	1.14103705980081	5.24155308538166	-3.1149242098439	-6.54133313703299	33.0662606627765	0.914629288215806	27.0292241361671	-0.785628390074155	-3.80246725853489	-4.880667323433	-3.23290478967408	70.4634332320597	13.3090045152453	8.28156043162104	-9.65797561760244	20.7404949777032	10.2647775187765	42.8676754051807	27.3415613013268	-16.5586914785543	6.55025324432661	67.3091780900206	-4.45216971298112	-12.5999561871977	22.1554599905869	26.0819098210489	17.6134643105753	13.3661738234062	-0.95868489133706	10.099695769938	17.7490980118719	5.01942691840643	5.77313333023301	-6.00074094521627	20.8606718098695	31.8189978456424
BASSO_CD40_SIGNALING_UP	-14.9086103083566	59.9351962396046	149.877558200171	169.060855924737	135.358021658267	111.453685430235	9.49312598693461	88.5985662324351	11.4501889004918	16.3365409708725	-1.91209681637885	25.0899118277201	100.139828327292	5.90327581630621	78.4203091226894	41.6175931757659	28.0841181587989	-5.2151449676433	2.85919453203995	49.6059373724838	31.8186686824597	32.1067361124168	8.86634395047513	31.6856522082607	97.2866231481912	46.1435784488793	59.9053662650243	-10.1548109851852	14.1162384604316	37.1162919582158	5.8275219359665	11.8510665391975	-4.30884521171017	38.6882409993945	238.797530988069	109.574981573918	59.5800404845098	108.185292922885	7.50019646508181	-13.5993412675205	55.057230506269	67.3752921637601	10.6434140184189	-4.08176084125923	-4.67053408037245	30.1609914337073	-23.5379277439231	39.1454757155281	61.8054979570708
BASSO_HAIRY_CELL_LEUKEMIA_DN	13.0439642712178	-4.8850766641082	14.3654483223623	20.9612238738955	12.2425253038146	5.72575812356363	-9.05182431127549	1.65397275118731	20.5205982373562	0.81017673676187	-12.0685391228748	-0.291069071448538	0.596678548100673	39.4488633593671	12.4514153455716	10.9657531430546	20.5573563825359	43.3599811843504	-16.5091652562816	-14.8066586936301	-14.0292424077107	5.98446115105305	-9.88911352045389	-19.2389154416046	93.9768446094359	-1.22984281323758	-1.55278625792941	3.52532478033826	-6.58999592542622	4.12684550412429	19.8977798109006	-4.42386120682523	42.9022098303835	5.10217053836626	54.5459426325823	18.189079405911	7.73119881481753	-0.184014034371089	1.13104601003856	28.8860799183018	15.3430110903044	-6.78537193021883	27.7432364978812	15.5369637924366	29.31677752018	12.1576130453375	-8.5906450421751	-6.05834431317397	2.2635798988995
BAUS_TFF2_TARGETS_DN	-2.29275661255396	4.19390819422729	0.758580851724217	1.76570427282937	-0.97675098211255	-2.20427076477418	-0.701342153049805	3.43663070173952	1.40162246909632	-2.13408343327075	-0.67196965268028	4.49863616492902	0.15533527501447	-0.607739351305582	1.49626440100409	0.638131788480174	1.2785196281334	-2.55637937945099	0.103773761882118	1.42439368713751	-0.640859042397175	-0.264002436537124	5.12357903441768	-0.0521529542950648	-1.05179803141113	-0.830726394076676	1.22697037228552	-1.97339929887084	0.97763995229135	0.506532113781574	-2.90386802628033	-0.666803193194826	-2.99981399502998	-0.984260552503428	0.379547516545425	4.29247920831899	2.12293065950775	3.60180310332197	-1.51319054741273	-1.02007548270041	3.44148163192654	-1.96852846039553	2.03779575725651	1.37460439346247	0.833102805866596	2.22145619922885	3.99978182514745	1.80568929244446	1.45699318387522
BAUS_TFF2_TARGETS_UP	4.06876104304639	-0.854088692929445	10.8609084025193	-0.522588897869462	-0.192010575715302	28.6591729915883	1.4940122199374	29.1783140219753	19.8697081528322	9.17191797424872	7.07329883583615	-2.83976560665963	10.2048316336367	3.67388361200815	10.2359997314809	-2.86399507777648	-1.40628575528614	-1.16307295242882	9.10356246167367	4.21574846092106	-3.69014568417512	1.11230474111102	-0.797777850899702	-3.59194170317142	6.81337089255075	3.29971619664641	-1.70678578117095	2.23872396481337	25.4123153478044	7.37527656952642	10.7796535153814	7.44881167582343	0.0564980857579531	-0.552851248130016	15.9626881921845	8.55966143268958	15.7384578999566	-3.78171055162238	1.94037686670703	-9.04776355837456	5.48760524162485	3.03829615826689	12.8051760075969	2.66587812198672	-9.28469302932138	2.04912411929197	-5.37036733865546	-1.55625162104321	5.75468281774132
B_CELL_ACTIVATION	-1.40590946934921	2.46117511029969	-0.458355505853392	-3.26957328807058	-2.1899869897945	-0.618024718881584	-1.87614501899855	2.10635321910324	-1.36953526380342	6.93523271250191	-3.3103642868777	-3.1481243227196	2.16418507844439	-5.2200679573149	7.45873127836435	-2.49829524694906	-2.90688942584155	-7.26058513338248	-5.74901904211737	-4.11182737905502	5.17773292119804	-1.3381492553218	-2.14757569290317	-6.50579970229226	-2.65639385215875	-3.2860729312642	-2.85350996362058	-1.95999868925857	-5.05628085009222	-2.17507986572069	-2.4037775863176	-3.96366928956298	-5.13316914612802	-1.50087798252205	-2.81138360492127	6.53358041007817	12.7635271643375	-3.42209263626946	0.0287982046767022	11.4770673851483	-2.96524544259881	-0.439127114083978	-1.66998356727207	0.279219116789196	-2.52026497462067	0.982518905176301	0.467609644923799	-3.76292288099586	1.35731898467759
B_CELL_DIFFERENTIATION	2.12067075241682	1.17061128517847	6.25296435544016	8.42812398098311	4.18040954629977	-2.15139042937815	-0.97054739651313	7.84499210989853	1.99608315206028	-2.17705362606294	-1.03904772376396	0.872092611669455	-0.564105228067529	-1.07824302956725	-0.27121060504276	-1.56379465569056	-0.309099137544908	-1.94516092481555	-1.05802851817839	-1.6743020543589	-0.151150107149825	0.615995778023431	-1.72150965720461	0.683320717594983	-2.1347015435615	-0.350103120518584	-0.900174763294648	-0.837472458936926	-2.07398259224199	6.24962920893607	1.08606791309176	-2.78598117880753	0.763657705441687	-2.45587424604357	4.72331161723294	-1.91757153497656	-0.579815040993389	1.94180930719681	1.07340401174469	4.12190110166796	-1.70369636228096	2.00673534750894	1.5240823674627	-1.88377286574849	-3.97641017738517	0.0459911924550276	-0.334973181705693	-0.436610946221519	5.05924763320182
BECKER_TAMOXIFEN_RESISTANCE_DN	-14.0050888041524	0.0580568608462145	14.9302836272759	6.44822280610871	2.18773677056132	1.96198338307394	-1.83057113761924	30.196043926602	-2.71129392782361	1.90947120255051	-6.36137839073261	1.88755713074905	18.5403061439622	-3.60695582402278	39.105206544834	-2.59460185506834	-2.52938033011264	-3.04750031778641	-5.26980479039426	26.5132167961109	0.0629755680379174	-7.17678400662119	5.65283388795236	1.84983409335168	5.64110807870297	7.40329993680498	37.4026595087862	2.56500520770759	-5.61402829343703	10.4750956018884	30.151171201999	24.4255186946619	-3.08419218480165	-1.03187020777746	60.5574863094703	38.5491462864928	0.289597930731204	13.3182048340038	2.35502728735905	8.6940689730289	12.717594670156	19.2755598356935	6.20200491463058	-2.30887818660809	13.6712945656942	13.5096943124782	21.3741420868393	-7.75408069680204	21.4909942579443
BECKER_TAMOXIFEN_RESISTANCE_UP	11.2980210244831	3.12376961244661	-0.132734268361632	-3.10025342265773	4.3146822318788	2.97019555760437	11.7466884226486	19.3894543064413	20.4481551852881	0.107667174648788	14.0445966354421	-6.84834953921855	14.0925757015954	2.98918671077415	15.93546647078	34.3868552211263	-9.06572255125113	11.8580055179772	-1.1710239225746	-7.67489086777694	39.4766664259395	21.6153901432835	26.1195851781377	15.2315643328432	39.4448717086224	8.90713706724574	-4.17843653777062	3.50070695503418	4.19116423681345	17.9044179842037	12.7570337563324	-4.69772779277849	2.73730098130275	9.58182924351954	27.749792011215	-1.55402630680201	7.17028413178827	-1.18623442276618	15.8983618670388	25.3524282965823	2.57148841360979	0.991668522135032	14.1290386402543	13.517879524699	3.91571562612191	14.4009728272301	2.41039919283954	4.19009024550772	1.49722961847905
BEGUM_TARGETS_OF_PAX3_FOXO1_FUSION_DN	-2.47582796777016	5.4459064582326	15.6664523197474	2.87100528242092	5.25688858557085	5.7219618571847	-2.83587550125562	13.3716705651479	-4.25913091288727	0.0158401479992346	-2.19661102510364	4.96650190515441	12.9023689316683	4.72271818748399	13.879501782595	20.7472896910474	-0.902338260256441	13.351681658999	-4.8236692306645	10.7304899631414	10.0022570186461	8.64332208073951	9.69290585064642	24.3296093468233	13.1632682882354	16.9081257647726	11.4840232999494	-3.18095520729534	0.637853289196556	1.9847571961728	3.37734331818983	12.8168204070091	6.79876129490036	2.15498265181971	38.518345389374	10.899070874769	2.13619158952828	17.6204861663903	9.66081204149353	2.23793387151918	10.3972581440789	14.316489543867	12.8484139647983	2.54099433513036	24.4738423876995	-3.5548777331428	-4.87719374668351	3.82596634355496	2.61585768866631
BEGUM_TARGETS_OF_PAX3_FOXO1_FUSION_UP	-3.42000992477671	1.81561547718032	30.9616260979308	22.8406061017179	38.0390634338411	64.4997885188725	13.9417083582377	64.4500099484173	3.73120286771574	19.2402937031332	0.546826933480293	33.5938309801151	45.9855188337919	31.8691972103014	53.4305377558202	19.6848511252855	20.9293036209671	-14.3591565106779	-1.82999076100707	24.8957947612011	22.6701828052741	25.1600391922585	13.5753792239203	29.6689358339753	27.601852445114	16.2860244652569	5.38952541061372	1.04309300171027	12.0989028302778	27.6255757716292	49.779127224498	22.1734543563136	-11.3119230241369	28.6190757206935	85.0338720030467	75.9786926389397	4.72312393932852	31.3739668482804	6.63348915011221	-0.491269321087319	43.2007434760869	29.3656649611881	40.2087836873377	16.9536991556348	-15.2669038876323	30.1175801917126	32.6483222926702	16.8609675470461	26.8528332758626
BEHAVIOR	-10.3169736800637	40.6552074809369	188.979398619708	19.5926097454853	72.2597745044346	81.0908819617504	50.8586639204511	131.949503864308	35.6547544782355	58.1430060321531	51.555224536786	37.2341519269168	122.348928841905	18.2019648743904	175.028750628678	-33.3912390028099	56.0399165698649	-6.48332281794611	-0.66367090448902	152.167520363382	12.6496040335898	4.06813573045061	31.6939131279289	-24.413395279413	469.092130870718	129.19232126573	52.926576642535	-29.6016791092338	101.392115625008	56.9849352721459	26.9062143024102	70.6767844391276	2.18551315908552	103.10719147103	376.955618159325	145.146766797761	72.356481176215	148.881966829629	45.9483600050186	47.0997631000681	52.1482309997162	108.638853067184	93.514794696422	47.3201138853392	89.1112187702512	60.3913480950775	45.146444403546	76.443847852894	88.8459327061915
BEIER_GLIOMA_STEM_CELL_DN	5.87953590579488	-3.13366034557519	36.3759639029894	23.7015714876098	9.04900963372893	-4.93808059473287	6.1281193762368	47.5478392328996	17.9768651951281	16.5923019171368	-0.547477124774948	15.8393086916379	52.5447752356068	-3.68302980309646	14.2864801584504	-9.4209226815373	43.5988620041626	31.9696784443334	1.23704690258712	53.6682644476031	26.2462879527256	11.7538757497571	-2.85353298605752	10.3183694697931	20.7752694886257	28.3803792814186	3.49690145384179	12.5454161799567	5.49423416967761	13.5947361714066	9.38447132184336	26.1366996163745	-7.61954854337719	13.2320594607241	207.314243563245	98.9281714675926	38.3216791304605	24.6413681789791	10.3666415978299	13.7992892505519	19.2685907450075	5.41871653870271	7.73202883540356	12.7338387007555	18.3112669033165	11.1413625102257	12.6630786124914	7.97926410717362	49.1890398293648
BEIER_GLIOMA_STEM_CELL_UP	-1.46605633577144	-2.00757416457218	16.2566223319998	8.7114240825882	-4.19100652529992	6.65032901886342	5.31691335292814	16.8864412245899	15.8031348552594	6.69691961129103	15.507625803079	-0.764769907992926	5.07464304685566	30.4138308203446	33.8933960174786	4.14405895336474	-7.3044638101466	24.4148945898013	3.84725559390502	6.36215989367462	5.43642754759729	-5.11060308266086	7.01096209611854	6.85884397206458	20.6905380697793	13.2616705765064	-1.65079254151224	-4.12133630133344	12.0704609272563	6.30641024734878	-8.03455253120535	-8.27693194763428	-5.17468755162006	11.1439877240467	86.6178279880461	-7.66835631807231	-0.83986256696248	-2.81544973898372	17.6066301191053	10.5211110168641	10.3265779502037	4.40346030032198	9.11938759409877	-3.01834508058603	2.98077317871349	25.0974787310958	1.31901719625144	7.6043847854997	7.09092827799047
BENNETT_SYSTEMIC_LUPUS_ERYTHEMATOSUS	-6.88696465858167	6.57441368323445	-0.311999620647754	-0.607528260399042	3.42153313305021	-0.654703609361073	1.0216646168803	21.0383726232315	2.71569782422466	12.9342326183336	10.6897464427837	4.34021128128775	-2.09493897710975	7.14490409836986	8.31573037760596	8.99348682507294	-3.15486543169924	-3.61399483594043	-1.8052058985621	5.67923145615772	4.99841845819357	-3.03231625834888	-1.73679230053468	1.5409904733008	24.7295426488242	0.107646183924671	4.28249203398894	0.87296254640431	14.6785897315657	2.00038263191279	9.32819839487524	1.18696099648941	-1.50410311470077	-3.70593690151461	57.3234858653133	28.2865939377571	2.68945612243337	16.2846983199824	-1.77403210985916	18.920518222335	9.30776544732215	-4.9092722471835	3.09513147911529	2.35790389938712	7.40842464220477	-1.23681073601677	17.3339416543183	12.0020244981508	2.67291441267363
BENPORATH_CYCLING_GENES	245.940406197623	1314.35910659933	3654.81572038825	2050.66804829415	2921.88881285035	2726.12371730858	322.743424395348	3287.98721265517	1664.32969726292	1559.07808313259	934.122899178277	1289.76002913777	2364.63939547078	1580.29987152228	3545.52563385931	880.231959856374	235.111925561842	933.518052459896	685.711967161748	4378.33896946665	1158.78737943642	473.540451967303	1008.41891443683	1470.0374177385	5848.41334894756	2320.44585782998	1345.95185010855	264.180164526123	1461.56337873719	739.253411175625	1390.05224791917	970.208255411941	73.551301149434	2787.1196535149	9931.14636641712	3804.25855721686	2310.50117140421	2444.66395270394	880.705024482212	663.968220747906	2801.13914415854	2041.29703712526	947.774011866354	693.701399218163	1700.67420929675	1773.55259315037	675.990598518606	680.111290506509	2035.43178723805
BENPORATH_EED_TARGETS	1211.44344505156	2529.22407863967	14099.2705671505	6991.86756459885	10414.8612439779	6975.81928324355	2205.09406508968	9516.05214889984	3100.52185394877	2603.38259522376	1572.38216674064	3291.90619535428	5993.32138390154	1620.48003558423	7227.7572184039	2119.30710198942	628.631963653174	965.098736962998	1406.17546327186	7548.37681365916	3670.99794134837	1441.58331232022	3473.09214529093	3597.94166279426	13812.4811019443	5500.1636762981	4160.74967514823	1399.18764284271	4407.53326919676	2633.29230279387	4591.9630863255	3836.57780808075	1659.44855227573	5486.28214338799	21705.0697754198	10354.1376533589	3913.17501965662	6969.08601219865	2648.92530884945	715.103358837898	6717.52245484634	2350.7340956813	3203.07507901268	2988.20097335771	3461.90931563192	3936.35290559521	1849.86734693652	2525.9564417077	5753.96004195228
BENPORATH_ES_1	241.239116116828	416.544388532374	1714.1147986423	717.600686590479	1016.49023786454	632.329891271903	254.564140752514	1194.88035848417	104.432758277401	435.4684227583	327.707763348087	253.350984402812	855.721361095737	322.424377761756	702.461284505779	544.651961328543	101.109602162651	31.8255283121938	501.754994674687	1841.62051874542	347.212940189958	129.193404719684	530.891131546671	814.058950391539	800.152081853729	518.109190265067	450.847703789054	27.086456151297	626.958983756427	334.245247470221	944.21881446899	610.579732723968	-78.2795218666847	710.948959651548	1972.87271088617	1489.31880752272	752.405771045339	897.615310847731	295.994228849709	16.397839157371	1099.8991075598	897.799527491752	472.254501049885	301.250144874804	531.816363682222	620.12900269998	455.611040948246	251.866042800447	856.827538086938
BENPORATH_ES_2	1.24989916885075	9.04945296221983	29.5830155890997	-5.77088240214765	24.6239933460276	7.59624551074774	2.87466493057186	40.7216008359158	1.20986925652115	4.13532997166383	1.91978348595561	-1.54440811955315	20.9521761047517	8.18524031765424	5.33850064548182	-2.06104141667074	8.9210939627513	0.50636677741917	-7.5963040906123	37.2518935646012	14.0559502624468	16.6118129970175	14.5681441911935	18.5687970240747	33.5235357385423	13.6934117805576	-2.39050951867027	9.55253733424202	1.22781029400894	0.80156180299409	0.0900892510069752	-4.11009074896814	3.41751312027744	-3.80443113604032	36.2523503338912	-3.12777266702937	0.990107255747216	-1.12993711125384	-0.58951250352376	-5.76679208956081	10.4848996288691	9.34946551893449	3.52140786513912	4.97600608530454	-4.64435209961412	2.17177065424857	-4.97890703192453	-3.72449138035989	-2.03815385301405
BENPORATH_ES_CORE_NINE_CORRELATED	-11.6415623256158	1.60402262305346	78.0562081662477	20.982455787074	4.11941986872637	24.9352038776572	5.32109185088822	75.2245651082378	-1.74445817985099	7.27187507485405	30.5717216365473	3.07191380901732	-10.9017081197009	17.7489685295233	34.9535535382981	-4.75608449907515	17.1245634399872	1.85818628427893	-5.96609845642017	57.9676241287749	14.7392782651155	-13.461064688662	7.28607078765339	-18.5221666932271	132.91750051394	32.1090807252499	-17.8577398687808	-2.42338220710248	15.1788293536181	-2.2108445888438	78.4841898377893	47.9553155411535	-12.6303819545691	15.0438934999371	186.237444066973	-4.62888463043731	16.925201480031	8.01586735737868	17.9787402374507	-1.89977237365088	-2.94521417234948	-3.60618526730943	16.8102725983862	-11.3513903157045	26.8313598706542	2.30451209764279	-19.6784441334552	14.9713012964657	31.8196023877339
BENPORATH_ES_WITH_H3K27ME3	2175.5015797315	3920.9357172678	17233.0278330144	7089.2502270633	13257.4154237111	9158.68937292015	2030.88327652093	13176.7029169072	2598.77470136771	3771.4564084733	2359.57001135771	4415.00971655001	8935.21156837768	3146.13820456693	10093.84974372	3008.67506738769	1057.31006089019	1211.93428623374	2211.86932551487	13366.4404070832	2239.14193797692	1529.09634498689	5030.69593220431	4289.11558662416	14238.9535989471	8378.84497457392	6004.25440754481	684.129222481024	5818.53477900676	2708.68206029204	5336.37808049309	2991.93308288273	1681.16904697778	5957.85985066477	24663.5021848769	15244.6565224244	5658.84784680363	8067.96189909335	2834.56145018888	2061.7817524651	8796.49693717126	7178.1780614091	4307.81517729379	5404.98159840664	6776.06376843117	4736.19024463024	1688.71939562578	2860.25150832316	5735.39701453254
BENPORATH_MYC_MAX_TARGETS	504.09955800971	1995.33511594369	10111.3014300444	3631.88263075366	5590.22304674999	2705.71517725047	1586.92882187657	5067.39364802779	2000.04189003768	1398.71805690652	521.569341105629	1327.58454456751	2681.22553200548	1966.7407992398	5077.62496816493	1247.28089425204	569.073891555701	1260.12948762473	1269.88584941427	3810.2999956806	1679.76358731358	799.382504061752	1743.35719674921	1253.91951403449	7796.80727821211	2980.36450421777	2802.96952224715	567.648150677373	2292.55663790048	1642.44610242834	1927.47880579514	1223.85105861911	436.888141854717	3135.24610537546	12895.9437814716	5138.59654375365	2749.14277003851	3962.64639031363	1440.5935306288	1021.37877908283	3416.37794028533	3092.97388342679	1592.97100494458	1367.6797493552	1878.12106649849	2384.95133558129	676.052151077641	1644.10048033845	2263.20422449042
BENPORATH_MYC_TARGETS_WITH_EBOX	-5.38384981264413	179.131091427472	773.323291331387	223.319098672496	494.075535966939	289.634576748831	59.8783458657197	865.304598723314	123.862344499685	104.797866447113	114.150810176926	145.426145733849	377.278511896415	115.874001097729	436.082865767534	93.8357895526161	86.0284476322241	60.7843383826171	5.46472852839112	314.31979834451	340.394480733194	106.723982055951	44.5068229554042	-1.96463413383937	712.260100888916	196.052200212489	157.703931407035	70.0786748511382	147.037189199186	74.7025908180089	194.473505538753	112.845105367409	-4.88714005801628	216.618980023934	1338.04435774146	573.90359545524	188.245716707527	146.225430390441	131.860546628485	86.6874013926975	185.48590245941	258.800185498367	139.146567744921	134.414574738775	49.8214113708422	204.64547710825	72.080956450309	92.4850608012385	75.4774235401972
BENPORATH_NANOG_TARGETS	418.789032416045	2982.07622178616	12361.15988701	6044.80578852284	8159.04905478929	5369.02711863204	1593.49833096892	7579.14636505864	1612.72231741408	1812.06379753105	1244.38362327102	2145.25854172508	4289.56479597547	2781.9571870031	7400.86932339604	3001.10819612715	1218.00488883565	1037.46506079418	1370.32145088769	9537.84723767858	2388.73905000393	1571.7944449494	2064.26637949602	2938.65084430595	11052.4729088791	4814.00217273216	3413.77066848682	209.975524664484	4298.0242813222	2250.47159237387	4290.84144030543	3108.12113802557	388.43299522847	5754.47542182942	17747.4227779762	8421.88535861976	4334.3153924555	5268.397401091	2645.73210161082	1401.535180144	6644.69792951323	4817.59283565333	3133.09141520804	2345.23928918566	2204.86533141253	3620.00670828707	2236.89183537572	1859.75893485368	4173.89994849403
BENPORATH_NOS_TARGETS	34.2163712611496	146.441705244783	282.477666910218	86.7486313293391	191.36721943072	127.541441724941	87.3126188800733	410.773295800027	-20.5653420504963	-10.2477594112404	3.64071392842478	48.6010508971006	222.577188373882	25.3881408087893	120.847859439161	134.41796634077	17.0717260475938	40.4356513254337	9.79130893600597	301.106602780607	30.9132260174499	-26.8344027034197	55.5241232133934	84.1947894016859	142.344074804937	187.696942582158	94.3846049161264	-17.8171964809993	172.033533841408	14.7789427368073	1.05112401529051	87.5197985267012	9.51761053111948	156.558418991937	465.215520351599	359.669640846913	80.6360203530965	176.276946156742	33.2063097354529	4.50764692001927	149.852849513947	111.698268593056	153.045247020652	-21.3982763378193	1.78460535395202	40.0149388291115	121.250499658227	26.9422132880416	104.167695981145
BENPORATH_OCT4_TARGETS	81.9183897291567	194.362812631628	1434.08818309299	428.1601221344	503.518365460173	524.095467229304	117.837423698477	865.29771749524	448.974385316647	327.181137600738	107.109810452676	370.203739492307	504.620304967285	233.984631538552	904.67033439896	315.371849805168	188.419627835808	154.001436738708	96.3987480751611	342.156425799001	182.692391136846	151.461892598807	356.912475412329	171.722970609851	1076.34584143899	482.075953715792	497.308184593958	64.3757986735083	211.857867636481	187.517658295203	423.989339725178	461.626624671135	99.8677014262504	275.185180641338	1561.43926318259	845.493910433208	405.369581028736	269.304637666673	228.422969457928	49.081146810553	376.451215827309	311.885249106636	307.530518203365	159.43177091314	357.47966216494	351.36501026802	136.800947130504	200.439292309256	163.644536386801
BENPORATH_PRC2_TARGETS	125.056057873765	1269.94176846436	5923.40132500374	1292.88871587729	2100.30837960939	1998.58050346652	693.595936598964	3915.11305096016	1313.11870053504	1406.51704973961	899.520960207938	1155.36848864007	2478.78955269142	1545.55811150527	2894.76051999901	1446.39425387732	761.780091338877	1237.15725170427	853.641516642843	3674.87081156344	1048.9082801159	535.253032141899	933.743392065133	407.247689564987	6855.88268892077	2809.11654499487	1860.88612735027	461.741295031834	1403.54996077061	1298.64658152102	1433.70681286321	686.946704005504	827.260653296888	2015.70574331532	10019.9069291528	4035.27103169562	1836.49118047864	1736.21238512618	1167.97636223245	848.670784432016	1970.48688647643	2050.77976314341	1319.85084436465	1335.62652970071	1808.93248489739	1568.31952117823	265.810321628291	1008.29799056561	1476.91646697005
BENPORATH_PROLIFERATION	19.954038584984	48.8506219382474	300.085992963967	189.555178105381	314.816698817865	315.686220775906	69.1118800667987	380.359052833527	249.020065208887	36.5055895750643	66.8952232982412	163.345684132242	140.249128248329	5.71568048305	203.497580407514	-12.1342685032772	49.028577367296	-18.8292792025602	76.709460044219	349.353935646522	254.694479294008	65.6294248417277	26.4723788228212	104.88534619004	522.534942384311	136.206073971652	67.0934249982942	25.4228380197227	112.978717831961	34.8905501818073	159.368774179959	251.094506422978	21.7403388939596	225.791826455735	236.076003714951	442.10196178546	193.670328494352	91.9926101916535	77.460909831083	-15.2636409342362	173.299802144947	38.6163001636326	80.1366825057102	102.965139935883	45.6847877050547	118.132291405979	68.3905876499508	53.5606923665437	62.8081729824021
BENPORATH_SOX2_TARGETS	251.48829847504	1742.53501126499	5904.67458558742	2418.72754574125	4034.56174308961	3084.06516424836	882.646831170327	4836.48143403221	890.542384021502	1182.94942894241	858.530095800111	1371.45367085485	1885.59989844506	1305.64064171472	4346.59778937412	1322.1600161971	671.842844498052	320.424444844324	839.220023007235	3545.09249275154	1535.51081941897	647.299579294382	1355.11299183346	1513.18174342369	5317.29433545717	2805.87864349632	1695.73899572842	295.49966540811	2004.39173578826	1378.00574673417	2061.3233328836	1863.21576684509	255.386442615212	2702.58809399915	9585.63936299071	5028.78720023571	2132.90750407526	2512.18063425751	1296.7473785086	692.734302348868	3194.19665449187	2097.23643802338	1548.34130953753	1189.87319075654	2179.36928589781	1835.42518767725	433.626393097553	718.914866580206	2098.24310683702
BENPORATH_SUZ12_TARGETS	600.740114796394	3001.16033998928	13542.700820135	3898.53409923118	8915.45368753521	6120.68105868272	1839.84673204528	10568.5866590475	2421.92526232529	1394.7244773618	704.116528708184	1665.02394448443	3956.79461494526	3268.70802296285	7197.04371679659	4014.92813106338	31.3564017280092	2721.86034509908	2312.66439531412	6977.80744552679	1446.78617600872	828.388290037698	2789.64966820676	1471.84874992878	12971.9601592096	6453.9136304959	3709.26926099463	632.224486142022	5526.78046561902	2433.02613480444	3506.58336991195	2565.55837590118	366.412106889853	5472.66688605432	23702.0103316021	8579.77503673847	3428.31267949169	3546.89811823983	2403.30592039448	1622.03695104975	5258.58721503427	4460.456468265	3660.47591949134	2345.54911870099	3551.44128958464	3538.29449877829	2264.15081511036	2962.79503498883	3652.9802912674
BERENJENO_ROCK_SIGNALING_NOT_VIA_RHOA_DN	11.3244661357618	0.244148480042816	53.2606601430351	7.32913372333959	38.685153287969	30.3785049271303	3.12642049270317	50.7528388772634	2.24903596318504	0.226996617773969	2.22327915462864	40.4154246105234	64.8255608333303	18.9792332208909	10.3217642127671	41.2373090876409	-0.168886894977954	24.507934906345	8.24737593487478	17.6004491700881	16.6803036391885	4.663549030625	-3.26636274192643	17.1134419786456	8.83078593238903	22.2466441937047	45.3847045319249	13.9059227836785	14.052298821402	10.8755197563106	21.4384430879455	52.9228628359964	-10.7789671574142	27.7189349081291	90.7790489633821	58.3616893622716	30.3524111757214	7.19124803581866	-2.66434437325073	2.59578773418877	2.30820185574249	12.0180965738198	27.9105923821846	19.4948350483185	14.7788935521788	4.35393699023532	32.5852113203377	8.08889256760201	12.3303015344483
BERENJENO_ROCK_SIGNALING_NOT_VIA_RHOA_UP	7.38783269910688	3.87593056182063	23.2185554962441	20.0638733829535	0.830325280255986	-2.97722604185974	0.0262613845011552	1.13835926406881	8.93329666790439	-6.4652055071989	-2.64128177172569	-2.63722984257709	6.99813964907276	2.39980673754613	4.11063210495673	-1.90672375908032	2.98185313937029	4.52971306708276	6.60102507416124	11.0509134805209	-3.52210474554585	-5.05624895783407	2.6884875296038	-4.92927995062177	0.707385274662276	7.45980244250454	2.41511864194369	-5.74261861158473	-3.9170033032746	2.94394181686036	12.663049929514	15.4299130076992	10.2614193438514	4.80719662911666	11.2677452197494	-0.0566469288165071	-6.58543796900337	25.8478395991139	4.98850764370135	8.42687552231404	7.46145959159061	-9.93897070902943	5.76153548838387	-1.02356152268413	6.18283287061385	-0.961076646604767	0.387131294367335	-0.976582773369065	-0.0141221888369147
BERENJENO_TRANSFORMED_BY_RHOA_DN	211.581017187672	743.724454120089	1780.69702692977	746.542553340646	1421.41642869802	1018.61426218071	183.165647400102	2160.61400576608	632.303200470923	435.556593649156	226.217536837969	525.300119029959	1079.98499415394	329.225185846898	1291.63241063171	241.366711677607	21.4395651638127	130.649865698335	291.557995666472	1157.61564883602	526.845335229614	284.080604619183	519.426578636326	705.451535668754	1494.28088660297	652.636530645605	512.765023192216	39.8473792680557	544.351307408387	311.596292927503	559.626585305375	304.801866435595	109.209724384319	1034.06751762995	2703.60393101759	1848.99929643981	1577.12634068994	1028.70521499364	390.520486176788	133.991494241984	1200.25038540328	1260.58330217711	374.009120537595	507.060164397277	770.746847955918	401.513900534796	221.170014612497	319.047632958143	728.690204405785
BERENJENO_TRANSFORMED_BY_RHOA_FOREVER_DN	3.55726060490825	2.5152611648858	11.5803830884723	19.9114481324193	13.406712067055	15.0514172415064	-1.51452137656116	17.1437002950273	2.4079782820178	2.26986896610987	-0.404055633092869	-1.15499792320565	2.98045772152799	-7.17995934055095	11.863165690035	-7.1853586408708	8.28320541522899	11.0355512910718	-3.57574588863138	20.2098933807863	2.64845928787201	2.08031998456558	1.02642373683461	6.7480816172216	11.6012793530474	4.98240685389108	3.91484969551927	-3.9808977830909	0.184973855005958	0.481123830412015	-0.925189961653624	3.29451387978128	-4.56366887369358	9.76739256264764	5.53992271324689	4.37426188413264	-1.97042391573789	6.07134605822993	0.656282369850582	-2.54779704194473	3.60693998032872	1.53087613106234	-2.05018682653237	19.8602238174027	4.04515606632786	1.32412838780419	-6.89553733395524	-2.09515779701676	-1.64284163302072
BERENJENO_TRANSFORMED_BY_RHOA_FOREVER_UP	-4.32892295253071	-2.74610005723448	3.86954105045639	0.442724489005156	3.09430368172701	3.93852630092746	0.57098428552913	0.246197587991949	-4.71456575573031	2.20964242836225	1.73862848143816	1.42546226906679	10.9992774209731	-2.01833344020162	-0.632189603193727	1.30937839047986	5.17850037905684	6.30233074065567	-0.614341935212681	1.53233180447611	-0.377568329361625	1.04786723785238	-1.23059267200057	-0.688385217922372	-3.89294825005516	6.11724007121116	0.668471839700107	0.836686338647794	-0.220840166691879	5.21108116292867	-2.09362011010991	2.922810201934	0.865017164237019	3.54261601258795	7.85459167049016	7.09061830374747	0.609493380338965	-1.340415572815	1.34477335803594	3.39212360938359	1.93959667623242	0.372239915214435	2.03600640315071	-0.00180148274083184	4.51404031615172	2.0630046672627	-0.727359683038946	1.39341714783469	1.72698266421312
BERENJENO_TRANSFORMED_BY_RHOA_REVERSIBLY_DN	3.21836685228265	-3.13248212613451	0.874853698966334	1.63307215218723	-1.99638815030163	4.24029653989289	3.87928761201101	2.44118090110419	-4.51102888490115	-1.4252191302089	-3.12814813593262	-2.75060866565686	-1.0390049596712	-3.53854157945875	7.69349408085559	0.114962980354811	-3.41037923774632	-1.81157085460374	-2.32245056315153	12.0983886462603	-3.56598975564499	-7.01069133545553	-3.57521041313213	-4.48177730580962	15.1241427367433	-1.06320917090456	1.58522042771951	4.61678625910785	18.3874777259626	-1.66441992058431	2.36064216721315	14.9633328028544	-5.99769418469457	8.80408325480377	10.9703435439976	22.256914348674	3.9158274904273	-0.892721243588107	0.658222722617224	18.1371959072146	-1.21252789608374	-3.97824108228096	-2.48210762905892	-6.38673534136648	-0.654950389187156	0.353416320597048	-2.88644401021411	-0.385768438197056	4.60112006248778
BERENJENO_TRANSFORMED_BY_RHOA_UP	147.422025538565	574.006623909913	3709.21377092011	1317.91058442735	2196.91644336269	1167.0573357843	606.141914011892	2722.79009128629	794.19800516016	526.095005021874	434.128912482529	652.991867759316	1716.67140929483	1331.15081451631	2557.11350951669	1262.57200261534	302.218290334876	189.086621757092	470.620986201535	2784.41400544018	1248.31478473352	340.514126998384	1151.01677671032	661.610849641452	3407.99888655955	1211.9266430555	1112.96960271906	59.8606320926799	777.773613942678	490.825981414848	1390.44938956348	729.243102435307	247.215446043779	1054.66639990113	8549.45000450046	2543.30114193229	1718.96742318968	1634.95906034512	938.393908535021	367.212366895999	1731.73325052536	2528.84344912406	1030.35058762294	771.999043783147	1346.55045535251	1066.41152994484	356.795783757644	802.639342417743	1637.88926393505
BERNARD_PPAPDC1B_TARGETS_DN	6.49869128998308	16.688598309714	111.756115484946	10.6572429126104	66.6861023975362	19.8320512133086	6.62868285709285	16.1448902881838	-12.0064434741659	-7.97446171018308	-7.07480661387663	14.1816039561028	9.7078989448931	1.08126128098139	61.7008942503702	-2.42222928144678	-5.9617134322231	6.13728462057979	13.2368284976529	41.3398868881123	13.4898893194201	2.45076862817744	-0.377752705353041	1.29053566024662	21.2912460175693	41.0780503431553	54.2294637120115	-2.44836544783104	13.0818247851298	14.0969760617798	-7.50507600930571	11.1176728778699	-2.88722017426355	35.4012050395884	111.819047539719	3.75198067013227	-10.7622505555186	0.677645038133975	10.3042673846275	5.52087990853279	-0.196809767599197	15.3485784515226	-3.77807531274989	47.8624882042062	-9.69045812631439	8.77398348471464	13.0096024669864	8.58984970110019	9.57897853314429
BERNARD_PPAPDC1B_TARGETS_UP	-7.432442485146	5.62648721763447	6.5972813130364	1.87553754440235	12.6550557811251	1.70205982166598	2.37362558704709	12.0834880050468	3.71418949684032	2.49439745272485	7.43516774233654	0.295784729916186	10.9097253221259	24.8026041925858	8.95614208071193	22.1859911029821	7.55764195765265	6.48423724738181	-7.70572768337296	26.6384237537744	-4.27337989691512	-1.86593199072374	-1.96525477198291	9.53245974938375	-0.166772667768158	24.8976949235403	-2.16124905917036	-6.54925092075107	-1.69545758882193	3.76701093708357	-3.52848019317408	9.91104908144277	-13.9699904007691	-0.933981968456949	-4.07828243943284	6.83559228334941	-5.2188809642809	3.8295954472901	-2.01990652148491	-2.74202582114	4.2835461042025	14.2637016723551	8.9872357543153	1.42572003440838	13.3005847240894	9.70666562398976	-2.3169091113436	-5.42146014611136	2.07813356588261
BERTUCCI_INVASIVE_CARCINOMA_DUCTAL_VS_LOBULAR_DN	8.70576459110768	-6.90890625620332	5.99035745391797	6.36257613002277	14.1740971541845	8.42545954898337	2.81220133539292	17.6087295497668	-4.75191977007904	10.7420852070436	18.3682261161078	14.8633820335181	39.2576316184674	17.076018640572	16.0686999195874	1.63454986125338	-2.40480663357184	17.553538616654	-1.51682572494601	40.5130075224808	6.53521608603905	11.9703284433469	-5.87517980605123	5.20284622657619	22.7479884158026	7.43497816279505	1.61259911039016	-8.19867360596224	0.453246744126279	0.787291577899007	8.21253653025815	7.55056854012979	19.4158970621774	2.17243617366378	47.6167206323511	34.3201232594172	52.6595540443618	10.2721826609975	10.4750858967967	0.643268333854594	-1.13130802316483	-2.68251864787794	1.48602194026104	-1.04715688303374	-7.56563794968703	-0.0167021571547335	-10.8329703345386	5.01686052192241	9.88755645500355
BERTUCCI_INVASIVE_CARCINOMA_DUCTAL_VS_LOBULAR_UP	-1.80873749225254	3.04046821275907	11.0657802652969	2.69453268694433	14.9630719742481	7.54996670235151	0.264055629586095	-4.68863557785569	6.55176535311891	-3.95799239629945	-5.01958133261773	-0.656668493207479	-2.16368226804096	6.55983164410134	7.76525203121371	9.28968816601989	0.76209735268287	5.6988275274925	1.85389240658851	3.80384045147013	-6.2336722487645	-2.65228822567936	-3.71500429867529	-0.555488386550159	9.49147476561245	3.98127691189713	1.45276760818805	2.29541763089844	25.1558812059059	4.06841258000389	-2.71875659032722	4.27495611934334	18.5648176206657	2.83824498261048	10.4164283531999	0.220231484433426	3.39595901690558	3.144013528562	-0.814806187066224	4.41392435098291	7.08627587531302	-7.35232647125262	4.52297977257256	-5.31489635013634	0.740953433269096	1.53891055371924	3.29958051921499	-3.78798604544992	5.61411882149933
BERTUCCI_MEDULLARY_VS_DUCTAL_BREAST_CANCER_DN	24.1977540592375	211.681101958836	240.045865204387	244.207960758883	279.582415162147	263.660429602614	59.9199687607003	484.14099587379	99.8848387997541	199.481666095	79.7744542901645	193.259134098729	300.819177965013	33.058639551595	265.620103625755	26.0541998853454	71.8818537760492	155.69883031823	68.4056085744973	419.999036987445	98.6845948752914	80.1328625980413	148.272056960559	46.4110699286957	545.950643669403	189.445561312964	102.193716865565	-6.80099719898135	128.449532902047	183.129559987096	154.325924068545	262.66891170392	-14.3934000723379	179.627126939384	710.203655236935	464.691142804024	354.880888406394	307.656490420629	59.1541229213136	100.551666200676	373.936385606521	393.045994363899	148.255864366681	157.239557843177	128.783098858046	223.499986926167	52.9402230662916	172.432816137989	97.6138635232871
BERTUCCI_MEDULLARY_VS_DUCTAL_BREAST_CANCER_UP	77.6207904558457	141.28984358728	592.677212320108	218.976842063081	289.524102070986	284.661596466458	89.2960146142258	219.353517462296	143.941414486519	140.606260766974	81.0054934794218	175.281363802293	209.309574304145	252.606369400723	389.846000257667	146.027497691742	10.2329179016443	116.896416638505	50.4219271568866	338.008230486844	78.7539591375263	11.254578728307	134.082887617471	1.13543394364008	864.54312692729	346.541676291749	238.544430579188	35.9344125085791	150.68695935526	129.73605512141	228.295937567424	28.7978825446342	139.467519131487	312.556589683833	1229.91111998209	356.282779049071	163.24442553107	202.575850203873	125.622683852495	111.633450841014	266.339247433808	210.326130051658	123.454396581354	247.083828065508	200.074082813007	143.38139588509	32.5160380652864	94.1978266760994	151.397068229653
BHAT_ESR1_TARGETS_NOT_VIA_AKT1_DN	-13.9257895177261	-1.353235537473	70.8889525571435	62.9845654012574	67.9448104215169	42.9692300201965	7.20030190062762	78.2216309675207	11.4492128497249	20.3776762965404	10.7369781728648	17.8500992105769	50.9756483811512	50.3877069170008	96.4330943925115	24.8681969057353	6.58915903477809	27.2467641387623	26.2504266053485	21.04993699487	13.0025152781813	28.1078114344027	4.11420871075427	26.3817688542625	241.227148975597	70.0339493475874	17.6684079962863	-2.90093234087051	53.8233592882963	9.62050739162137	47.3766987987375	80.8495069360487	-14.861282521846	82.0519015487517	119.259707090187	33.1264344148728	41.8745070232643	46.9828822848145	44.5596278395572	23.6207231764098	29.0785971093683	11.9546867680397	18.9063618035899	8.71353210419026	-2.49924251236626	14.2821704361065	1.11126316160135	17.1560869939924	18.919804982229
BHAT_ESR1_TARGETS_NOT_VIA_AKT1_UP	56.6193022286106	137.900149155148	491.399151504036	287.905269604214	317.638497458866	144.539909548387	43.4080554478828	306.632511954068	70.2640373807884	112.217781341185	13.6636278802009	168.757688538092	280.956877396779	25.447423945099	307.876141928044	169.406415164361	-15.2051321692891	5.01405199946959	38.9084871073209	346.549699179543	69.6258538632668	49.4488959844489	111.135180162545	58.2616458483713	520.229073717137	145.558657188359	74.2809320120946	25.6597120634638	101.954649879508	279.890663274686	328.996377750708	280.19353010452	85.9250804826121	303.094775279939	1146.89057105382	735.178103822891	270.610333643934	312.264299380281	60.3141804110412	13.5892047031189	161.31819061159	332.548489158781	177.172323219173	86.1081942150408	23.3720248754044	213.454824898619	102.259143222535	103.936670159309	223.765846324979
BHAT_ESR1_TARGETS_VIA_AKT1_DN	-2.95669606513108	2.46760134503353	90.7382658040129	27.6655907218295	89.3228113218107	47.7192200693706	5.0153952140501	6.47397706888989	74.3310069611848	34.8584724757806	48.0985997893147	11.9480229232568	-2.97928749689528	133.139682405014	51.1183053979762	12.1417323623027	3.74304165622038	33.2295406257172	50.7808562291414	70.2344757165517	-7.57649311361489	26.2077317945606	12.1247968739024	-10.7125213613321	171.470278992197	67.1214325194775	5.85961656895952	8.83030875873217	39.5882831593611	44.4693070792877	8.40042838784306	15.123159249112	5.98724064321101	31.7635027378303	80.4416222401541	55.8606462100359	19.8361752027372	6.44781479308095	58.4650934431131	20.9639795110395	63.3909430643614	52.5312416562292	44.7632445470589	13.6956269840269	62.0016235487593	35.582440569258	5.15932661014048	15.9847277328976	58.5477696657855
BHAT_ESR1_TARGETS_VIA_AKT1_UP	12.4155321630177	120.711119803438	1273.88239854866	641.763483965186	1029.07822052012	618.144010439106	149.98198808075	777.243495251513	113.865780826643	105.432798554576	80.6497241441074	117.953536523585	307.601845772318	183.100240035855	566.403057872429	211.749349294859	-43.1554683509826	244.428351621383	100.826908137422	870.06924650327	190.222263506244	51.3260243783594	255.246877475892	222.129528394098	393.389007177728	407.970585295698	164.3278406224	129.950880838667	350.898815077702	296.419910969617	198.719044063841	281.861656359825	293.994976943219	481.701852401083	1305.85176614108	697.181394953449	88.8199378538851	604.569666967665	133.055399967301	150.875226462945	725.664915246923	423.422149401102	142.211347557167	158.188557785229	195.012154910246	211.090311614073	194.458506285368	127.918071223795	496.824994301851
BHATI_G2M_ARREST_BY_2METHOXYESTRADIOL_DN	21.323895444903	82.0738253683046	299.069180945343	163.0109041669	308.81695737131	139.376610569682	44.7517401167215	257.536140282522	93.5231854201706	28.4871245548309	55.5964808106748	106.650534298815	179.455168382456	47.1924615803462	310.826122847741	42.3205764627481	33.3864480428746	-32.7498632242846	30.3068137680682	215.65181513222	44.5547232426773	-2.69460046466303	-8.1833446075267	56.5305567640411	222.112871745207	145.800453553705	149.984278784209	0.969425084626205	25.3376654813861	62.8440336115311	18.0800694847586	58.1133653588068	-13.8210734695366	84.7695985811917	442.141200034573	214.303476703845	136.475717340089	62.8390866448862	48.5099916225016	18.1363355561802	140.869387423065	110.951411187717	63.5735410357871	-8.81198058338686	63.7988610067454	102.91713543321	16.4842990250679	19.5874671292801	91.0027233724741
BHATI_G2M_ARREST_BY_2METHOXYESTRADIOL_UP	27.1465880788816	51.2378872802818	105.221131216864	98.4023482606694	213.648089201513	111.820899342227	14.6326188303556	113.89525526606	10.2204236186613	-0.146204561672237	-5.20107148640185	24.4582957561936	36.6136398019075	14.370088702063	109.803552861504	46.7680217321606	28.0256319028663	35.3744378802278	-29.5411000713851	81.6744767779939	25.3430296354129	6.52714778938486	44.2082593539597	42.8236276947797	142.243522444329	26.58888313194	16.0462861423244	-5.30371716541172	-1.31971668142838	50.896029886751	57.5629655223448	18.6720185582691	64.4554595241207	44.700642974966	305.606380264364	118.007214002493	10.7341463426799	39.4173808977506	24.2389397900592	46.2078268811588	53.2214964031094	84.7494989571813	52.4640868776463	26.7600981133068	35.9263013196675	76.1776228348333	123.210354701708	43.1192175703884	81.6205978458814
BHATTACHARYA_EMBRYONIC_STEM_CELL	-0.0601410266391093	8.1983541567247	102.054964406258	50.9774600329239	91.1845169263921	47.714113122924	12.8483086066351	37.4165930366495	26.1393278383074	12.7744707964175	22.9580729221663	29.6586255548418	45.9945256112795	-9.79508335529068	55.6036020606284	25.0240303418924	29.8879006838992	-5.85935379064457	21.2043713811587	80.6863955704638	4.95767577988849	-5.02425341890337	105.881591675684	126.704154006735	82.6591623356839	58.9245738282571	24.845648322544	2.20009555519508	35.1675901202522	-3.94416859848257	13.916364666352	19.3366210278951	-2.49214023913785	69.5651924036857	106.173441594742	116.241886676048	43.2331718408534	57.9596805532177	15.3507665117854	-14.3508668473447	89.6568946033861	-17.8522438503675	29.7660962888491	18.1563799363234	50.0516260853272	6.27937182939693	23.4139965892084	1.50308960421148	38.681848206202
BIDUS_METASTASIS_DN	-2.93786609863541	5.60772744353774	112.541417431558	60.4503825640971	95.3605811451712	57.3707465709682	54.0158513336304	280.434625793532	21.2058645539705	35.690828649089	62.1073192409338	20.8293261546755	-4.49305131489005	146.188734382542	168.05876681521	248.463837762281	29.8649143650794	83.7374298057957	4.73686264317585	153.19713029705	96.1874519399335	41.8882275787376	6.47118969819674	51.9980678654829	319.710484901539	77.1626306771671	124.603348864534	2.06524877319098	202.885678661372	61.7880374972638	17.7240658679679	82.8561420535811	-3.24345133841546	117.72744051084	646.740305444096	76.2653575740455	61.1336385946226	84.6170279087627	43.6222965887561	56.6191926624464	68.7604511780431	-6.39259253071054	187.865145796735	30.9624815362609	79.5855430886625	60.5923517600045	54.896408419557	21.9054636795702	18.0726057420597
BIDUS_METASTASIS_UP	-13.7958965718313	60.0144612209326	777.859115831126	124.014914704604	217.200700869461	134.860709950056	8.5709832449688	114.550454257572	134.756933081102	98.6225163358093	-8.21303543419193	171.353323837672	388.636930312057	9.84625596076318	246.841847545073	89.7076858394653	116.447196130489	-6.05503639921047	95.6891510029529	492.24263575058	15.2301879626518	2.3590799637526	26.402582412483	7.29580494199421	504.565649949367	159.893679147798	156.171710895048	42.3663772087315	189.790969527478	71.32938934659	5.20618247393358	59.016721392339	33.4957732290852	147.519572118242	1024.9872596907	596.680519633446	299.790540888198	207.096559981206	165.741541462959	-38.9252467402063	185.528065127501	69.1265492944475	62.9293870920253	216.805904913597	185.878738639887	126.149670545194	75.2106918727497	80.91437010815	183.721379984853
BILANGES_RAPAMYCIN_SENSITIVE_GENES	-4.00633547244508	-2.20561690402518	25.9039451494168	-4.2827379930085	5.65004289717713	-3.44575089527771	-4.10915809444488	10.0992945590028	11.7571514082286	-0.723731576350196	-4.86355018016718	-4.013585693856	-2.89851777984086	-0.919431030856606	1.40550998907407	14.1105469114645	1.51555425697474	-7.7679602856996	-0.75402164916497	7.49131291962996	-2.23425143028506	-4.1683312056046	-1.67180851014777	-4.34415610271215	10.2245563392736	1.31516158913768	-1.59458968482742	-5.7520023024626	9.4331012602498	-5.38443690772853	16.5290421908601	3.87026464395406	-4.58539309620007	-1.88035023369752	19.1896817029637	8.35397339975978	7.13269581548129	3.87568461148646	0.275381007411311	-8.83078219670086	-5.45809872777688	6.11895788514278	19.2985418163634	7.09620248595179	0.434681532289132	3.10834389668886	-3.72903907812591	4.71062302929884	-4.3108615903817
BILANGES_RAPAMYCIN_SENSITIVE_VIA_TSC1_AND_TSC2	-2.95224922868476	24.6725467583216	113.040411923038	26.4060512025114	62.037957433881	27.1899629645731	-0.831834865884419	111.9829920614	7.27280959271996	5.40673480878288	-15.4877905987706	50.0457938920512	61.0520375599324	33.1486866971111	96.9040988184631	18.9055897992195	-9.49405743752533	-11.8736100386404	12.8883407274657	61.5974013025224	15.5264596910687	7.57636202988169	21.880284524101	-1.96793558156363	39.5881823897933	38.514479835612	21.9136739132374	-8.45649713389264	26.2080607811904	7.96954464966113	46.7867634595086	49.5056597537017	7.11626527515244	18.6687620321963	132.048616368776	102.362239130272	58.4768367988469	29.5755833738908	1.3978568094448	13.7805254815827	98.3497012654228	10.2417335373824	19.6903683992167	16.0208328263914	41.8563184211407	25.7969682177755	19.8230603214334	23.6024377502351	13.9428630386094
BILANGES_SERUM_AND_RAPAMYCIN_SENSITIVE_GENES	20.9398912794697	9.01245929600478	71.4946435637749	11.3134868541429	23.6744910668991	-4.49339640881466	-3.14372727718784	22.1955073747132	42.0128970270474	-3.89618683258173	3.2158209474527	22.4751975193535	21.279285074259	-1.36867746499888	31.9741807513604	-11.1880920220518	-1.08945388865595	1.27955379102761	-1.205724472918	26.18839503557	19.1030739176677	9.38641766558691	-5.35180027086478	-9.70685824004611	74.7248220801833	20.8323838562669	18.3266824150835	22.7267227752462	11.3906184336384	39.5210475649641	-1.39437259543704	-0.741996758714112	-8.61337273093723	36.9703807409901	59.1245055514326	55.8158116358871	14.1999646392302	17.2960098132124	18.8476252876845	1.91750820154898	0.763286115622602	-7.39629776614761	17.6242929314647	14.8949302958992	-0.924154221297848	3.5070500394745	-8.28097830504951	-3.56060414500464	24.5754358941723
BILANGES_SERUM_RESPONSE_TRANSLATION	1.52040421799333	-5.10591206984243	1.45760375460906	9.23136314823162	12.2968239573261	7.06215475165532	-1.07350617121813	6.17384407022158	-7.4319039869848	-8.22094274480085	-3.80610847861201	3.73852596068921	4.57757473989046	-3.71608722948725	-1.75353298945847	6.57843026530714	-3.30312937120824	6.62047347685104	1.05160311750887	18.6955029221945	-6.49544520139087	-0.193699379357216	-5.02018734041757	1.26429247466202	-0.584155763276105	-4.26479378000162	-0.886614349568926	2.80831034881365	12.0938126857518	-1.3505393237043	-0.159608756286561	2.47580643755455	-6.81329568813083	2.55293306323548	-1.65927740578071	9.84974957237962	-0.219097806418949	10.7858491841668	2.80602955606224	-6.01907440366232	10.469529161017	-10.583930431648	-3.31995821331366	1.52869857374856	7.15538949417071	-5.42115259572103	-4.89777015292677	-2.2013945372185	5.16132102673082
BILANGES_SERUM_SENSITIVE_GENES	16.7407710412491	13.3158833813683	64.1982438875854	22.9483234734307	62.9062742603083	39.442227049057	-5.42791394063504	40.4273344327434	-7.97906697759708	-6.4121647151743	0.443118482116038	52.7271257686521	114.567694696227	2.23055343619432	17.3221138051138	16.7492254653569	-1.61739259055631	-12.5492441777201	8.86452839454624	4.03658122363804	8.53027316647741	4.62987412484253	63.5427638337491	5.36925739762208	113.565710428976	9.85735214886111	4.89691741480854	7.23415738257266	7.70184799834048	5.72685762776254	-6.03903944054288	59.1747370725197	-9.53772195521797	26.1086665921763	67.5255248903794	259.845816156601	77.3796375567106	42.983195849761	-0.0683834855296046	-11.4858800432766	12.0283971092958	4.50519041835163	1.60370802557016	28.6695635021371	-19.7810967630323	17.7682758525076	37.1135874000049	42.4137732390983	36.7586444847437
BILANGES_SERUM_SENSITIVE_VIA_TSC1	0.755568144990468	-6.50778521188645	12.272841043302	6.37538983254419	5.32779505774984	1.79675331758322	0.907547755630959	-4.77130915970935	-3.49553752492152	7.69965317282562	7.09717449799657	-2.27080718907769	1.58955568877659	-1.04206969080332	3.44388602460814	-2.96268362169234	-2.35512813508362	4.68314079872545	1.86483805881816	-0.241852280959242	-3.13538125741771	-1.705862852501	9.50321683007655	12.5119167001644	8.84626728358641	1.77608184947977	0.106566249498683	3.15095078758634	-0.552408545884829	2.22999261271269	0.601772809436229	2.30550743934057	-3.6107013964825	2.31053266162313	3.02023319672571	-3.32459242444734	-2.62728684033068	2.45164194696565	-1.25528359863142	10.6596681154084	1.28887880574943	-2.33110807016691	0.888382546938134	0.124565258470321	4.0147386622538	-1.98566750526909	-1.68009388658586	-1.61953468654408	1.17799320950144
BILANGES_SERUM_SENSITIVE_VIA_TSC2	5.72450908282337	-4.46628895056107	36.7586820063882	9.8720906980825	4.70530559977889	7.43247737209923	4.88279033532521	10.7219327602422	-2.78654503142466	-3.59263980804865	1.23876403650157	2.11277635812596	7.66385933908014	6.67609223504489	14.483725825698	14.081360193375	-2.80903011039865	4.28984205555499	2.92658913339353	13.294057995125	-2.87833444523987	-1.38907835647689	3.9798837511641	11.6337821842809	28.5326617863668	2.7499826681105	-5.55782809257619	-2.69617645785428	6.18310792912297	9.82058989495463	0.347873575902025	13.0039304652808	30.5677153535259	8.4383376181589	42.4125096851817	16.8321944396199	-0.280322684227942	0.471433659402021	1.33278431691027	6.57954246285188	5.09796380818748	18.0706419093983	10.0982507028399	-3.61590472636633	6.10653840705757	14.4726263745165	-10.1910476560077	3.72685532865988	6.26829033390802
BILBAN_B_CLL_LPL_DN	6.97873748664441	-0.423299403771142	-1.31176270647635	-3.60764505961236	6.36220805112256	12.3810189434573	5.50215143774749	37.3064577158889	30.6635189957008	9.56975682625051	3.67297856615142	11.528537998781	30.6263474769838	1.47998312807984	8.5510460686034	8.27824494683358	10.9610443344858	2.11842967533831	-5.98522872415407	3.06483726765414	5.67462015498042	0.104303217613681	11.0990349130198	11.470700647837	24.0314751778911	-0.693507213800833	3.21235486988017	2.50802844688659	-10.3008744043887	-1.14874588651706	41.5306634166184	4.10801103080177	-6.46460750645425	5.11698272168737	23.6883076934673	53.9171233361364	15.6225544420862	10.5805845772368	2.32064416176431	-0.163395088033947	10.2129222235783	5.15143511257936	3.78376618417429	2.59501374778363	0.0770114483499627	10.2465056656577	5.79849207190515	11.1933707020343	3.23684444146314
BILBAN_B_CLL_LPL_UP	2.95580731082489	-5.24096828503356	48.5541528005887	35.2535678888212	49.9961905137079	25.1759678656202	-1.93031602970921	45.5648873482646	8.28039040764615	10.294454048857	0.733217381658796	7.07161956678188	11.6217834439968	-5.29644186673541	56.1076914560123	4.17673370686335	-3.69439391034371	-0.618640377144539	-1.31773644562755	40.8721161324021	8.18246427525205	25.8835530182475	9.71717802673437	14.908853623979	38.6727854984856	50.6232606626091	-1.78194214561797	2.75108467601604	7.13809523129989	4.59988156826866	-8.71584059078587	5.46790735228285	2.52036283589642	36.5198047487321	86.4430510586866	45.6390522590126	-13.5469978120533	-8.06059397223902	-1.73129689799696	7.97727624758042	9.37695606628425	12.7814736246584	6.49129825183171	-10.6465790711942	-12.3502888716699	13.3781712103193	11.6233252403372	-0.907171346599514	43.1574178220461
BILD_CTNNB1_ONCOGENIC_SIGNATURE	16.1920890993678	43.0416352863853	110.781343194565	69.7251863134506	121.78047371952	65.4455350933006	16.004082172349	83.9168682456092	97.9207195499846	15.6257862498849	-1.89874021957436	67.7958270821093	37.6565084992518	27.86012974102	113.0800461399	10.7096893725104	14.5705640723647	24.8237874872217	23.745227669359	187.665287708479	19.6212427740585	-14.1378205121795	4.24689166747771	41.794653385012	126.713126157603	109.181057568347	54.43261910549	5.28738643351831	51.5823316662017	-8.90307125222689	-4.89779980845183	-2.37279858257735	54.275110338944	31.1545477713882	188.850131780198	141.513959498151	19.1798810466357	58.5779265205236	23.0855258149446	25.6232920905942	41.0173681200949	58.8314399582014	31.0853849562712	20.9513985273736	16.165699563356	45.7177109844125	16.3777910458937	28.0216923525192	38.2106050428614
BILD_E2F3_ONCOGENIC_SIGNATURE	5.65360410293901	232.241587957917	676.641826595559	173.796053052723	288.388549670641	213.355981796907	68.7784270069237	362.283764494526	197.463720789432	149.632265802973	49.752828033256	245.108536610473	480.054211982879	58.4108417026082	420.253419703922	122.280263884237	91.9620221302813	44.7759453204731	52.5338431860985	624.907903264029	70.6870091357305	27.9582192802931	73.9782310124474	151.427715192768	281.342839064204	262.023188944242	185.031438712447	51.7361207102054	158.161840744493	72.0288811508119	68.0382884989077	244.506626889199	26.6737400754047	293.868849797425	1722.32339552369	727.214674340135	278.147427110465	278.231635704113	44.4667920965916	12.4379490292381	210.207367150633	140.093438750987	126.643811012051	208.534409168116	233.276313693486	95.807400524552	81.2833768592323	172.102060262351	267.558506636774
BILD_HRAS_ONCOGENIC_SIGNATURE	-8.98962724948859	50.8540750458361	622.624746266139	148.877750110538	378.761483454145	274.444265020797	72.2065854112468	573.036441267969	42.1262737261232	176.363958923012	137.309144117798	332.456147071162	217.825941097144	248.406547065055	621.813812331437	227.372197413776	38.0628287691458	293.152477631529	58.0290280375347	197.261579779912	293.073504989313	110.374355048736	305.875203770388	82.2006760581333	803.410682098184	526.162212141006	229.751418947078	191.269190876759	171.395193946251	72.5499430050312	186.55724624416	204.279403761168	-11.9733664996998	358.147101951375	1109.29761163713	450.151838725957	292.867483180173	181.22698528011	128.477774715473	93.0193764699924	288.473635785722	40.4431442899801	142.707070573864	81.0023311242305	252.764357973553	216.46563083386	117.491408170855	94.3998732648563	150.847562043662
BILD_MYC_ONCOGENIC_SIGNATURE	41.1192692277689	81.7085573784458	191.373645724821	64.5202186991854	91.966230492307	103.874095423478	81.2035640030646	170.042146247279	84.004227927823	65.4309242612673	39.7795905754913	69.6057915387652	58.341374322981	134.996453652418	241.239635907105	365.910317981037	55.2247789400845	135.286841409805	43.2693775939207	129.390165571654	117.939348922014	104.137457888909	61.8003917557776	82.9310193893732	272.513212473312	87.1308196426263	210.092752282642	78.6789763432004	126.581960529196	82.6971610148825	130.397323717127	38.305367108788	40.5620636001674	98.7259296819317	852.932310903629	285.025068017999	117.076629601487	113.346426421312	77.9966772406722	27.1746000474729	47.7071722522134	82.726264089888	114.134079465731	-25.9138646457274	161.07311890001	110.067343891027	5.28162347143977	51.4102186897005	1.99038840316999
BILD_SRC_ONCOGENIC_SIGNATURE	0.0451055015329637	0.128446405168987	81.9450901835013	27.0851042979908	60.4823887569976	30.6930944522209	-3.65153923121696	-4.21784684147546	3.48595719476392	10.5482621118035	0.859146722470422	23.0046713581819	18.90401145171	-5.53552744505969	22.7438434181098	24.0086598448879	-7.58390732243264	9.3629674886331	12.55662559022	33.1327573915895	-0.451535753592919	-9.15051368131081	4.5751155278507	-11.0264067298461	5.39730369483203	7.5141295922529	32.3137021972329	12.0335748658731	2.68853270903743	22.730763109332	19.0401269839642	43.1563922882302	-2.54987697607678	24.811708958123	52.6469126911918	44.3415636035372	4.03495271332589	39.5845670496639	0.983999302072102	-8.15149895212263	21.0229058229427	31.777979162417	5.87181769061081	-8.46682622830392	71.1611157798437	1.35266756534704	15.2464629362953	7.4187153784117	43.430765509842
BILE_ACID_METABOLIC_PROCESS	-0.55176053343702	-0.587393850161474	2.15157346222707	2.36242580737826	0.388583785574322	-1.51829242429403	1.44808296568503	-2.28228534654651	-0.597266916300526	-2.14795725884913	-1.1537700234254	0.983105484452119	-1.01347626826892	4.99739595456124	-1.53722694054586	-0.29311248680225	0.368674899260875	-2.74841434329137	0.914554068802925	-0.901372546205944	4.63483388267631	2.58843086231424	-0.835332207446466	-2.80713900252607	-1.05323491001139	2.75865714134595	-1.23117367806903	-2.17137989490957	-0.661182163011772	-0.453258328104471	-0.829208290329175	1.68825844806175	-0.848724424871331	1.00685288032582	2.84082982269225	-3.07671909732853	0.962518437615396	0.36585709409679	-0.753047896835454	3.04091437976658	-0.436157898154974	0.971428501528798	-0.0138112087102444	1.36567320013884	-0.667319524845534	-1.78979575039947	0.61776518737906	0.0984950776846144	-0.406338067124826
BIOCARTA_41BB_PATHWAY	1.20977468442994	4.81498219979108	1.82726936533288	1.35972039187619	5.31641611575652	-1.26119942970102	-1.17754028422538	-2.42939010350924	-2.18480969436038	-2.82735253866584	-0.704374946933694	-2.23949293500274	-0.717928201613096	2.14328310090805	-2.65640811204891	3.54521627451578	0.0646628801384623	12.4323462031326	-0.968372456962867	-2.19975893973707	0.267346509026773	0.739219222348771	0.393980057219094	-2.9574463507898	0.190548524036872	2.56936375107654	2.702843086514	-0.332506884557925	-2.02576635310272	1.75538527739195	-5.36104135863873	-3.72242457986194	0.958360979736167	-2.67840718724329	-3.80155984738257	0.294738847942444	-0.173151459147811	5.8088172178943	1.62358459117801	1.21881197575154	7.25969327049028	-2.95812923827302	0.289959088590002	1.03630480925906	-4.68793972197977	1.62646777426034	1.57492599417752	5.7715241243076	1.48573140793841
BIOCARTA_ACE2_PATHWAY	6.13345263014284	0.0946547571049898	7.15812920313641	-1.98580510797808	-2.09845214469361	-2.44979219781164	-2.38658801901852	-1.13536897368376	4.37838649225181	3.0706167232676	-0.0859837559593331	0.738186847072439	-0.0760616819914228	-0.234354187099816	-3.33444064598882	2.10086365371372	-2.15304273904654	-0.91971209495472	-2.72359863030739	-1.15269427277568	-0.734712325458823	-2.23211494584326	-2.70612893020862	-0.890705623616177	-3.86616432224779	-2.70016578283392	-1.89005117152873	2.08539904051653	4.00770022263919	4.10098519461086	-2.31694448402123	11.9498841165603	-2.50186013441572	-1.18670348700754	6.41076597290351	7.59936770021632	1.48909245054931	2.65533060782783	0.0034158568505086	-0.923085377522519	-0.960837252421795	-3.52484023264448	1.46657427853814	-0.499191269731938	-1.41043207648642	-1.70065778588156	-3.13038531258658	2.14339638511063	0.0388421134095062
BIOCARTA_ACH_PATHWAY	-2.67311944855604	-1.64805428059709	8.72457297200749	3.02259447868486	-0.223300806267676	4.93117749925134	1.67773590539997	4.46914405831743	-1.69857957819285	0.09055297737841	-2.5774168429359	1.22815670382159	-0.71594179380318	1.63567511592845	0.123044645389006	-0.0922021013513258	3.55841822610047	-4.00853192716816	-0.80144075601318	-1.28464483939902	1.31304612085955	3.22853997221623	2.24480468867407	4.12013781880475	5.214805631889	-0.530422856937276	-0.99586474518581	-1.8025840320059	-2.31275560374235	-0.866370094295711	-3.24094957649144	-2.58871251670099	-1.28166426177542	-0.291485565498242	6.79021938659867	1.82145239994199	-3.63389391193614	2.91786024031726	0.035063991929332	-0.5574810233611	-1.96033399990649	-0.87535719001042	4.08986331703868	5.21607841813711	-0.773513350060169	6.72518671950543	2.83167433385512	3.49296287603139	-4.98968863873452
BIOCARTA_ACTINY_PATHWAY	-1.74340027964204	-3.70856028576255	0.0545463901730583	-3.31361829150372	0.503882318729712	-3.16293585776955	-0.407502207536564	5.33544557118116	0.492709127312949	-3.32835172334514	2.62175761050147	-0.777813591286588	1.65659937059739	0.450562383881396	-2.64623590456395	-1.84722233467823	-2.79837777491377	0.0825506256821309	0.607866870723406	-2.33055824181828	-3.17522925581386	-2.55008435904615	-2.82814746785708	-3.11748803108926	1.95868438610088	-2.32938520106266	-3.12177920088992	-1.31391473007569	-1.04830913961824	0.730307895888192	-1.29349602873477	-3.2204610120227	-0.555618586085335	-1.76012145451455	-4.04882775072875	-3.05154742417929	4.6721297743294	-3.39575949835381	-0.156960255406725	-1.32122126400227	1.50774289254874	-1.2621092788684	-0.477935297721329	-2.47164732163067	2.54975450652811	-2.08442999501458	3.50921422366105	-2.22817019732266	-2.56043734353362
BIOCARTA_AGPCR_PATHWAY	-1.2420202632061	-1.9746677517419	-5.00409122646703	0.293411768466066	1.11545185097396	6.03231598639175	0.550918740638636	1.51329671774532	-4.70133513865877	1.52094661837246	3.17664942708692	4.63426939136574	4.27923300473386	-2.08921092496223	7.96008910467858	-2.34768850522215	-2.25985265644684	-2.88076679208078	0.220382559040089	1.78959421515223	0.551062085157856	1.77978045605903	0.582351157371572	0.769267404036444	5.18969557120837	7.12492170530685	-0.724887609435633	3.05851776344928	1.44556353152786	-3.1215244108077	3.27997320025566	-4.17084049408776	-0.565489668229856	7.7246102642599	9.06429681267051	3.33536305697648	1.22243097832082	0.0693991790484391	0.562397734151307	15.7456451311491	-2.08259733779272	8.39969692769414	-1.97200148390798	1.5952635666469	-0.304643169479372	2.82684854541914	-2.25373399508972	2.93268541828497	-0.646441660997639
BIOCARTA_AGR_PATHWAY	0.769775979402671	42.7512570007947	16.4972993245043	36.1272676475568	33.39720643369	13.1092747011124	26.8789077974778	32.7625338728525	27.8938714644087	-2.38952134114143	1.45868399878762	0.432062126247508	5.07305305291501	25.3357329483246	35.3146580678332	15.036431179423	3.12334255456326	-0.860492968867859	6.62177197030933	16.8421854142058	0.289363895005861	7.73810847888311	6.06647781252745	5.46788336286307	23.0609758424488	12.4520342378167	4.4969738579232	-1.07124819399831	11.6632059056534	9.46115288161527	8.37064727978963	-4.70638361618529	-6.19087649328712	9.91099762323662	43.8623964247585	-8.10267583772618	0.375003811950805	14.0952567394516	2.76940088388787	17.4501639190015	26.4039109109475	75.5110202737202	13.8846889835408	6.87340677373744	1.29054488086425	14.4215655823568	5.80538302064632	25.2865309110686	8.26160330413217
BIOCARTA_AHSP_PATHWAY	-0.0446240506227796	1.81451774283417	3.32689034953279	1.14841423781032	-1.7442271142558	0.655095672939109	-0.773528702203636	-1.63805230269587	4.22261830302547	0.213625842125745	-2.98442511185676	1.08452328707502	-1.00256111812017	-0.872791932851787	3.33906506373178	-0.92775801559507	0.382485881485581	-2.7244857322763	0.181110526426986	0.559400629134881	-1.05923383913554	0.584017778108159	-1.51166682163779	0.653447688618612	-2.59379842049836	2.32450764104984	-2.4166668635625	-1.14021689032269	-0.90826528792547	-3.01565554235418	-1.12013511089727	1.84299339551841	6.05748694525598	0.509955067107996	2.52211296500092	6.34398372991151	0.174442314030288	-1.12897640206771	-1.87981488493825	0.285341240662884	0.970023513166548	-3.01767552339944	-0.94406271620195	-0.0812014978451974	1.52774652177371	0.143022870242454	-1.35362852110897	0.0884882892732303	-1.53625670321054
BIOCARTA_AKAP13_PATHWAY	-1.62697194067455	1.21302415819735	-1.33804268621368	-0.685246385650204	-0.9065588213284	-1.34989226975782	-1.1357843145602	0.309920752897628	1.86726455092763	0.156032776870523	0.810474232279244	-0.120195845531172	2.83248327577439	-1.39260716721906	0.976224604010281	-1.88432245203613	-1.68958886466684	-1.6149551358285	1.21857301119699	2.4809755661782	0.154457731387079	1.43506518824253	-1.12460072697311	-2.60606434585028	3.3808899876136	-0.701107608429393	-1.60081245505241	-1.14350986028426	3.65151825064035	0.575600369734945	-3.21249864843744	0.663081193826506	1.97918864940363	-0.346068920878597	0.950183801436879	-2.04568598639457	-1.44265349295377	-1.52489985406127	-0.511870180846066	-0.215997461739218	-0.273566375017758	0.0543890057658191	-1.55251989737872	1.50869503456225	-1.89880579259215	-0.669515660333983	-2.20251996274224	-0.409845741018501	-1.52003960148524
BIOCARTA_AKAP95_PATHWAY	0.353040475495056	0.778036982610618	-1.90768285807434	-2.24895844651961	-1.20851226909336	2.1863806219212	0.241546541850171	11.0553825709413	0.950909884258749	-1.07874133927268	-2.54028233262413	2.62015333619327	4.94612097406963	-0.348254447196621	-1.32804469609124	-0.545517526653585	-0.192464141871286	-2.32948523370375	0.634719699106425	-0.4086838597413	-0.952651053616404	-0.489695447732646	4.15504354670691	0.00365844808388606	-0.446078519310909	-0.15560801144944	-0.95063323511593	3.14643348473841	0.157217669480986	-0.842183610984192	-2.84276769754316	-1.27785147733208	-3.19725424151127	1.45478728075545	2.98085062877728	7.63061077057011	6.22389043710358	7.6164209725906	-1.20851077607609	-1.1409988269303	4.07061109022213	-2.60441751896403	0.823840392024905	2.84989459461908	1.90492941132745	-0.41886638495944	3.47063381665708	-0.280852998915176	0.336559752707657
BIOCARTA_AKAPCENTROSOME_PATHWAY	0.116731351828903	0.880695103143536	-3.76018055596853	-1.56408282838171	-3.11305022972539	0.57637494386398	2.74234715128396	0.448318270879981	-2.81402643911486	-0.194432732597686	0.704005337813876	0.532593098902876	1.45430625305088	3.0603796460616	-2.30841028483068	-1.17453270854354	-0.720248291683705	-2.96590706071054	-1.34458084713458	2.63655597367976	0.404645593102392	-1.2025605066862	-1.36478734022339	1.23143099289117	-4.66564625496541	1.43755906513717	-0.381585012067401	-0.967017483058807	2.41716286237148	0.666107783654418	6.26394790607771	5.46466578551678	2.22618880563536	2.54988151479156	13.6859315002501	1.53150879046913	-0.629363647420952	1.17034416124121	0.719018562606421	2.63129273206715	-0.206416704641558	1.96179205137297	-2.03331596041141	-0.798750190182859	3.5553945054173	1.85287118551694	1.94840258801197	5.9584383919133	0.404059254292383
BIOCARTA_AKT_PATHWAY	-0.790712361775019	3.17124358471423	2.02635997783603	0.345135188410115	3.73720289792467	-0.447504868155324	0.719115034535986	17.1373557098372	-3.61484702897093	4.59908688056669	3.4605551824787	-1.54207562420857	0.0448764024151535	1.44882470688981	-1.58344155228823	1.53736641919011	9.91041446607082	4.00794235413118	-3.43862202001875	7.27367931241062	9.17346037927633	0.388583492750894	6.56859485330151	10.5592334862102	-3.05060372974001	1.25406958340812	2.14971858067355	1.27134928620507	-7.72257195861138	-1.28904275231406	-3.27056470826246	-0.777516384471636	-1.00480794334117	1.32740532092047	17.7624449094733	1.5778919762142	-5.83496933748339	1.21214229642237	-1.76772406361284	1.3974010909334	3.69972238022978	-2.96596214747461	-0.677751417728651	2.93921684146448	8.75878028508591	3.92078692675308	-2.29008960243459	0.777214031710168	5.52738415910359
BIOCARTA_ALK_PATHWAY	-2.58212279389399	6.25185324635547	31.1945894896579	0.415815091772421	26.3700281307647	13.9294023531752	7.31406080927659	33.5172084239325	-7.51483883781152	0.950163569731737	-1.47653217013489	24.1397445716908	12.5080339299051	3.3383974919426	-1.87542390252281	1.34840968978985	1.84028974721705	-3.63385428314718	-3.76351867431001	26.1468131119029	12.0895081204153	0.684705815308983	-1.49418541332522	-1.00561394463504	25.0819146212114	28.0606649397074	14.9028193935938	0.449561768016143	14.1513770478774	4.99572206728509	20.0044029559146	3.20769568275568	-3.797647495172	1.57435811500029	2.79505686072865	60.0261522725126	10.9406560630949	1.70749519486449	11.5979749209547	7.14326255996285	1.54297768576517	-1.98753901277827	4.18497929097709	2.39201258440447	-1.4383585820294	9.52940728986923	-0.523799479584639	26.8271467080213	9.52988495963235
BIOCARTA_AMI_PATHWAY	-3.16778659029819	4.85124571898407	-3.67991935488939	-1.55203525917338	-3.10334426942406	2.06188944605215	3.88991878750871	-0.311895856421422	-4.34402762773573	-0.396607139872804	0.612085572281663	-0.0851670441888121	-0.174766109957591	1.00829646537926	-1.60678523413387	-0.686536785636729	3.5688003323295	-3.48304810643155	-1.84954229990541	3.19743681731033	-4.52372453412384	-4.28100204307144	-3.70264142954629	-3.27789289592855	0.330032993092104	-1.41499813606138	6.58745001975098	4.66873430086257	5.4913546848735	3.16464696934274	0.728233176247857	2.10333695818626	1.62763918316924	4.3049147311373	15.6658446608066	-5.07052796433446	0.428903716153362	3.4163274507964	0.410251232888549	-6.42810991949597	-0.916915560998542	-1.50757699807765	3.15595852548869	3.4622981711644	0.240491167035713	5.69417062708339	-1.44999778447284	-5.7382315769292	8.7024515139537
BIOCARTA_ARAP_PATHWAY	4.77406264620662	-3.71384720303001	2.34572615047763	-2.29039721450282	1.55940214412356	1.41308184490946	2.05059327477021	-0.59600176667895	-0.680895486313507	-1.55063170161992	0.638812932299493	-1.23390854760274	-4.78285615351555	-5.41685394473731	3.23414036561405	-2.37114142469013	-4.27109032797234	-3.85133471761305	-0.466136382559971	6.90823412603269	-1.303664369079	-3.61852771086739	0.849804238262673	-0.358420346449494	-4.15031900023734	-0.783224744031601	-1.48110583176383	-0.393472918093452	-1.8752112868213	2.33350546493079	1.2133346222584	-3.54461904891272	-1.80532294717729	0.701552136341078	-0.357662194197053	-2.03915369867865	1.84341232570608	-4.44936241156776	-0.203625902413895	-4.22210306414408	0.166117589921877	-2.3274507991457	-1.45046621589515	5.28834926623834	-5.73839410082989	-1.34907749584505	2.47728630254745	-0.826477063115507	-0.537522718607895
BIOCARTA_ARENRF2_PATHWAY	-0.274182946032345	-0.59932623402522	1.56400086172929	3.34863663879559	0.539630112533369	0.0544806111437824	0.517109718110438	2.61225781347166	2.36655824607777	-0.722924922824609	4.80824557980981	-0.325843156397929	0.342418050082927	-2.78039786682645	4.62687481760963	-2.19229890330758	1.84959881253382	-1.22240167469394	2.40865465763151	13.1541841372615	0.77036009663855	1.52147857220854	2.04013895324348	2.961432987134	-0.660960288550113	2.57316405573087	3.38604257320404	0.744200756149405	2.02139493494152	1.39354183896277	3.73965934407593	6.01203025493731	3.45956429904049	1.26869119911616	8.93478269389911	2.70521528393446	-1.38796332063266	0.158955690557646	-1.28709288298358	2.23841654932609	-0.711331893191597	-3.2942505904239	-1.87581318682922	-2.63984594786284	4.18717201574337	3.38081516260575	-3.51262298018383	-0.764762206158588	0.96184460013497
BIOCARTA_ARF_PATHWAY	0.408675861025281	3.25427992352396	8.97262930519429	1.867507314463	3.66427604475147	0.227816505746087	-2.51675525356632	1.57965055025609	-0.720492963692609	1.03052055345378	-2.4556785688257	1.71093592517662	3.81574297934647	0.555489235395963	4.91902763061862	-0.775928019386334	5.53662488235692	1.89039152109122	0.835684349084997	7.2725953616009	-2.85843261594095	0.315373051425803	1.73907510129078	-0.546303808453937	1.70239246705218	-2.70459782443588	3.66994093872542	-1.96069223988776	14.3172749661051	-0.286091325659869	9.42311603188896	12.7696642531772	0.272139357415249	-1.51081154577475	0.194471729651699	2.11557271142064	0.607875381090448	1.17385183857665	-0.651052424179377	-1.22942899664677	-1.69932224568364	-1.98835645054852	2.90979160089622	2.07930727163329	0.794075081913568	-0.0318627894151167	5.16969999931905	-0.437656783420277	-1.59816764063067
BIOCARTA_ASBCELL_PATHWAY	1.80240873640308	2.2321839590921	-0.87607754989376	0.847851446956535	-0.42078148167969	1.20292128451705	0.59849340288115	1.61905154623563	0.844168000236141	0.786257346188219	-1.66188033410989	1.23912873582043	-1.36563300795005	0.819987146339335	7.43327631192643	0.107490374853076	0.199657153029643	2.37660026702869	3.38157253596066	1.92022686871013	2.53113369940231	3.21339112529235	-0.274343159661468	3.15233030433552	1.07466790184324	1.50308619606675	3.54129715071702	1.76805053393134	-1.05686372354764	3.7102927894613	0.701703914993113	-1.39007251872163	-0.52764517648448	2.79010932844165	9.10660638599934	-0.11857538170714	-3.27697865180352	-1.18640549347559	0.470496767211386	0.820897659269756	1.864004646563	-0.577853222460115	2.31834229919709	0.413093947806446	4.67587689540039	-0.677070311113177	-2.03316714339575	0.307433376248227	3.38261767250112
BIOCARTA_AT1R_PATHWAY	-1.30305011197313	10.7085508843714	36.8106717872919	11.1478550095379	14.6127084493031	3.51661191793665	9.68337095572561	44.7471859251916	3.36766414485396	0.360249435287953	5.6111381695899	22.4687545181844	55.499472727554	4.70869560969396	44.781023426163	-5.6237679903754	1.47166347761369	-2.39216208705743	-1.36067692352484	18.8047402743629	13.4244655176637	13.0738682703039	1.13387608582875	6.20068175296515	48.3675315003902	14.5633300249888	10.753921115896	6.14156915426402	4.64093463427952	4.97621840242459	9.56012902798858	18.9436816362958	5.86704773890136	17.1575419982814	39.2041338631196	56.7234028518449	41.7298452965223	20.8604430395964	13.0750684606713	17.4910773507128	17.4881623380843	8.8893000762608	8.10488852544502	12.467659465021	1.17406045647771	18.347102158156	25.8393612561333	15.7641707055179	9.97208011172153
BIOCARTA_ATM_PATHWAY	1.24537945319954	-2.22292869271892	-0.461419748728764	-3.1951016043591	-2.80678616363554	1.90677669037357	2.97644033450269	2.35541139274295	0.633970911230232	5.21234498441573	9.96243825839919	-0.101732658019685	-2.56963798252024	-0.75594496741019	-0.811630100607659	0.903071675553209	1.521076648292	-1.38835072709659	1.42287225310842	-0.217260182465001	-4.53023624243177	0.131551725132515	9.58519002905761	-5.78740321358411	0.697752303191502	1.41156928505064	8.68200355426378	-1.1570424281235	-0.00994560552759895	-4.52986046737894	-6.23296411876311	-2.82417368133342	-5.03972330155699	-4.52489920758178	12.3859283534136	3.67650604802282	5.16658345185494	2.65445072270996	1.20770829493015	-1.81971791867292	-2.23815139233765	-3.53723773381481	1.58727503815125	-1.96318772998342	-2.11264878190282	0.144141696094732	1.44574856461813	-1.99624747674588	-1.1130226572562
BIOCARTA_ATRBRCA_PATHWAY	-0.0635072297602024	2.06833299752511	10.3319548512614	-1.56868750351892	5.16975046702023	3.46564514141281	0.156350528927344	19.4166157334228	2.24665133898679	0.664806302384714	3.60515369068494	4.63291682223034	-3.14984142519282	-3.36678704909811	3.16081247342951	0.321746390250808	3.55048188912465	0.183147690862081	2.53352625757899	2.85049237857487	9.10399721231383	-2.99829509063166	-2.19278010885141	4.54753660931523	3.60898493107699	0.63601694199659	2.15273587406791	-1.27942084034343	-0.786043380885666	5.65577593139569	3.74296994337643	-2.037816681657	1.34564126175889	-0.174933495868364	7.77718274702787	-3.54743813984872	-3.42757958901926	-1.49322706789185	2.73068516313655	8.36002469865367	-0.57612214091499	-5.89232839190227	1.47783369254766	-1.94323670041344	1.44591761955689	4.145142972017	-1.25549615076332	-1.19918269208805	-3.96549912331635
BIOCARTA_BAD_PATHWAY	3.64882517039742	-0.0422594042834541	3.20707122346824	6.23799227634515	4.79243246827088	33.4693551123031	-0.315598740285715	1.15842766773906	-3.24023423594102	8.50248611272762	7.95924882624763	-0.315162618123907	0.6033406390268	-2.10206837786329	10.8552238759709	4.0612083825312	10.092572342168	1.85671909768899	0.981015278431619	20.8751426365531	2.26254795685804	-3.13557689109871	-2.0051832032093	2.35574566569401	5.21490539626901	15.9032477327041	19.0602962415116	-4.98194912227277	-5.98806503302927	0.335110816130539	3.44876826150407	-1.23429915488023	-1.97438362575828	4.17015275049239	9.34101562198917	2.65751577743799	1.62768144668969	2.62607345678112	1.19301984044842	4.75873486922293	1.76789160074988	-4.6080812178344	5.96947511806502	8.44582866477901	3.86054327541146	4.09647120407598	12.7556012305493	-3.17920350163114	9.96919076805322
BIOCARTA_BARRESTIN_SRC_PATHWAY	1.2670307305366	-0.0254190322947579	-1.24318971773631	-2.10538527192076	0.315220552750465	1.6666352720814	-2.16920102558407	-0.0682644843019299	-5.03549958249297	5.06917582259795	7.90518675324456	0.604783619566663	-3.50534460914426	-1.31366450222615	1.59531597323913	-1.5789408781764	-1.22834129112033	-0.356585963769303	-0.382769143196839	-2.5003681712651	1.16613069463257	-0.607771007466694	0.638317611930532	-0.72689437194806	-1.65886457225254	-2.01050504245598	-1.55724413189974	-0.798772022521578	-1.75880055291616	-1.65617152166107	-1.74557036631466	-0.473410770744008	7.76192032435572	2.83114563631058	-0.390577608493413	-2.29138641676733	-1.32933118247767	-2.09589010605625	2.53471189661127	-1.04605804913541	-0.97717589706622	-2.37089340293188	0.971725224493204	-0.229662615864573	-0.375701013243264	1.07635500663032	-1.74596015773416	-0.916969267257	-1.15414082333862
BIOCARTA_BARR_MAPK_PATHWAY	1.2052192545923	-0.389457492788556	1.39251464047219	0.459278775446406	-0.285512106437658	4.46157655895755	0.347588639048236	2.21291801356662	7.12339986127978	-1.63893229791913	-1.23196566461547	-0.0775595630590267	0.140204997685075	-0.609291366332298	1.38814948179553	1.00717562477472	4.0813660923965	3.28764875744703	0.717613614680728	4.36574332249806	0.0342556344761973	1.96586876542077	-0.0486028520790868	0.513779987872903	-0.140142941589827	2.17576326066161	1.46331654499151	-0.939436895034717	2.28320946276754	-0.141410922455717	1.89510820880371	0.501827198817112	-1.20077391587005	1.47877637339711	5.02247536143666	5.98690414058173	-0.786490960518897	-1.76059621722523	0.463427476178014	-0.768727429236807	-1.12198538559936	-1.91264331337738	-0.386808989385804	-1.01807701401933	-0.586689953066408	-0.537062447170167	-1.91583701230269	1.79108221522753	2.03003442703483
BIOCARTA_BCELLSURVIVAL_PATHWAY	0.2170274600008	-0.22670334838909	-0.405750327796439	-1.2497904922553	-0.342947304080105	-0.148799612147062	1.7306398204898	-1.14263698120187	5.4972505766933	3.26790044369601	1.1167598674586	-1.68205874894085	-0.803759771845785	2.59460187197449	-2.58492606942855	1.19002090131587	-0.447765889560135	6.68802213145306	-0.23544606722653	-2.65983407133128	-1.15480656171781	-2.46905883547482	-1.7616008290927	-1.78970180366691	5.64277935591166	-0.279054817270944	1.80105089848532	-0.259583798521597	15.5845417637234	-1.90476817204046	0.0865631619949809	-1.28242273499532	0.412278997326457	0.539635583177163	2.87662426276659	1.02314260087038	1.4379279803758	-2.8765850360127	2.86565354171191	3.85678284854282	-1.42484491539646	3.71575099681927	-1.47165676710074	-3.35147588836115	-0.40157509876043	-1.13229079721542	0.969405203034914	1.83991777544506	-2.10948835236583
BIOCARTA_BCR_PATHWAY	1.08128289219774	9.43956870624863	15.3740759126466	11.3187558270853	2.96988022489731	36.4818896717336	2.74862780889453	2.43533199432768	3.49298468868891	10.7827491020597	0.237524140810153	2.02737750996959	0.790347528856145	17.2908311308455	14.288632076468	21.8579172904149	-6.00061004648568	1.2182333599512	-0.846981393278142	13.1474431780041	2.03197813584582	13.5336327379409	-3.10032076885693	1.40147950459016	11.1764335446425	18.0594324725979	-3.49555328119135	5.70274518698758	12.3965105505443	4.35847729028452	-10.3004530118527	-0.190392052657142	-1.67929601518327	21.3481588810161	15.8396132517292	-5.72495353606858	7.41780107643875	4.63665805932181	-2.36627357775383	-3.57960528212354	1.7004714525376	-2.28921848364815	6.05895503530935	0.277469324972655	2.89614536397003	1.57179091514676	-6.82167698850333	-4.72146900045082	4.10361543770359
BIOCARTA_BIOPEPTIDES_PATHWAY	7.8667227496333	5.01197081285527	7.63941898066311	9.11799609963149	20.4938524642107	23.2499669399006	-3.07757392845219	9.02530712150293	9.15233047260321	3.38778534909641	7.71453462001641	13.2497083201388	9.46419524079972	4.97497083925428	20.2925414032667	-0.687698327683977	24.4440912722292	-10.2765574924992	5.02859104861885	33.2436802310927	10.6202546853317	6.67701914138986	2.02546582184203	-2.24252875374111	21.8585465007763	25.4090282600215	-2.8627761232704	-6.27315014136709	1.34813725419921	8.11074082651068	25.7698570244149	8.42247074891231	7.59718990050242	31.252356407242	51.3747807759174	17.4752973289801	-2.81476163147927	-1.62489635553237	4.51417695819555	7.61448702137698	15.3035899464915	15.5528956927271	3.37159648446802	-13.2182154576572	-3.00550350673123	1.00323820993739	-10.576139853805	-2.61520390620046	5.75998126767872
BIOCARTA_BLYMPHOCYTE_PATHWAY	-1.15957003442907	2.08003415001575	-1.23898085339612	-0.293057055973249	4.92264862695076	1.84532019702399	2.5892208404006	4.5984166261912	0.370518420375939	0.651966710577727	1.21566582666337	1.45761571382866	3.72237204265269	1.95086325818636	3.35847510665599	-1.24335554025076	-1.58483315867621	1.13839733513172	1.11346703196802	5.8113435588956	-0.641165231901675	0.185633582885983	7.84489298105174	7.47222835988967	-1.15096459913887	1.75905736885023	1.44336092242203	2.25580347021379	-0.713286979559584	3.67572049412304	0.687527417748445	6.71451027311336	0.311982831763601	0.585503701455346	0.528004803137105	3.1742875011249	-1.04610563382252	0.798468490059543	-0.014942802839005	1.19201424725424	2.80752739963883	1.6621944595214	0.281496183079234	3.91028481439818	3.42732437239761	4.67630358257372	5.29834942345738	0.809561497276639	4.37897656568549
BIOCARTA_CACAM_PATHWAY	2.34012314336587	1.7987754916686	0.994858873521553	0.0466430125736208	-0.22414757867943	5.87160282634766	4.20507449670888	2.17608635601194	-5.70141011115355	-0.477605039376931	0.244310160499952	-0.719338832247939	1.1615468159906	-0.0512224329177806	-2.49874040124311	9.29178121818395	-2.43365896722963	0.246210506276385	-0.654756441998889	-2.07028279308528	-0.280601345287468	0.401753455879951	5.12548929157906	5.51365051861892	3.63277802372683	3.30631644218715	-1.61438950015585	-0.946045428159468	-0.0430424478036034	-0.13100862078577	-0.419909411706153	-1.48334497693438	2.44333189804993	3.56100858749029	15.1973066191466	-1.30310168227439	-0.173965867210615	-0.936280007865988	3.24501142543919	8.81657860709461	0.322208506236599	5.34258100360485	1.52250142560785	2.43022342333001	1.94196630528065	1.91270947077599	-1.00200612755228	6.55744292164719	-1.31291467693347
BIOCARTA_CALCINEURIN_PATHWAY	-2.63390514659768	-3.0331533183995	0.621234014390392	0.583659663314543	1.53869848479886	-2.4330161456436	0.0635739658637743	-5.36625884960797	-7.53500617746454	6.51455041827011	4.11849573388977	-1.40281843782051	-3.65259425945829	0.0557748236037163	-3.35938931875212	-2.96126365603953	2.38885530993393	-2.50892750351188	-2.28482319434328	0.237068365446541	-4.60270138540735	-1.8810770214764	-2.05045581152601	-3.16735467364483	7.18407102597723	0.39912138970896	-0.875461338463209	4.56026176382135	-3.19960510171058	0.0678455919517933	2.4372764031072	0.380728360855004	-4.53191784227601	2.8425131703927	5.97127729608586	1.89102938033464	1.93653170688029	1.21417009086047	-0.754260910725414	0.512212841103636	0.262840578711509	-3.75542312449885	1.1422817664405	-0.655567362279433	-6.20010477747495	0.442007804146139	1.026865431124	-0.200177264085543	6.03380487166353
BIOCARTA_CARDIACEGF_PATHWAY	-3.93880116653312	3.57048721272417	1.31393844038612	10.0866015697272	4.25471613246864	0.773382370754672	-0.882477287803594	11.531363805139	16.3374963871345	-2.17596865078357	-1.34885613290918	3.05726091687907	4.4945997122975	-2.93740294883714	1.11123591851154	-1.23718520432275	-4.51783768297138	-1.18223694350668	-2.52773416568294	-0.928605259047992	-0.326306181113961	4.25666417550475	-2.06168866251423	7.32176794801531	0.767771450292211	-1.60959480079471	-0.017657303181571	1.13536706054894	8.68977908029722	-0.513497131303104	-1.93912042972554	6.02522186429581	-2.58256806616675	3.19940808075693	0.320794960409233	15.5616725226713	3.30717935598733	5.61638694670553	0.00354430601876136	-1.49256986047137	-0.74273552083991	0.248071297881067	-1.9148599355881	4.70985050916669	-4.78143551194588	2.22144079120815	-0.920585813691299	0.652675738919099	-1.48482508140052
BIOCARTA_CARM1_PATHWAY	-1.74720213403646	-1.45810606657271	4.242761539512	1.7656905520924	2.20716458330287	0.31420547762355	0.50575852164381	-0.0687874797031146	0.190559948390853	-1.80090380428377	-1.26734434545647	-1.85656688195054	-1.53799459997029	1.67272961587255	1.68167636716303	-0.308473695369663	-0.322903476442185	-2.23053156776892	-0.510561881222474	1.79941926286829	2.13599326381643	-1.4515447118557	1.78146716300993	-2.61779813929175	-1.55219789180095	2.39075962911744	0.332922020669222	-1.51016088781458	-0.885553489873179	0.347155048697546	-0.310381959280044	0.0301122121603885	3.85799149220842	4.06076489874131	6.09092161785467	-0.557195266683977	2.60217719754991	0.966871672138698	-0.282242871593831	1.16184242616129	1.64377179532091	-0.285340729878987	-0.945190459771649	1.62464240855588	0.486092795027882	-0.167055132669789	0.152126984000142	-0.648239095651844	0.576867469379715
BIOCARTA_CARM_ER_PATHWAY	-5.64696883990017	9.00125024551775	5.39812832490209	0.0371949882436453	-5.37502307891217	4.2036857979091	4.73110541652722	36.5696392592023	5.75873577144601	-0.0842364475847387	-2.96177135070366	1.27868999289351	3.25628617727772	3.13394271445865	5.0147322545192	2.65330362266015	6.16698600108619	8.55386876239921	8.41673700874133	3.64904895507784	1.85365095357566	12.2444398064954	3.38758640311856	-1.34754928320712	21.5324340279112	13.2194155020431	0.661827648761294	7.83044710758037	6.9421166297269	8.16410017789778	-2.65855823616185	2.16074171414534	-0.363937592624552	10.3811484558293	74.0819454539657	20.8466608752172	9.36716944749352	1.08583685399764	-1.10120795641547	12.0030018343387	21.3012919742525	5.66317038868445	-3.60747119594639	-3.48402758039644	-2.89643218815552	0.015563935095782	-0.877393071649927	-0.233090244226957	-1.52901019417802
BIOCARTA_CASPASE_PATHWAY	-0.354034729412528	-5.71124522880138	12.9936228992821	5.28990473648578	-2.23160509264179	2.17039337098323	-3.32375633502041	0.760264767338611	2.41792624725381	-1.53223118099132	-0.647346902782474	-0.425705554855202	-2.83067657816848	3.66330731052043	3.1297179947292	8.63316847037269	1.65896949636752	10.4041784328486	-3.06438208804572	9.68599602447457	-1.16941974956303	1.36940478141231	-3.44712458104151	-1.09491511099301	-3.72066715673913	1.94833654239176	5.10811196541114	0.0473060824486775	-3.16009894509102	-3.46258681175165	0.154316771624498	-1.63224281348019	1.74570625613253	2.79636721574302	16.5495386141077	1.09692314332689	4.59435026682706	-0.769564990405432	-1.83905909027776	-1.60922555499318	-0.266621916752229	8.77350576348912	4.3174667126481	0.258743020501956	-0.394910405040266	2.38460707047779	12.5210745939004	-1.87607552161178	2.54531716515069
BIOCARTA_CBL_PATHWAY	-2.14607316828862	0.385445133900498	-0.0311616321303123	-1.03316070532107	-0.699865679321542	-1.41056656349415	-0.0134031088553688	-0.0706417090263599	-0.78388763761819	1.18245858943729	0.993647513904159	0.159909342848093	2.33960718239484	1.65910060080803	-0.570605970888975	-0.389713023291667	-1.52720967691008	-2.04307493107904	0.420398703000583	-1.75020177526478	-2.46930864521987	-2.9258298798106	-2.53845353563525	-2.50103684876714	4.033952078146	-0.279461952541465	0.975800743113827	-2.48821255454031	1.06760133259457	0.381699437135585	-0.59663037273348	0.717976744503375	-3.04084472962955	1.97487795671561	0.446583386280152	-0.0547141940830492	3.82058661334037	-2.31175570028837	1.17308612389526	-2.22654104709648	-0.940507836029409	2.34789663762989	3.1171454376921	-1.54457509774216	-0.913402587262866	1.46213595778229	-1.22554524826896	-2.02450100526311	-1.32898307403032
BIOCARTA_CCR3_PATHWAY	-3.85374890771836	2.00071237448359	2.18262124170285	2.95294931943587	-3.24813728415245	3.57997182758725	-1.95214193969888	4.37533647284716	0.445615068041385	3.20905299309122	2.18019294466785	-0.303726350435486	-2.29552963324051	-1.4831563753265	5.60046329927044	-3.95579304241841	1.96553364403202	-1.193455335111	-1.54350923106712	3.62727675643918	0.926905353642257	-1.78181925153635	2.05172457258195	-1.95563082971677	9.84159358625273	2.54643587168699	-0.283259142219361	-0.422659293487994	-1.32481829027159	4.43478006894259	16.0635377893184	7.70834747307536	-1.15899280758511	2.22374790511145	7.99464423346002	3.2696937183373	-3.69981881126941	-1.75477014428962	0.96307316138867	2.99098482337799	7.49604118633857	3.89547304066413	-0.566148995977233	13.0117580779991	-1.53203860608316	0.245770611251077	7.00299352450718	-0.177015939269135	-4.34671511055981
BIOCARTA_CCR5_PATHWAY	-2.72749601148378	0.494513145549334	-1.88550004102752	-1.37698586987058	10.6495009284621	1.09272551366317	4.14285741111051	12.168204227247	12.9693869522942	-0.781013767828241	-1.80339912127248	0.790547303764288	9.931662216259	1.10848092927181	-4.50937938649989	1.26211180872212	-4.12262995865459	-2.69296684093617	-2.49330301596632	1.94486268482077	0.840402026175365	1.41397825551714	2.07736219840151	5.15388032578453	-2.02074475515697	-1.77735672635055	-2.93763276366668	-1.89303782934005	-7.27481486211129	-0.00376887098725205	35.2128780191729	12.2214247808767	4.72639405181137	-0.148182304807605	-3.05170777882937	8.42933916440857	3.94661724915472	2.51868845167268	2.23598685511097	5.96126170172443	7.72902366943948	9.59692790616215	0.198073254905632	-1.22206306815662	2.40992472577689	1.93185691906088	2.48133414663506	0.794733482373619	2.06458416693055
BIOCARTA_CD40_PATHWAY	-0.272056490661443	4.65675944144075	3.74780309627782	-0.624607967113759	-1.63941272213562	3.00021005123151	3.36104845720107	2.30043106330964	2.22719377997006	7.07543297149495	4.87738776926021	1.87566571412396	1.27697623495018	1.28601672840268	-2.20972665679696	4.44076631712675	4.72764588780487	7.96439916112148	1.09005450195975	11.7941012115293	-0.579789463453137	0.865805059883478	0.430889273129951	5.23469865536626	2.93213655921832	3.55393742694643	5.72790968711874	2.64937546232659	-0.138410555671325	2.19830975231599	-2.33238750607117	-0.237361172438202	-0.571979177681568	-1.65781717571327	29.900948595039	1.39905715681797	-1.49402300689324	2.35057721699455	2.76148880248313	-3.79619677041451	3.93566833845591	-0.90442320716854	2.3448260835807	0.991846444184504	1.61321072983948	1.67426255727928	-0.274207598184347	4.24164502448126	7.14526665327005
BIOCARTA_CDC42RAC_PATHWAY	3.48965785210396	0.885334339114045	0.851430324088774	-1.28784842200179	4.47162307325258	8.27575238888596	2.0167004390172	13.7889522455191	5.37902794314247	5.41957900667611	6.81691207193396	-1.11105379497091	1.58183584000793	-1.60163953650586	4.20946890794636	0.403737851529671	6.60791905000349	-3.95922155038351	-1.45823112695863	13.7184185434621	-0.8863938149668	0.0388921818908288	5.40928690600931	7.60471676573525	7.08336740872079	2.1238370006643	2.16840619436728	1.63089962264847	-2.35432483958056	-1.79434498632478	2.0957226309697	2.19256233766661	2.54433841894134	0.200178232273405	12.2054199913576	-2.55141723041861	2.74806887242809	-0.395972414106797	1.24433720994256	-3.95252910885633	4.61645484047439	5.69881189412236	0.233889647201149	0.11369439801966	1.93828452673027	4.05485690695037	7.25592258783035	2.79422309692566	2.37241937441449
BIOCARTA_CDK5_PATHWAY	1.15077779744456	1.13641556892906	-3.67929900657153	-2.13565789149617	-0.501525532452263	-1.85840853362326	1.79791381455569	1.93215825486066	-1.48144450701793	0.307611784406848	-2.34271326998807	-1.31687373258999	-2.77477780246503	-1.48155351568175	2.38097803743961	-1.51451523164838	1.31295646749138	-0.915988668872472	0.781318892972271	-2.12950783253611	-2.06822475353872	0.649753005607616	-0.250604254124415	-1.45229648681048	-1.32486024738027	0.0622746730932423	-0.77771499028362	-0.0221679547868311	-2.87307794418348	-0.755992921090774	-1.46705797277513	0.406918119823232	-1.70824360997826	-0.261990623239604	-2.93730407661458	-1.37108853342246	1.15739627546681	0.690863782556702	0.25751689433017	2.57708382254382	0.544288908642703	1.72899675583139	-0.0328193858653643	-0.535095953068185	-0.139847909468326	0.908689233648657	-1.82268589138499	-0.94461387809911	-1.64258019247657
BIOCARTA_CDMAC_PATHWAY	0.654369654089431	1.82977385503301	2.91567006388191	-0.781909459277751	-0.39289770935116	0.50528984195458	3.32670973294791	1.9451294894224	1.31679048128043	-1.32857599775447	-1.9793149144557	-0.915743167377152	-2.43969183347237	-0.885569635871623	-1.35088784760299	-6.03872056963175	-4.78224620351329	2.63509737965155	-3.16638524521764	-2.17133570418303	-1.73710632425767	-1.86234841848475	-0.166380259933955	-0.268013371438003	4.61790733582979	-0.199128318363823	-0.343413829202981	1.98157285219182	-2.4604847326348	-1.06145269399018	7.12858489422632	12.076758285022	5.30444174830518	2.06495533669963	4.67424851051825	2.94655621250949	11.0106915498446	-2.57035726356988	-0.469138042968244	5.16660684608344	0.735410984388449	1.35913575760949	3.97972321548272	-0.774249207776049	0.797761574061704	1.61481443421868	-2.28950064312283	-0.712795004097032	-2.64009177857939
BIOCARTA_CELL2CELL_PATHWAY	-1.04380768443351	1.08329280125497	0.886012664243674	1.17969076280793	-1.35147869559585	2.18277703704889	-0.939067595810622	5.86642834048966	7.22499163066221	-1.41019427771859	-3.66923662763937	-0.0334010456987409	5.26954488391921	3.09945940818313	8.82032078622456	-1.84225970378935	-3.76322368435407	-0.0752993998236586	6.63158208578214	5.09379678423664	3.70888067152667	-0.894727626827038	8.12010613658501	1.49442730302853	11.5778331666541	-1.12528958257825	0.370208846890402	1.6991883353274	4.01461259182331	-2.53491769849111	-1.23966655205218	0.293715834185668	2.08952912815441	-1.34368798770753	0.096792608274616	12.6713595968458	5.34889201405864	1.46738423688695	-0.94121856800516	4.81936933910086	3.42083615496108	3.61789098544637	-0.0457493272882289	-4.12283990120139	-1.39483752727893	6.20387296170516	-1.09640183718983	-1.49648650690705	3.11132320559723
BIOCARTA_CELLCYCLE_PATHWAY	-2.63974455153879	2.53531896177166	4.06283390823352	7.64192182854317	5.92462710272558	4.37620648903858	-0.025942333793499	4.59628965425147	-3.27352145532444	2.59845323788772	-1.10833399434077	1.28150584688671	3.98697470584911	-1.33199500376786	-7.75518018223699	-0.998255661505572	-0.699864497285742	-0.549717358209557	-4.08809960772464	4.7392867762211	-3.94007939665869	-0.80228393509956	0.588855872610632	10.2474252099335	4.45750320260366	-0.248886518386878	-3.62756171205001	4.84427960433587	-0.962545115761976	-4.5616168912455	9.42425115564022	-2.98752350405331	-6.21714928835199	0.257073791509437	15.0440993931958	13.1282557975979	-2.50621702306149	0.227074064706591	0.704624700430301	-7.06936648079089	-4.74837014931461	6.32069979486376	1.09720965806965	-0.0754034748374746	-4.13517231500671	11.1299614384541	-5.02252479632755	-4.50422298065791	4.45619351772038
BIOCARTA_CERAMIDE_PATHWAY	4.58956168416832	7.49928797800324	16.805111743593	7.83049919377654	23.2867632110111	9.92033668228502	-2.01584731693913	18.6822057961846	-3.32508263847766	-1.62650719878123	1.65717571778842	1.38123211983884	-0.994396351919025	9.34252057332029	12.8605997579156	21.1987234090396	0.562742110914932	3.71807047513551	-0.233776543640855	0.754824019175477	3.85056772309565	-2.789874832745	1.59755360139773	-1.04536115430247	0.0129348132002258	5.26111644779883	1.02227457537824	-2.97799398302609	-1.57043226546375	-0.242487036364942	6.30332347283579	-1.09441707484369	2.5354561989176	7.78143048610084	7.64836331570395	1.06756673060609	-0.112136902650624	10.2453350025403	0.373779571804938	-1.8202607187004	2.92142317985116	7.77736907063344	5.81401483314565	5.18166772742029	-1.1968293211793	7.0168405693406	-1.08296807859481	3.39807606864697	4.48353096152061
BIOCARTA_CFTR_PATHWAY	1.65188458183829	3.12454612700878	4.59928079322148	4.33885854214625	5.38327036686094	-1.67366753802888	-1.76906845966869	0.136284005685489	-1.80378542126617	0.207930910104806	2.57561108018681	1.5408636861991	0.0338027148650104	-2.68780996182119	0.66320800164859	-2.3189054970148	1.38568506437461	-0.165405570580177	4.06057527195193	10.3287845712791	6.75163847670391	-0.56677039086428	6.03637147747922	5.88135298086913	-2.56784426214069	3.03710510875383	1.54351459757564	-1.82502234176138	-2.87829918602197	-0.595667132029789	-1.77865078751451	-3.18911144263613	3.2362736391991	3.54380837965551	13.6191482753236	5.50480061350373	-1.41767434043511	-2.6876682108744	2.5780276897259	3.33445779744249	1.03791901653514	0.792939194448394	-1.10904870658937	0.402619802172072	-1.34059436325162	-2.52353364358807	8.01490138749993	-3.05362059635198	5.57592605864635
BIOCARTA_CHEMICAL_PATHWAY	-0.689173144657427	2.07654049131675	-5.49062982736686	8.94980854782597	0.414707952993736	-0.505321482857741	2.33129695767225	-3.42969247846715	3.223180422359	2.81743040789211	2.03639273620196	-2.73752533632579	0.905603513888945	0.0678272266198496	9.98435812874056	0.41167708250097	-2.19969454509362	-2.74694229314411	-1.70147203143772	-3.56021721733028	4.93592277802983	1.06558344520915	2.36169990742916	1.02490828859362	14.5412833683484	0.684210898207859	22.276356767845	5.74228198409897	14.0603981736939	0.989511547514305	0.362056229473906	-2.30712674425776	1.40831134207913	1.47619918169169	26.6888098730658	-1.43244419978803	-2.55965626352342	0.565447603943894	-0.525938797699662	-0.635384631568367	1.73574392593064	1.39142901547547	2.04902041145821	-2.4414389698939	-2.56706513376989	-1.23395479445791	1.94580408884834	4.66552501526371	-3.97105168426348
BIOCARTA_CHREBP2_PATHWAY	-3.22856525140857	5.57809451137504	22.8315936028493	4.25963515822147	16.6804518033643	8.97697227109061	-1.83818491936386	-2.37136777602105	-3.02734656940375	16.2198904819472	9.90922083126977	-0.200858226306981	-9.51083867680557	-1.6641806484094	1.33922478829635	-14.2557938864544	-7.71555100357219	10.10593400645	11.254891978181	17.7488321807	4.11384556589821	-1.39314705027863	-3.88976980239373	10.3143655075407	69.9946347989371	13.9961970427849	13.7593346490343	0.83561200800846	-7.91580425325339	2.43369572353752	-6.44914973214005	-12.9914842080417	0.162935421565413	26.1530850494266	65.3147711372758	-0.738826504488714	5.18236665926838	-3.634681682917	1.34628830781755	-3.91084813917475	7.3875225908597	-3.89518129176523	-0.149177899144758	-3.43171838662139	14.4128363036454	-3.85428902718655	15.5416596951435	5.73369653901675	9.01756904310783
BIOCARTA_CK1_PATHWAY	0.746225488709641	0.281167602927745	2.86727817091269	-3.43473038212813	-2.50497356623156	-1.03028363465236	-0.161835023394613	4.26994168319962	-3.95688327247928	3.87318622606226	1.06478840532765	0.493267638803441	-4.3320091956166	0.0857512669084163	-5.21215221771304	-3.64613210771183	0.400317339983629	7.31002044565312	-0.28231114831989	-2.90791195340249	2.66156510975109	2.43225753426949	1.99352277047565	2.82636918862952	10.7759172476777	-2.59999476327196	-1.70639252279666	-2.02006457289136	3.06100999436976	1.98390369030462	-1.58582555475281	-3.85362459535809	-3.0897332623697	-1.6938772135162	0.936535825376927	4.94098970540875	-4.04566207497777	1.24985871406832	1.05963603382236	-1.6965055828813	-0.221304129948969	-1.51088497883183	-1.3641995082387	-1.68055988796328	-3.46680964376291	-0.311520347495471	-2.94256267852008	3.04573166645536	3.51144742387424
BIOCARTA_CLASSIC_PATHWAY	-0.255493030165737	1.38818625363124	8.83588800116414	3.31225543148265	1.79348285685803	-1.15574410336019	-1.1319487845586	2.21983478521532	-2.7137893442815	2.72122160050877	3.14845709879935	-1.48900025291586	0.292800817385129	-2.03427313884084	4.76131418730719	-4.26235616775151	4.22471439448228	1.14650337435128	-0.827018259402382	2.26553954262963	-1.1036507971542	0.170739713046043	-0.0837467957639749	-0.650164668589699	1.90025274511914	1.61060027536063	1.23856356093318	1.7607232964682	-0.687961835149522	3.44899689920968	0.0679964875152598	1.37893457348945	0.400149771050223	1.23148787915184	-0.704250393057325	-0.628186727110031	-3.07730705460671	1.54650037040245	-0.365338422794098	1.47103752020296	-0.54725678804538	5.2638161847968	-0.969826111428019	-0.0961621844967122	8.87612497806974	-0.444304997442371	4.27031960225449	-0.516547572372732	-1.00501276842638
BIOCARTA_COMP_PATHWAY	0.515500959741769	3.35414719348131	17.7341877982351	3.10115833725159	2.57722614142735	0.199459150305261	-2.24329295462106	-1.4289802612577	-0.746487149778029	-0.739194877036893	-0.652137551067336	2.26757707702901	-1.17291532576186	-1.33824826235426	1.95278706931956	-4.36431513578738	3.79915115304203	1.18408432135926	5.7143581612116	11.6852381273956	-0.828801875988675	-4.1803249401368	1.22401883861868	-1.08719924921327	-0.428312613630833	5.19651711691039	15.1648023377278	1.72360004914833	1.42103505530349	-0.793672032354661	7.14354143108755	10.797869794484	1.06473821308827	0.33602803789748	14.1012533730579	-1.34857361587895	1.9027592003924	2.14061715730959	4.4855205795158	-1.21069772736683	4.30110769856647	0.860944885768519	2.45404126521909	0.111385631609186	2.16557450899492	4.41926735955613	2.97646034427317	3.63935035745762	2.59307423201355
BIOCARTA_CREB_PATHWAY	1.0894714033333	5.23146663573979	23.9707080628565	2.15660006823067	6.61657355534604	-1.78887658177671	-1.18130483084966	-1.58623051836817	-7.87108888523995	1.24776713631597	-5.17810617789096	-2.68964666245419	8.88753591116562	3.25636034937605	2.71018415851847	-4.97874296866208	-1.99301331043454	5.05828242489091	-1.02821314704744	7.85147240015093	3.21118563234241	1.43922690891063	-2.08935483653926	2.47139197822436	-2.36639113691635	3.49958006349814	2.4011551794959	-3.77217765506347	0.132809619286727	1.11433232063704	3.32333622430395	5.60734194731154	4.70473955788469	2.06145208984861	13.8991855984946	-0.810141406595075	9.55613250213002	-0.0364409765971084	4.74280569639322	11.2283621330996	-0.139549481459675	-1.77920393625507	-2.75761045712645	5.88740220104662	-2.107842822645	2.79130175113786	0.504747135930025	5.32544497871494	-3.17593157035315
BIOCARTA_CSK_PATHWAY	-2.96610871385709	-0.378039589011363	-0.928497886561244	-2.73504142346687	0.317308842442068	2.58406020263661	3.332817436069	1.41209892574939	2.33176285176206	-3.25266194933104	3.94084525976883	-0.384446799547946	3.99750669059976	1.25315486279944	1.15313171710456	-4.96695132739473	-7.0115114600343	-1.7231129216538	-0.819434669455478	-0.124982132582362	-0.164956288504126	1.7983273437362	-4.18404594462382	-3.45360174027739	1.35435528530184	2.11607190927709	-5.22773697427874	-3.27687591325141	-0.639675606867957	0.386736754632126	2.16345604874149	-5.62528303205755	1.50355506919342	7.20138357079675	3.57238449295892	2.96673843043673	-2.68860123835476	1.08761685457404	-1.1419824193927	-6.55703218974873	-3.88438242602853	-1.72570970066425	-0.417403017165291	0.142106915956749	-1.7756675504638	-3.32373809264466	4.11386928835263	1.89833877478341	-4.92086688687386
BIOCARTA_CTCF_PATHWAY	-3.47948438031682	-0.749874482299198	8.14418208396849	11.6835950547168	9.06296065137412	-2.45936816637054	-1.62834981822637	-2.20766380676049	-5.58199590078579	-1.98447075521149	-1.26702120575938	0.736228652557902	4.72224615725302	0.390696481497978	1.20833870029234	2.06216450298514	-0.19196835365961	-4.49178182361515	-2.07183503902981	-0.791847253469959	-4.95118509270858	-3.05642999960232	-0.940090896218808	0.317196897771703	16.7779462668862	-1.38838082017431	-1.84766220143632	-1.94323658175601	-6.06941860233502	-0.796886751194309	5.46856178621064	-2.02714011265675	-0.772435633544621	-4.58324574072905	-0.994945737113642	-1.59532475170637	0.0596131824757745	1.08130470819509	-0.0660826514130902	-2.84734190026802	3.78446988799915	-1.81440683751358	0.634349913860602	-0.784820667943149	-3.74528352212103	-2.60965642650861	-0.593724939990022	0.0300620704754418	-1.19626441421204
BIOCARTA_CTLA4_PATHWAY	-2.24441917615617	5.195307170003	2.32637437012405	2.9968236123253	-3.27405983008513	4.7253880413561	4.57571953548298	-0.311143736095912	-6.86201817885375	3.18696680497689	7.42007262949756	-0.314637711304633	1.59413544544849	9.6525182910417	-2.79032301782465	5.72968305579251	2.02968060023198	-1.08788571287458	3.31103872108258	0.861815044044112	5.14314377207437	0.723106346556391	0.712174776486744	0.868068474350598	5.10338337746682	3.23358096720708	3.25664026045389	-3.3356928637619	-2.78266344544323	-2.5683324652931	-5.05358657045676	-5.54274996830304	2.33260225276825	6.20794030751138	22.8666533493677	-2.64675526761645	6.90572956618266	3.63054761262581	7.45090195590953	-3.20609912924769	9.20745512269269	6.17286142580995	8.96452173074406	1.93713432162781	-4.82346621091169	3.14515471476258	-0.509425877869196	4.1263799464753	0.337489356445891
BIOCARTA_CTL_PATHWAY	-0.791239376530004	-0.199729810117326	2.29559858380497	-2.56152486624764	-1.20306561012849	-2.30904390669154	-0.553974171128192	-2.31141650782398	1.82574015266078	-1.70413280265648	-0.0451998098664751	-1.815390805293	-1.7748032912897	2.69723823362494	-3.49033626361083	-2.06633403621396	2.55449301427072	1.33306886889748	-1.1763237900736	6.85595033363657	-3.34763788257619	-2.20878225793811	0.215888481351391	-2.79482890527392	15.8775555418258	1.5512846585169	3.01791161031512	1.14740104836753	3.5332578419619	-2.50798180200197	0.774763427317467	0.6911485779838	-3.80407018001483	2.39379179389797	-0.605652768530091	2.80871959068255	8.03180293418514	0.634208535599788	-0.423667470208155	5.94167325003252	-0.574841238605124	-1.00137215691752	-0.947120212150819	-2.61843162732973	-1.95578399792558	-0.737975968170163	-0.563945049497528	0.0942571439332372	-2.94599568793173
BIOCARTA_CXCR4_PATHWAY	-4.6945013744685	-0.573276588266456	3.15433744669708	1.72438020697648	2.88504005914567	1.95074503492113	1.93127978955685	-2.60915148113091	2.58358356671366	-3.66549256450922	0.413794095473021	-2.27726916808408	1.53686936698633	2.50333666538883	-0.253803996242966	-0.868266503364327	-2.11498696620423	-5.64592830456152	-0.139290511952558	-3.39007337915809	-3.93469323970168	-4.98074521094163	4.84170026207307	-0.486075063540522	-1.16832383183725	0.370688390751191	-3.20627436617688	1.33388595343569	2.68596192963694	-0.0597394251281572	4.3203991322144	-6.28395612892173	-6.57927611254927	2.35899872076439	12.6205220725681	0.0577942993410222	4.12498511927593	3.52962647905178	-1.48177244532646	1.02741337959601	2.53178620528726	-0.967298253595521	3.9683974253838	0.824862655007208	3.23447409394607	7.87335283195622	-1.1871760291846	1.35557352750707	4.55498317200903
BIOCARTA_CYTOKINE_PATHWAY	0.509179013261212	0.485877753933089	3.1124913988882	-0.708893804664566	0.885702173300107	3.5510806567001	1.15792605510671	1.30289765580942	-4.90716185896499	-1.72671203702111	-1.4513370469451	-0.312443720167827	2.1043909330912	-2.74847782029134	5.134046378559	-3.52554758968931	0.438122826810531	0.847398165893413	-1.60236163078823	-0.140809526401216	5.38808385151105	-0.232777823424068	-3.10735237408296	8.34459883780192	8.61070283283469	-0.544063959246815	3.46006514403244	3.7767057915421	-5.15289232811316	0.468926104767684	-0.588223360765912	2.95514295173616	-1.93845257541602	3.89248717645749	20.5598697142377	4.38090295382718	8.86276145223346	-3.01910297574131	1.02972047396034	0.837720707986401	1.47466030331044	-0.657240296676922	1.15226853535531	-3.47797916088997	-0.0710465740642728	2.21642014200271	7.54404290298573	10.690496134421	8.86086459536577
BIOCARTA_D4GDI_PATHWAY	-2.57660661752388	4.94530327143374	-1.33420553094996	0.0608671865889508	-2.89588423226934	-2.19096083990266	1.42975277294741	-2.67859010914583	3.18871048735	-0.943174238153877	-0.138962445759292	-1.68869800510021	0.0508360223006178	4.33468910346194	-1.10643950553561	1.08077560399543	-0.467780840351155	9.57057483970607	-0.425943127089624	5.69121466167809	2.58904562656177	-0.315104878995236	-0.0584708111790875	-2.54849746560056	8.70609633191226	-1.08540445531262	0.741085485476267	0.30425375551008	-1.72976144547885	-0.915375908859355	-1.92095011321724	-3.57407088621359	5.01181213801852	1.26166238119455	6.15918280155763	0.258800786300306	2.5724584226228	0.554125920663503	0.626730346296292	1.55174121893203	0.553415886221865	4.31009033701831	-0.818925251756346	0.540052811387396	-1.30758290591257	0.28945644618989	0.944918863008825	-0.160929173626516	-2.20454610648795
BIOCARTA_DC_PATHWAY	2.58608467213535	-1.19918129432116	-1.47963052798346	0.811848031030515	1.69230847698255	2.44957239624842	2.09690602418254	-5.18200111351149	4.14075931838298	10.5306835250789	7.90050172556173	7.37688054001812	8.11651349234139	2.29913348620263	16.6972498862863	6.9186499846116	-2.98306292767507	-0.848137680473503	0.413029358404929	0.354936782543345	4.00259766924924	-2.30468655884652	-1.04191165361178	2.3008014410474	-0.0479820563826977	3.06181717601124	-0.35026843631133	6.07385845595203	-3.26167892064106	1.06474652492117	-1.5110521445449	0.471087267874361	-2.22078010890434	2.0756001081903	1.67292239277542	16.903611567175	0.378330027588	4.66485820458019	3.07543907481142	5.75245321742034	-1.9394182179606	4.21628485812206	8.05595519397957	4.20822953555331	-4.50262391536102	0.864786989682817	4.65991184334055	-0.916685895199876	-2.6506411394649
BIOCARTA_DEATH_PATHWAY	0.867637341378244	0.11780516955525	-3.27829385418476	-3.25999611606718	-5.25948315582005	-0.952509071777431	-0.44178453458431	-2.85664394083845	-6.57077472178207	-0.0589753294718997	1.43260717732355	1.91369387180582	-2.13691367769563	6.37965284625937	-0.0879718284704618	5.11724251712292	0.202452450489544	2.86897630670894	-5.35297875969468	-4.32917060383825	-7.7071930396595	-8.60960804136302	-2.17378231150857	-9.14086618588222	21.196977527901	-2.9603825497731	2.8466470266154	1.98570632858361	11.6107523134819	8.93309980391182	11.3210767408094	29.9861645103889	5.40655340024304	3.48845410111019	11.6844927763091	4.39810794233342	-0.90364866995021	-7.41448116321179	2.20003672741696	11.6724061050245	-4.22815446095375	8.06586602472246	-3.92639179184903	-5.50617401413688	0.461785013282916	2.84591477045368	7.26263787736048	-3.08004623180685	-7.97937137561886
BIOCARTA_DREAM_PATHWAY	-0.912523116311097	1.17414267489984	9.79197100896579	3.59547381219634	6.04012918128583	5.85064432414131	-0.041701269389485	7.56858186958965	2.74425124810731	-1.34303145472362	1.53124560604455	0.0636875823590553	-2.30161385704558	7.77987770096114	10.7386958913793	7.02004476081553	-2.39919012847718	0.154143118807282	-0.151729620320637	-2.15113115388013	3.89391952691749	4.93860653442153	-0.319488075666157	7.2249660100677	8.85037481526875	4.20473002170325	6.94681542232033	3.62662983070254	-1.71187393501977	5.28586397400343	-1.7437724444798	-0.871534498629876	1.80900402318011	1.21569479596825	5.3498504332753	0.531920076802472	1.82224437094113	1.46011308440668	-0.0539353646018516	6.37434380289719	7.81742037270627	-1.95056069106536	2.93476705637462	1.60644142161143	-0.868996547200107	-0.414894244589244	3.27260341123722	-0.22963715301207	3.31034164843412
BIOCARTA_ECM_PATHWAY	-1.58913397549175	4.7652305943093	0.59780719523156	8.24438555764162	-2.59953609324821	1.71879733561348	0.345460563381379	7.84920269546331	1.80273528891232	-1.66362141226487	-2.10149927294118	0.625912330745972	1.65927597636793	-4.39663054454861	1.82495850060553	-1.3006485681302	-0.441011756506499	-2.89123783808518	4.5546080840824	15.3624726182027	-1.48747226730561	-1.33124467352072	0.371114956792664	-3.36517529806164	-4.486123123028	7.44655951810051	10.6767180665469	-2.50999492034348	8.20996143174972	2.79700287976505	-6.92820081846034	-3.29561448715073	-4.37913486662643	1.02397670649087	6.72832684336642	9.85535084711349	0.990548289414401	0.100881726157984	3.27672004292341	-5.14948345112427	-0.450779061013643	0.0995940734597017	-1.31584012684329	-5.60801535438284	-3.55454436854117	-3.80165162159398	-4.61369239775549	2.68283608202194	12.0049148646806
BIOCARTA_EDG1_PATHWAY	-2.50174584721951	1.92925301944026	5.24367538397778	3.45555396858552	11.0767739482341	-2.64887036792223	-2.44324343158577	-0.029265606851422	5.92065908024916	-2.0756691510362	-0.304783742534833	4.30739817285401	1.31663864925053	2.30024062904654	7.58567658787612	6.32178184685825	-1.52687387329851	-4.70722815751646	-0.231057293031255	-1.6335658774961	3.19095967625704	9.57932934058443	3.49491389764354	2.38027393626543	37.9115701907689	0.274224054647751	-1.62272556450245	-2.18073506553613	1.89416901922152	5.11608214966758	14.3098560952265	7.77407594135416	-2.49396595206363	0.822097099148851	5.68976167634025	-3.9953770405747	2.53619399407024	11.6583527567971	3.04636090460623	-1.78212083379747	1.02701902540546	-0.468796515570602	8.07090929388608	-2.05270217384547	-1.97412474817812	1.60432716902424	2.02970807510681	5.51741643056868	1.76070803760899
BIOCARTA_EGF_PATHWAY	-3.75158370301614	-4.00115475421324	5.39909510652766	-6.52891096990128	-5.20775507930257	-4.10880174902327	4.86400066619005	-1.68821150469236	-4.40101222192739	-6.54773662651401	-7.28329303761587	-1.85674994708235	4.54565089191925	1.22359198174142	-4.29206283152464	6.22054501893046	-4.49360285138758	-7.16278982299564	0.952704912946617	2.49276550817054	-5.83374173059627	3.0208665880115	-4.20333972452063	0.0957564223826597	-1.19474106257112	1.23172289949096	-0.423105133976423	4.11211456355194	16.0061396640799	0.920454010189546	-1.79746934745692	-0.206210706767446	-1.03235970032018	0.703240929858024	6.69990737423376	-4.90217743463679	10.5323418734974	-7.23331274229475	-3.21470863574947	-2.75738738834333	-0.12167560978274	-4.41707973497307	3.22676132286959	0.293353490579755	-3.54051600462191	1.90982763066149	-3.69967199569154	-3.40778123734954	-0.0183430606372864
BIOCARTA_EGFR_SMRTE_PATHWAY	-0.204631153516811	-0.167671431729665	1.26946657566448	0.203165459605313	1.31759517566913	3.90078119063759	-0.400090726196644	-0.991516290258121	1.75112605684991	1.97021222137376	0.809039084486234	1.9022246879967	1.39243352641953	-0.0675140705067901	2.42560399599736	-2.37602236136762	2.32717474648216	-0.044286921711321	3.02580566437596	3.7995853151355	2.19919681345595	0.567548959309078	2.16290788997042	-0.421851039084548	-0.592770533337672	4.61339909160898	5.93217250272464	0.162030514883693	3.02880026429524	0.575640622971745	2.07846734811567	-1.02389332043065	-0.775250099559384	0.0933308074504079	3.39013432200676	2.56194079942827	4.59316938663647	2.2897292607329	-0.202251530212714	-1.56145232381682	2.96867658741099	6.61870761191734	-0.362602240128493	0.420304510373994	3.54081304094706	-0.491855590618896	1.31390618177682	1.050913875071	1.52223594792891
BIOCARTA_EIF2_PATHWAY	0.981888737462137	-0.157826668339503	-1.80368866372112	-0.432203607506982	-1.50695374867666	-0.146723251952186	1.34189876487766	1.1911515997992	0.510244297812621	-0.361656683799913	1.15268003949471	-0.247661950525164	2.88556543667818	5.94548478569033	4.22744407570129	2.71847189331704	1.70933192974784	9.50592666841495	-0.148504251470052	0.0597446503742719	-1.27682961434457	0.0538590763498569	-0.330321751530835	-0.0474624896415793	1.8519335642053	0.190676284466157	1.71091141326778	-1.90349671232196	4.05931231293277	0.0957326779727075	-0.0996923362910042	-0.162788243874243	-1.162683270144	-0.00694025470562364	-0.192413246805033	7.73204918195089	1.53004933133179	-0.634165889109652	1.85814411877987	-0.350512239658983	-0.430074447811583	0.430690629423888	-0.268570227663019	2.62384494164235	-0.103407712342475	1.33027486046854	3.65836093131849	-0.413310889289516	-0.543023187922529
BIOCARTA_EIF4_PATHWAY	2.30237552456204	-5.77695969327936	7.46204751754038	-3.2677212045016	-2.08752066093735	2.51888945753802	0.28539090689384	5.8357757102466	-5.39231535628629	-4.1499857029235	2.65534697778818	3.36354570796235	0.314728205597256	2.12122097391656	7.57779292175949	5.69163412123926	7.74511853568655	4.57481473642474	1.55120793054655	-0.184271621756279	-0.86155879591587	2.19780254782793	-0.084433866143316	-0.230596741896292	10.3142310973254	-0.769206423508261	-3.33625475987088	3.64661354848673	-5.07397561837881	-2.31833947354364	6.07846073407161	-0.585953643559518	-6.14727575407329	2.15104103313553	2.63718087406284	-1.73735483261229	-3.15123134115296	12.9047607635316	-1.14674623723757	4.15594303610399	4.31678960836784	-0.831455805653778	3.53047707477001	-3.73573387246225	-2.18203079177433	2.30213866532443	-9.79971979425259	-3.79468502947163	-1.07270751131096
BIOCARTA_EIF_PATHWAY	1.29309145805093	-1.72774153613215	-3.09335680429416	-0.972531166334799	-3.59949639511698	1.8541109234335	1.81553930578727	2.80572663473797	-2.47198699573847	-1.14480301932273	-1.17168396092414	2.96952622330689	-1.13809098387692	-4.58436242673353	5.0934222196536	-2.37467981543883	5.59908694912889	-4.12537166479338	-4.52663013982691	1.43951183801162	2.19418196845454	5.76570955368837	0.702565050149329	-0.169835577156858	1.95596760794887	4.61142847676963	-4.4349966699071	0.728272752640646	2.40728352801199	0.636867108287801	-1.89681332753994	4.86764252498009	-2.44451936908459	6.02712110354425	6.06001255896241	0.353961876766992	1.74212681326613	-3.2980638413895	1.38767110933086	-0.263762021569425	-1.8207247967871	0.554727316692776	-0.836010012812991	1.16412724763018	8.8503425287244	-1.23885084413056	0.841835859958406	0.475174940032573	-2.94819351151805
BIOCARTA_EPONFKB_PATHWAY	-0.615705285585047	0.839199522181548	2.72560966683436	-1.05622131456529	1.10598189726482	-1.02253983972586	-0.618870913939318	0.874046562817667	-2.0195640484223	-1.365481210182	-1.38000645943503	-1.66210235812688	-0.822365831997491	1.02796554002556	-1.53706079973217	-2.64567347968807	-0.633609972081017	-0.967906834877011	-1.59574055531957	0.463153705180008	0.2986181020468	-1.04532725432791	-0.0147647489476232	0.3058434151651	-1.62308227155545	0.318141931341334	-0.635591065755202	-0.136888371019088	1.29842890608155	1.47485811256058	0.0887032008020869	-1.96054429793435	-0.463856547175192	0.587832694689359	1.56242792399248	-1.76029917726327	-0.356309296714909	-1.62655988700436	-0.418117822467552	0.364798427451813	-0.612769661359187	0.084012479545783	-0.587735950599766	-0.077808097106233	-0.519132399032865	-1.0863619480073	-1.53979756423732	-0.539155159886175	2.37780056393493
BIOCARTA_EPO_PATHWAY	-0.966823526297851	-0.221354000369469	-2.92452978040347	-3.03093895081422	-2.12256911449033	-1.57582926551851	-0.528479395876664	-2.01283743639765	4.23167069647517	-0.991393192522147	-1.62373105524162	3.33440792681493	-0.110944838907442	4.98020088560186	9.46691018476422	-3.43630358732493	-1.69894707372127	5.16104890044967	-1.04948373837428	-0.0832864496001372	-1.32553050491563	-0.0633009341322343	-1.13780421334348	-0.864292169527355	7.19161634924007	1.42618056969264	4.70667893723693	-0.585097747714886	3.60770969551602	0.839955750844984	1.34471424452334	-4.47984150892862	1.5161714478091	-0.357299582375333	11.0743245910493	2.56046406371245	-2.35780519076909	0.713499102373534	0.389345741009139	3.80754003190565	-0.396022747764063	8.62344411277764	1.9825189091206	-0.984201117649449	-1.52869530472888	1.89956941938973	5.09139703955578	1.05042166657876	-0.0761066370670013
BIOCARTA_ERK5_PATHWAY	-2.80922740325663	1.78409418041188	15.3968949817813	11.7188112788655	11.5541408011884	3.0601654576197	4.75131719742385	3.78520506423183	-3.92030582236865	-2.66246491818013	-0.577356388074283	0.63691160597407	4.2858945693878	-1.66521931238262	-4.37292690859507	-0.611399638941004	-1.85350448049943	-1.33456969954043	-4.43525325475134	14.2489757430563	4.26954289197735	1.25625701912191	2.27453595441362	2.4934166857139	6.03573207402224	3.53435893797756	-1.86173003542271	-3.34292519870904	0.46706722579681	-0.408127513105716	6.35187119833091	5.0785113002472	-5.02599948206337	3.49496625115255	2.28306341775726	10.451679521645	4.30692408521254	7.8015357206393	1.6442886164009	1.95640513278097	8.04417344610519	2.91697661865494	0.289227070755644	-1.66459146476917	3.88993482474816	0.666325578068608	-1.88265928183555	2.10525782908897	8.45512291848246
BIOCARTA_ERK_PATHWAY	0.997946258620884	1.04075852365454	7.55739098932993	-1.81194352145847	0.132543197808615	2.57617845933916	3.33020491278344	11.2284957070947	-8.20071916551838	2.60359284489264	10.6430147513999	0.128684057612073	3.6602584660988	-4.48207870301597	11.7392631091905	-5.38265843245161	-4.6021609405549	2.82487955980126	4.89242345179812	19.4242228080917	-4.32164840774936	-1.62737320468748	-3.41645462975983	-2.8447176803872	9.0946825561951	1.05423324393094	-1.78652679661125	-1.26849992320529	19.6379939881238	2.89659700262768	4.85602626443179	7.62406524192639	14.4793211828516	0.247820110590874	-1.281398846211	-0.978307279752145	2.16595760895226	-0.526627411667419	-0.140758291147675	-4.51185737695501	2.4121563556141	-7.67629229642166	-0.847882284694854	14.1367064699952	2.56537265879254	-0.497969865696418	-2.1660787144941	3.57056341786841	3.22370211507204
BIOCARTA_ERYTH_PATHWAY	-2.02539816387133	2.36117368123626	-4.43192884476005	-1.31630038146576	-1.12353113201135	-2.36276371315982	1.89017501697278	-2.29748343926632	1.47358727664531	-0.77555135352358	-0.0924021051563254	-3.73106518622335	-2.44399843271331	-0.251516000033051	-0.968354561778325	0.639266873837913	-3.1981903123491	0.643704458709361	-2.80038831940424	-1.19813308605912	-0.452538961807323	-1.61187897453578	-2.05468621898534	-1.68375177886166	-4.24622949890209	-1.8176749359281	-1.52610511325385	0.649303449160768	3.38032865950526	0.618026868900978	3.32759448320561	-3.28233797420239	0.107765328060038	-0.284810384988557	-0.305536212013474	-1.94920304955964	-3.26397378691864	-0.878335385101322	1.93855655589085	4.58144206097059	-1.43037219740362	1.68098003441895	-1.24688304255457	-0.920124990850855	2.54265121929248	-1.44457375906225	0.710660523966458	-1.93892926404714	-2.30350458351003
BIOCARTA_ETC_PATHWAY	0.21494053763682	0.871623198223722	1.3466561280993	8.83046724066408	10.1064326693537	3.86224016409417	-0.197763836179463	7.16897787671839	0.725052732690371	-0.552025252760675	-0.0422622354680243	1.0696000053749	-1.2962576969448	-1.3285832271028	-0.526656785603378	-0.533064517638571	2.04848608086499	1.42594546633809	3.19181668108018	3.37957403281092	-0.4645381298979	-1.91506019067041	-0.543034405657252	8.21308655236827	-0.528642614157603	1.19739460334368	-0.94001850055255	0.583433863977656	0.439400698839609	-0.83461384394123	-0.702697660543812	2.84844631047661	-2.80817346638297	-0.17231374262717	-0.892980745171391	3.2403739097759	4.04294471702536	4.97404051093701	0.795098284648689	-1.27846003303735	5.07892106732219	6.96248948984937	1.79926578554164	4.00738432251255	4.38261831706735	2.28052906250003	-2.42264808187904	7.52730399514793	0.75750195350288
BIOCARTA_ETS_PATHWAY	0.610806233386294	-3.83847061631501	-1.30239496228864	-1.40039799349345	-1.34386153354028	-3.83164026201344	3.42252626705313	-3.81784778409473	-0.612192680674397	-2.18465855044268	0.201929807498533	-2.16528803767837	3.30202652871763	1.50648605808283	1.39054657388544	-1.48960305434989	-1.09387332340203	-2.22280277393109	-0.417056146210835	4.62471586486453	2.71772542189554	-0.343281033097715	-4.05873886130387	-3.49025010713106	0.994088792223378	-1.06553057900871	0.713617550562135	3.27270270150965	-5.40750845598442	-2.80262035848278	-1.49296664570164	-2.13787713881393	4.2235991119182	-2.5911184420575	3.6643572286717	4.6556656082857	3.40470739645629	-2.02001401940148	0.85172688972428	-6.58661771252143	-0.359024910838446	5.36206633198038	0.353757171325162	4.5800480025812	3.75039810393132	-1.16255311618224	-4.51442668409226	-0.401415644466985	-1.79160017961689
BIOCARTA_EXTRINSIC_PATHWAY	1.54751975729548	0.47109201076856	8.72433847320242	-0.121960461604725	3.26665470147939	2.61590707760286	0.72443491287758	6.28493234177771	4.9690596480536	1.92530426443199	-0.372621832857117	1.13574820377475	0.691967149827895	-2.11897716912502	0.475483435122538	-1.75974769148303	2.92868084649493	1.11879098882499	1.16462316788099	7.25182526069486	-1.11508601629004	2.08012045315742	0.267514036480894	2.15042697473711	8.88910611331923	3.23825901185032	2.98735463312009	-0.494106261041356	2.40511856292173	1.97585198988715	-1.33942931789606	3.84197922849344	3.86328401768902	0.207448686039643	9.21828463971756	1.52353241708793	2.01680003769017	1.93973955019481	2.73516075149674	-2.00940006260557	0.439960184586392	6.41993692213908	3.21716297538194	0.421057316996614	1.34835355833102	-0.152086014406393	-0.121511096069704	2.7883714276875	3.66970688171509
BIOCARTA_FAS_PATHWAY	-1.69942797996612	4.18302238155773	-2.82677049451441	-3.31811972406564	3.30356006708363	6.99373414745988	4.47639392250022	5.64760776180121	0.803004879996294	3.91383608069689	3.93838340439589	2.02162002475345	-5.5692254530753	-3.29656421049957	-5.17332146594835	10.7145223765685	-7.42321112508062	1.49277341817371	-0.859336400475784	-5.90701990763652	-5.94050248373912	5.13312622043242	0.727292396103844	-1.57397672873769	3.75342142877043	1.68309582386605	-4.25455636836206	9.63887102701193	4.98889285580079	2.82264155461436	-2.70812594706858	-0.476595378143784	-3.61243840776213	0.391226071653242	16.2095603028339	5.41791256105566	-5.00811577316351	-0.5203469679694	-2.89096135372718	-2.57306498270893	3.86660412480694	16.0756260998383	1.75104417811704	12.5739696665371	3.25902294585613	-2.66774867472631	5.20835543867295	0.242180063437109	-3.10091401387952
BIOCARTA_FCER1_PATHWAY	4.13317665233377	15.8292126302624	23.6663937883471	10.6054147170961	25.6705395789565	43.643033663166	-3.28063079539886	16.947463373267	12.6261265603304	8.38020995432354	7.47106111276663	5.91910701217678	15.3978409151054	6.81900723168582	15.7126532835046	4.71055141747977	-2.60872004083915	-8.92388208903531	-4.13495837825985	11.5982128930191	3.52945803807048	1.4952853403557	-5.2322448612975	-2.06286440416322	4.32009683208881	4.28962858288724	5.80989336634816	-5.22335207375441	4.4794866345641	4.06201041032362	11.0585595478621	2.37523158937035	12.4160084054694	11.1098053595637	-3.62989997813267	43.8192189404261	14.963983255095	-0.976398070380133	9.34830420255811	6.39112808726785	25.9582488858283	1.92644477921958	0.640009749741688	2.03861942255138	16.9056434173172	4.65699432819584	1.58180548614766	0.643261730184904	6.35019174092046
BIOCARTA_FIBRINOLYSIS_PATHWAY	-2.11093638211075	-0.171609750414539	0.452173550040655	-0.54490499614017	0.978592171060532	-0.947358063955396	-1.02861956159343	-0.762131528657318	0.212452160865499	-1.22891001334071	-0.137591555139922	1.17523323809924	1.86693517012859	-0.71561610890371	-1.78003690166689	0.268996863026443	-1.2457430567037	-2.55586759968834	-2.07494713749731	-2.5647171953953	0.0497192901708891	1.00241075636169	0.784324097393394	-0.546708417430207	-0.505138632002412	-1.89530783142961	-0.40098469314913	0.942105889125592	-0.856589914705925	-0.988570252297602	-0.306070534924052	-0.641895738925677	0.00555544756901742	-0.540565879038834	4.16332367878361	3.12055525156516	-1.180438241743	-0.51240633740443	0.332929742934059	2.26522553276126	-0.102731801650407	0.0691363447703023	-0.459447986787431	-1.59201736109024	0.0487480169289614	-1.77864603923789	-0.854982994620098	-0.409598291396526	0.227578223831306
BIOCARTA_FMLP_PATHWAY	-6.16925299194565	11.6459336431196	28.8171917649226	-0.712254494065757	11.1983614555253	8.19876739556647	13.9832615501233	9.94522500279755	10.0945028871973	-1.85073591351526	0.231725895441967	-0.043647195424579	8.63038136188723	21.5211551176865	10.3647314990925	3.6734883715041	4.35634142316045	-4.68753451424043	7.58999365166018	17.7356514262939	3.48150882086263	5.03945400958139	9.06317308985967	13.9906575824423	23.9807689531329	24.7384044583851	4.92635014523376	-2.23344584407337	5.86522814870086	-4.67951828091784	-4.70151319994769	1.52244403166619	2.43218552239604	24.4631808407466	51.2467996325532	-0.402850562119365	13.7677295074544	3.4305821944143	12.6065176165663	11.5847091259472	9.6217201963273	15.3287441247573	4.92060256828425	1.02330016695113	8.5204104604605	-0.991937123587294	0.592392586045851	9.60991669067828	5.81610803794112
BIOCARTA_G1_PATHWAY	2.68965368369666	2.07015598343019	6.59432182887349	-3.30058556108885	-4.08297339574153	0.858051512707835	0.409774954149421	2.36645812635208	-5.87400067606904	-3.90180733188569	-2.58646985086933	3.15001283270918	8.35716963228248	1.85712266051967	-1.20026104307227	0.313388361091763	-5.76755559135432	-1.99130287471888	-2.07866987218919	-2.49596082284736	-5.93949319100594	-0.412643514340774	-0.122476372880702	-3.99365113303278	4.72595861113362	-1.33502406019154	-2.45997603950862	-3.29007953372322	-4.71268456212399	-1.30738251221699	8.5865796343768	-1.54079372507646	1.74095557252543	10.4133762319994	15.3758869825237	21.7695364110201	1.4041185103948	-1.24569011605767	-0.81889342052233	1.68517064043192	1.36953529613963	-1.4681407611142	-1.98283237679727	0.90713225277863	1.9007991122411	-1.94303855486317	-1.12441010161144	-4.92594192043493	3.90992294316502
BIOCARTA_G2_PATHWAY	2.27643511679658	-0.580288622417822	7.1839295751407	9.83644259535203	3.16265781536885	1.75128965599816	1.71881275277239	1.82540536401994	-5.01650874080625	1.47724254707757	-0.473582347625332	0.145926515202761	1.29251922118638	1.2692513000053	5.65745237413144	-6.82270450452619	-0.869276822738133	-3.06851884369145	-3.63354985832687	1.4958973448201	-0.594208863024279	-1.08101093060339	-3.12483172386055	-2.23789410242421	10.1247321053366	-0.923976343031685	3.0764727436698	1.17232284235067	-6.50170093044734	0.0472788548041596	2.01044793285672	-6.60884512425317	-2.9526810250872	7.91890994922981	8.35111960906502	-3.31917847293155	-3.07608596404681	-3.9728780158468	3.81980962886041	-4.1601974700398	0.522013382139833	-2.25318428315728	4.38101318617926	-3.40047813711572	5.0051709223949	-0.10335470347468	10.152527646225	-0.00105513763867881	0.195680974311882
BIOCARTA_GATA3_PATHWAY	-1.173711526593	-3.20745932100332	8.22993429547904	-4.12896087213831	3.75519735410853	5.65043114483256	-1.62010682809763	1.32999683692672	-0.00271974735030457	3.22480609928287	3.49263873326376	2.6094841753187	2.84216923054707	-2.25468595755481	3.52545796626445	2.19345186781129	7.18744601441929	-2.74683660246262	-0.826485792875475	9.35127188981139	2.61098283175333	1.6693617258266	9.31713150669921	-0.697347514185247	-0.0201654055222231	3.20334401121336	2.46624683467904	-1.81888214757751	4.42158566450747	3.84615255443667	4.15996159947404	6.17313852798127	6.94371376119477	-4.10969230463119	8.27027935441143	5.64389391544986	-4.30666023544672	2.59824340042877	6.01997015243368	-2.50113275618968	1.35216745325231	-2.94490398535059	-0.341850036827813	3.06125631019071	-3.98755416458626	0.082313848398893	-3.15582079974695	-0.868923202672255	3.21301430771458
BIOCARTA_GCR_PATHWAY	-3.02104580457206	1.63458264965414	27.0284104961309	12.5640623730595	15.7284752814544	1.34993029599043	4.08640404602207	2.51744223376697	2.18527279987454	2.56750114920675	4.08013786531101	2.49010330930352	-0.689622958462472	1.12164086997571	7.85962171478992	-3.48791345413667	-3.49642282189466	-0.46983123045602	2.83018307967584	32.0659801506154	1.85080370798372	-0.647398269284395	3.48163751086448	1.79703445695056	4.8044833824084	7.01592021304102	5.63195551824744	1.46649243304143	-2.28520240962148	-3.61362117708376	4.6507148305242	-1.77349790781255	3.26080537405881	7.6863989385383	31.5150653598493	-1.87384992216585	8.96288879581945	6.85629231756035	2.9566230863403	-4.46445966846653	2.27395767609268	19.1589790152972	3.17247687404363	3.83658168199619	9.71541340255301	4.04145092161729	-1.21806511120266	2.91525675153739	11.2973124333075
BIOCARTA_GH_PATHWAY	-5.75094984920784	-4.8552466386161	11.0744126661898	10.1515434214605	11.2287692310897	6.37494654372347	0.914267325706464	14.080376391318	-2.69883865304043	-1.36541864830842	3.02988847980419	0.298904247183657	8.8391634149286	0.863711557374416	3.41701904232275	7.89340645319282	-4.66188912471577	7.44045736357698	6.48439733734601	-0.367180329289447	-0.0625996165537798	0.974225498424854	-0.627216274388302	6.4674197670987	21.8193686544921	-2.71506640908121	7.49883510633642	-3.93496723149956	-5.16658380225603	-3.79630661337282	12.3577979564857	3.05707653588033	2.56983245082494	8.43939922503899	18.7904427381333	17.9607170916154	9.64551866673111	5.46051475622454	6.73057166994389	-5.05680926741103	-1.24879220542704	-3.5344178500187	7.03518777455654	-1.40011098135159	0.676517324890435	1.90142410563575	6.02716646527144	0.27555754745618	-4.23345060183918
BIOCARTA_GLEEVEC_PATHWAY	-0.71811082296327	-4.17081636963039	5.22430941107402	-2.56134939640552	4.69182074533894	-3.22372934910252	-3.1603951724476	-2.5612008618946	-2.85627693906153	9.14939885773643	4.09227980829657	-1.1436687527391	3.33784198609111	-4.27470961894971	-1.12455346809357	-4.39633225506865	-2.96313674926631	8.41286007112804	-2.65618295798527	-3.64165483969378	-3.86224221782663	-5.62638988023702	-2.92511578409223	8.92843951211517	9.07042820652322	-4.59549135350366	-1.73146577627837	-2.21796447113018	-3.03755496471101	4.78478257538559	-1.35637259420734	-2.23948783780946	-7.09007738193862	2.78333831026163	2.66138945438665	-0.665178466139067	1.25936752337303	-2.85486816912601	-0.893818010987925	-6.48243901967226	-1.67561891095498	-4.29072034943818	-3.8164742605646	-2.50314955425242	-7.30680327841295	-2.12081783711979	3.67230037556937	-0.899582065742814	4.46855012995286
BIOCARTA_GPCR_PATHWAY	0.170467454342264	10.499656027852	23.6876214128994	2.22538636400667	0.770508969830167	9.10281451318598	-2.89131539143451	13.312393818299	-5.11058188644901	-1.47078684618594	2.62730479500571	4.52112409406478	10.9014948579028	2.26501481164019	18.555776020999	11.7701451596718	-5.16161952942815	-0.0578186348748284	9.11856180357459	3.1692580800025	-4.59924371004827	-2.54267496294002	-4.27235599148361	3.0908901540847	-2.93019587986733	-0.522101903828439	3.91876132785824	6.38025938633715	3.62420479270548	1.20211419633299	-3.33449631188323	-7.10343003121811	-6.71452472022788	10.4697550247367	9.67837946415642	0.895875451918243	9.51084098412433	1.17986591889225	-0.954667047822287	5.90791775877258	2.6533130179316	-0.911365797875644	12.6774736299592	-2.21495736666116	-3.58406506436235	6.73618346520353	11.7083050061172	2.13868854667511	1.27593478663331
BIOCARTA_GRANULOCYTES_PATHWAY	-0.0693227048331287	-0.132665976515804	-0.250925361955067	0.409395266564954	2.14902072250679	0.612878059100528	-0.631660652049387	-2.33518942189126	2.81308194400999	-1.54664027595294	-1.06561250928037	0.711773503051613	-0.901722243713307	2.90674588277148	1.15997184920172	7.6440708656388	-3.30526334432859	-3.29445841634389	0.227336191310227	-1.46965707401235	4.05246256240513	-0.943979422367801	-1.1724267271519	-0.74406526657126	10.5871364721966	-0.83365389494408	2.03008669526641	-1.91555486900765	0.616492148416847	-3.48187445021362	-0.395166907478128	-1.68576575033797	-1.29770141881378	-0.02025180324736	14.8371328306891	-3.0574688698503	-1.68512390864494	1.10797211856261	2.68158181539933	2.06619587019555	-0.727409516828139	-4.97137216814551	1.31543777797074	-1.57503685788475	-2.77081241771443	-0.194235281300981	-1.37051755695779	2.72537083175746	-0.30332872744826
BIOCARTA_GSK3_PATHWAY	-1.05776699392929	3.32527601786273	11.3796092822833	7.50360933313371	8.96757588020986	4.06131546219936	1.79650304598021	22.1432091015649	-4.08141077582024	-3.96658369921018	-6.85557968646734	5.05599031992237	-1.41030945629545	9.47463205621741	3.25386022859595	8.96886698983331	-3.73852270768331	1.70602029449042	2.40044937790957	-0.492164067851732	-5.03005278879129	-0.496200740924733	5.17020095480292	7.79098703004524	5.26325678144746	2.00396783852873	0.772644980152934	-5.94829617825513	-3.45243619039522	8.3387833471307	8.91822809336189	2.29162312668958	1.92730940389363	2.05935730772334	28.007715100331	12.73873051753	-3.06653323060944	-2.84603088528357	-1.55308020548399	12.2490494785477	8.0075853792019	-1.28088833974101	3.04956264663326	-4.62862919381349	-2.96623320809582	-0.254278209751797	11.4421852632889	9.45979501475363	-2.14673789827487
BIOCARTA_HCMV_PATHWAY	3.52026336639407	1.74783470208769	5.65575404484399	0.988386777018647	4.06283330350229	1.30048621331302	1.16329585596566	0.278051039105143	-0.360065207979062	-2.18788559288872	-0.876879768113128	1.99215712635045	-0.794725463671533	-1.01838072580201	-2.01455331600664	-1.12637498704198	-1.49135412542413	2.88771545376966	-0.344766599687981	-0.412583010916703	-0.114016898241801	-2.34746965302825	7.77146002632174	2.58339837280419	2.57061352305077	-0.0182986787076149	3.17306168147439	-0.0777535621823013	0.598616019037254	-0.514567404571841	4.7496431919194	8.03678783036615	1.80808810197895	1.18047263439656	0.715770295308818	1.53976296044883	-0.776524222580308	0.778678197700157	-0.500426953209714	-2.07734522143893	0.144019891360851	-1.06391699026048	1.46718926141669	0.418473086935176	6.02326099533219	-0.766176770545493	0.796664758775719	0.0933317529876571	2.60276919156295
BIOCARTA_HDAC_PATHWAY	-2.55956314295647	-7.04291156673481	3.01591383451942	-0.381953058901591	-7.24554888842441	1.03267474115599	-2.02058675376799	-5.71345391919805	-6.20030310606152	-1.46010192680644	3.65421977852461	-3.67422692457741	0.954191192430557	-5.70051071693293	-0.138337588429242	5.19580558531416	2.02868888535774	-2.25591996190242	-1.88647373150449	9.18959928588383	-0.368257629572227	2.37812962246227	2.57730082905111	-2.06192158654999	12.0105553218457	-1.03628900962672	4.82588197656463	4.27132301143315	0.275075614713715	-3.95122150867953	7.61346736171528	0.443033803763783	-1.26538900458155	-4.40255855528699	16.1661971010764	-6.43355975059042	-8.24123239008291	4.34901544049564	3.91170112983415	6.25568409718909	0.47212752902036	5.05009011710896	-0.680172373096069	1.70858277440559	6.88814941120547	-0.573157059596191	-3.10799893764105	1.41831250290204	-3.58876890057023
BIOCARTA_HER2_PATHWAY	-2.99166482229166	2.48128072702318	-8.00084693298951	2.74066988955246	-5.03950236335858	0.141108810658732	-2.8455473809436	-1.22122210149911	-3.25803067575094	8.49910504099233	-1.78596456107389	-4.30082168234955	11.8728301507073	-0.614401657639859	1.07372003321061	5.9694467905478	-2.75755913812161	-1.90685530032703	5.08551765423845	0.310002334352604	5.47467464736403	-0.590566122993324	4.48254336960827	-3.06930529669602	2.27467237426786	0.385566813125647	0.482130340366269	-1.03653100772593	-3.5485735365729	23.5458927009894	-5.89388974370441	-5.64271026898843	1.08665881484471	-1.70267904421615	19.3435555295372	-2.93401611788304	4.97950449356544	1.52573256944469	5.41697805071296	0.322225019018281	1.71706178520728	1.53740717932201	0.974978239542082	-1.00495717708447	1.56943830935123	-3.80962530215903	2.31751695556955	-0.65568424216028	4.71743265942527
BIOCARTA_HIF_PATHWAY	-3.4786822796099	-0.720805072996297	-2.36741575784093	0.0681837592262104	-0.351386445678951	-1.95328365991636	-1.44659493225547	-0.88438391114147	-0.497561738866704	1.43645661821711	-1.32427677970467	-0.0802544331138809	2.84068722191495	-1.08832994610354	-0.734602815307182	-1.31544550749687	-0.131444447821121	2.29528744637876	-2.71636069361364	2.93882262810712	4.03494052087265	-1.34870432778126	4.80571605370421	2.46234905523844	1.28217230855364	-0.6398544469641	4.40798149410145	-0.878650287115884	0.612703483683937	-0.819195551474371	-1.24855327662471	-0.213359150496262	0.91804239018717	-0.917846828218951	-0.279033384288598	-1.28305564259731	2.37043633452651	1.88220971736711	1.13844495100247	2.46017346528874	-0.991531748389128	-1.70393526390178	-0.860956202284536	-2.13418271270477	3.38802503527609	-0.633753368205495	0.0902221509016397	0.864265656522846	-2.91088387520629
BIOCARTA_HIVNEF_PATHWAY	-12.224115721585	11.871882495616	36.8163405636897	6.82317698193415	63.8169910907286	15.6956672862103	8.99196087127868	32.2018789384505	-3.76574876918708	-2.96701988621447	8.79257128311855	5.70482662941234	12.7631965271554	6.48794390033975	-3.46362707559305	43.3417300632285	1.11076828261264	5.79721508246362	-4.75183839985953	8.464701550255	0.469280033182874	8.13061064259461	18.2944044595794	17.2333047592753	10.2785911442187	3.187020540403	8.20720192969166	12.1326893650852	3.67880958750931	2.7440608873113	34.1222121924397	7.51113696641866	-10.4580670462893	3.33269350733195	81.7181061346504	26.0833964538934	5.58017852345546	50.4974110139193	15.246976581127	15.9999522760546	20.3744333134265	3.18837910757649	17.4867578313579	11.9713673863726	-16.640600799494	8.99411540780051	9.97453506076088	9.82229786583349	29.3834063657362
BIOCARTA_HSP27_PATHWAY	1.09601402529286	3.10391416605763	1.01999789102266	2.88385103839396	0.592869282095098	1.93816969900852	0.491288146696604	-1.68822672836892	-1.75998818147174	7.02457793747188	6.92972607374735	0.969903119984064	2.68288112553631	0.762503390225342	-0.829279310533606	0.304182369987278	-0.444263583397447	-1.90512122777906	1.16983885194703	-1.12931356542877	2.9684771019701	0.278613644409538	5.05606618282624	-0.971179376687784	1.71413525771991	5.30944850599742	-0.728178206876276	-1.22103272493831	2.68104719398712	-0.529838322124356	-2.44170659786852	-1.26435670820512	-2.16796529867515	2.47754243855909	-2.4887247924717	6.39655077441991	3.30602049258846	3.17843213506116	0.0160160441549472	3.87284855268344	3.1090872061611	-0.927663797686334	-2.22598953361329	-0.367827531156688	-2.05059523193961	0.592717976612761	0.392698442630316	1.83942278314859	1.05229869540265
BIOCARTA_IGF1MTOR_PATHWAY	4.15532049949068	3.65348592333408	3.89707984171554	6.91534580981208	11.7336740170205	11.8991711671007	2.56082351606207	20.7753637789387	3.7070096688606	1.83791319032536	3.70701772924209	-3.12141021079258	-4.19895436999586	0.0654731065708126	7.75945998408694	2.91667344492777	-1.01187948999573	2.4289631676156	0.149277077045359	-2.15398416731833	-4.07551200298314	-1.83941622676734	-1.99354039904203	-1.67114981851992	3.74804981754383	3.6671425488389	1.69521320932476	-0.282538752765272	-3.44025251843241	5.71616399309429	4.21478124623554	-5.07856090108962	1.74965889801866	19.5748905894032	14.2604406746118	2.00574905977606	-2.60446022497912	-1.24871553136419	2.68578327520433	10.5354454880703	-0.244531402162479	-1.87436882965513	-0.206369795523754	-0.513207120853393	7.72317114254756	2.47754592631716	1.33330755482726	0.646949733663352	2.94758516445794
BIOCARTA_IGF1_PATHWAY	-3.86843947250861	9.1384821273159	-1.87688834256893	0.331158879668584	0.669144043337772	0.774196860631133	0.26619381861842	7.14523762990253	4.21534554636892	-2.8808451718569	-2.60000346989754	1.99210416242049	1.00471853363831	1.4442004566295	-0.70655056028251	-0.850893382067917	1.05285237838337	-4.4901995647728	0.174760953762519	10.2874420790623	-3.28757005939144	-1.8631288367934	-3.75575867652766	-2.64955459003333	-2.4881232658719	1.64808288558978	-3.36571839094119	-4.15065521593446	2.35627643415618	0.160939224544887	0.943685839410259	-1.16205661791956	2.66256820253354	2.42063020083255	10.4338736485187	-1.57931025199228	1.07146948663902	13.039407674718	4.83964211861406	2.84105113881396	2.34224754876365	13.2468433669436	-2.48935193050285	-6.41637596361243	1.17061808206586	-2.49964759488207	-3.04102803965345	0.604399756186517	1.40942792561889
BIOCARTA_IGF1R_PATHWAY	0.365650226914561	-1.87982885941304	5.99941944174758	3.06499441379968	-0.53358237322926	0.588474491326091	2.5115697019657	0.34938880287902	-3.154034148016	7.03027175875371	2.98903865454391	3.14151101344628	5.26365751919608	1.61228620252178	4.24446598522873	6.59680719145155	1.26512961318083	5.99531691189214	1.33581522452282	14.2697179961222	1.63508754766505	-1.65329896092691	1.77849831390617	-4.06356884739173	13.6960816535039	7.8557619777637	-0.0710766452895962	0.811256474202634	2.90973952211102	10.5803715435764	3.68362023741861	-2.29141747134308	4.83879687794576	-0.218156415983338	45.4538396826471	-2.61296433720422	-2.75689438640829	4.60562983202318	10.0637041672697	7.46617765193934	3.46865781536229	4.87599171067003	4.47624243242741	3.35967597730129	1.8897851478925	1.06965258688445	-5.41886337177982	1.31408631068491	2.71718782248187
BIOCARTA_IL10_PATHWAY	0.232777377588685	-3.11067300894354	5.67424283979354	1.53356193845753	2.15090878368455	1.96027071365589	-1.55167836304993	8.76454135911994	2.70434596124395	4.32937951360895	7.25524776951722	3.66645889075874	0.828908048492527	-2.64575675177509	0.52026815678011	-2.07710638233889	-1.44152211250792	-0.255650170978739	-2.40375976775965	-0.599315171390975	4.70632579190269	4.12099217719067	0.291050597476283	3.31180917232231	1.03801136772749	1.05792875135072	2.86253806046676	-2.4169534084986	-3.02094028223188	2.97071845800615	8.28169135813537	6.79524471548033	-2.2007270607105	7.5194600773404	-2.15375499435324	3.62683582201903	-2.66599541909783	0.951700864059477	0.315306055328073	0.499205366020925	3.21190169766668	-0.00755854617845719	-0.538657818801431	3.97179288307606	1.73806147512489	-1.04471171947012	-4.99901078757137	-0.75698913788943	2.51405476597181
BIOCARTA_IL12_PATHWAY	0.793994264019596	6.84950755413761	7.19790164742811	-3.42408713545604	1.38629815410947	-1.61763490020077	-0.792614461421205	7.03700255726338	6.46233974365741	-1.038983094118	-2.8348528032573	-1.56023886014912	7.60345929077295	2.77804256823106	-4.47501267330065	0.134840266637583	-2.18178046992433	-5.22872542482865	2.20758288149862	-3.59478880624588	1.06605195470498	-1.02305860528702	-2.71001151973558	0.00777088895834958	1.15089673869933	-0.596305480866435	-5.08152040937746	0.652624844512389	-5.79731769527074	4.59699303992038	5.67763038525441	-1.65670825178408	-5.13418995762934	-5.74556982904457	18.2687134728543	-6.51509974151927	-0.927298878496073	-6.06985796115653	0.88812692883309	-4.35627741187245	-2.92436922411188	4.04856107645883	5.87547932168655	11.254276543993	7.76637223424109	2.00076351077064	-2.33582702343179	-0.991291518184058	-1.59556379444768
BIOCARTA_IL17_PATHWAY	1.89547880974517	-2.28869126956279	7.86102596562213	5.9750100975922	5.48594775349944	0.963135783909092	1.18183718140099	6.78163299307646	5.90702706986357	1.03876336533577	0.595441741622576	0.859967203826186	-3.37661398092349	4.58707155118853	-1.69950786495284	3.04163609939214	8.10552674878367	2.91192786564802	1.91559446260233	0.412199868270143	4.2630019618573	1.71927926885405	4.09645269222818	1.62574020914601	11.2937040628064	2.80878567589822	3.01724755983617	-0.408272344294071	11.5105223305778	5.43445097412411	-1.27460196438944	0.339505650043383	-0.24736126677754	3.13984602409998	-1.19190287246141	-1.56690058320011	-2.54386673496976	2.54571948930909	-1.72259926408755	3.52241667689601	0.858183932001311	3.52719786695658	2.05492728455849	-0.231781787562913	-4.76215420046686	3.95795589381893	0.232959956048062	-0.91226076512515	0.245684025987771
BIOCARTA_IL1R_PATHWAY	-6.8952390803057	-2.14427367946768	0.839739696769451	-2.77613890312959	7.27102213452723	12.1173958620098	3.03049776252817	10.3318852211189	11.2024666959285	2.97859174157494	0.196571876820399	3.72664001151013	-1.25612322461406	12.5224391725202	-5.00292782341427	0.354367936795989	-1.58248670900766	2.77660843632367	-3.24526496283055	14.033088841939	-1.11251815018629	-3.22425867392241	5.89964727108144	0.252311924512096	9.93052362155416	5.90066016809486	-0.176373687698337	-0.769096132940711	-3.08465826189516	0.285912554004853	3.73884065260316	-6.66537950130043	4.65045434212603	6.50113183840856	1.52650836938193	6.70657070974287	4.5602753150906	7.46108685186477	0.448609149665811	-2.10302658027584	1.93025880650615	0.94602187599392	3.25185081624051	4.08348866228433	5.96865707662563	12.2909726213155	-8.48053635917141	1.94519715063898	5.2051145289944
BIOCARTA_IL22BP_PATHWAY	4.16137084016245	-0.0232008672078531	-1.64503337614417	3.54739873351838	-2.05224413819723	0.99474589263045	-0.376988502378319	7.24467880263553	-3.76941722727062	0.470472960374804	-1.06724121698659	-1.33444776067802	0.261145781974545	2.09163663863186	-5.33017635258607	-1.79468624484217	1.61127826523446	0.43517133583074	-0.93677700817432	0.527729763729388	-0.8920970273715	-0.213644364274589	-1.5268114695133	-2.90910140383404	-1.59818174797734	2.16115253440689	1.3839769673125	-0.79174558337767	-0.434403963461428	2.41574936603515	3.19111195660631	1.26697289030129	-4.80942531085352	-0.64843209574415	13.787892768304	1.28161562904313	-1.58316125008415	0.499419283071195	-1.76912197877291	-2.1215606279421	-0.94993227623689	1.36143324180631	0.0855253601910262	-2.45033770174421	7.19143049173043	2.18305569701895	2.13469531003538	2.46196953606642	9.03891881458628
BIOCARTA_IL2_PATHWAY	-1.802590913564	1.96259620327852	-4.59310018710521	-2.19032196332952	-2.22226992740098	-2.26919179840335	1.38648676932759	-1.18300873427915	0.659325991151005	2.76447582292468	-0.0307817199567342	2.30143642353202	-2.61486558701513	-4.15969342329631	-1.45501820765374	-2.33317748964604	-1.86284819720017	-5.38196923439785	0.626682684009937	-0.380363181689347	-2.57707969702175	-2.08017495257382	-0.00581623300905819	-2.66250228309675	-1.07301513492355	2.6029600616871	3.81517033428605	0.190189467925099	-5.73696005829988	-0.0597664355139939	5.53015993298645	-2.6160638888386	0.0337526327880972	-2.12381638154885	3.45349172397514	2.88216767289597	-2.68377245120643	3.54357237479328	0.343703255805069	1.50051669286841	-1.93758723298643	-2.01072622237574	-1.94748014020056	-1.3123561465695	1.42131675995682	-3.46849311728376	4.68887613103295	0.810314019562955	-5.06468868540483
BIOCARTA_IL2RB_PATHWAY	4.80501120184367	2.30164510843845	-3.5608099792763	-0.224442263437628	-5.03672426193817	3.5278223713118	7.72364598917869	-1.65180476329404	-11.2032136719391	-7.21062599383123	1.44907418611531	6.00132160453625	-0.231873898752181	-1.19026158752971	-4.73795047533081	-4.21465311059169	-5.69711012430287	-10.1487750022843	-4.73396395977476	-5.35966089286	3.68534108494813	-5.87261295212054	-0.954981076909898	-2.98543779219439	7.38770393684871	-1.74981125828868	1.57816503554786	2.56875808355573	3.25909655814885	7.02815697105186	14.0983200136486	14.2063825907104	-1.11996694187935	-6.42152842301684	18.0777755675775	18.3023860673584	0.605968007754653	-5.5035995107278	-2.06901831732713	-9.82225917288301	-5.28925294741392	-5.31824993976257	-3.02602655115256	1.47500035764587	-6.21521091266803	4.93220242349831	-7.68934693596438	3.37639670511417	-0.376617404472688
BIOCARTA_IL3_PATHWAY	-5.00416644085015	1.82903858445333	5.59130463839668	-3.94522320632715	1.37907826085093	-1.47904439585967	5.59678707673739	4.25480429986582	-2.63731917848736	3.6494692352807	0.686135030209746	0.576291540920998	6.67752985395733	-5.08458574119018	1.56907786907521	0.368222803828469	0.100090944217661	-2.23185462234226	1.85656951097978	0.874789045121448	8.67535937603603	6.95100250684103	4.55408160902077	-1.71339455280576	4.06472512247766	-0.0736129867933334	1.18394975562497	1.11150875339492	-4.37588350691057	3.30526628291744	7.32969355386991	10.0199009604511	1.3196757954979	3.00837944137044	16.9989186514728	-1.67178919109593	7.50436357556782	-3.05018628062855	-0.0219381715550409	-3.62156196655973	1.21710061215024	13.0711295461769	-0.381141724506996	1.3306334311379	3.40204190468892	-2.67931198443609	-2.53082001275271	-0.5127346497298	-2.53068442477547
BIOCARTA_IL4_PATHWAY	-0.64977124048078	0.216287696624907	1.16064645015403	-2.13423708573198	2.55792271680669	0.832387154596533	0.17193625746191	1.3311539267426	-0.347486474445363	-1.48423712281183	0.682504708088365	1.69968847036475	1.19401393368334	4.57807702124695	0.837167857510767	-3.04296660498834	-0.138078379359248	6.20096335622278	0.552074140790675	3.73219440696141	0.923622499896752	-0.479151771436423	-0.840656616968468	-0.781376986198561	10.1354792534642	-1.34681667926329	0.509561897403899	1.41086520399911	-2.98807770384135	3.57896231703562	-1.35090095299416	0.301859685763823	0.787383499552279	-0.384946654421812	16.0878009331344	0.346648545819043	6.12869262448941	0.720307121755794	0.684960405618761	-2.91168278661214	2.60145473455194	8.15584327129774	-0.276560773410831	-0.948791825678323	1.49559121482938	-0.269941968435348	2.55127306660166	-1.03161024575645	-0.0326040200023763
BIOCARTA_IL6_PATHWAY	-0.971592352142968	1.67901226348275	1.90754223592841	-0.320628894708724	8.10092959112781	3.38195891711865	1.18557335284871	12.1151091590787	2.329247560629	-2.43082932171295	-0.792910689136376	3.1369306656756	-1.34503191754311	3.96439661649273	10.6421072319269	-1.33150942371847	-5.81062401608679	-0.829966576775663	2.09855587772637	-2.61366805954794	-0.706000597006186	2.9984592832941	-0.682537187202309	3.2237079244656	22.4387079935806	0.988690160419349	1.46602984303425	-2.1118856016774	20.7266840056675	3.55732443511977	5.77779146577515	1.12737840548336	6.83038307267979	0.935236373343712	23.4762035745382	5.31387809277503	-0.481388917816515	7.33412186093184	0.657339882574089	7.29612509354037	3.55110292263538	1.63047174970948	8.61037435533692	4.51705741391587	-2.20696425568744	-0.375773908725433	-3.19261948449115	5.41104537434824	4.08880660057099
BIOCARTA_IL7_PATHWAY	-1.92120473540241	-0.280342895705087	8.97486672844974	-0.483125110962067	2.71815771488975	2.171140073299	0.561521685527223	3.34568530670776	5.62502240011272	-2.44047934468148	-4.04814903615074	-2.41512947059784	6.70105206151772	-2.04537479844001	2.22390494774967	4.11505693903095	-3.2759956723926	2.42589838612319	-2.02666852382734	9.94644277432735	0.0306867577686336	-1.83844725487005	-0.784033805832753	2.54143519786356	7.54758171780068	1.04956249541711	6.23080253700331	1.10187164736746	-1.7647244778507	11.1901075358218	-1.12137297933402	-4.07739666083034	-1.75882229036932	1.02794233025335	6.21238810957777	3.84033057457804	2.36945582194612	7.64225137292782	-0.0227983540048899	-0.939899160174633	9.28796940332094	4.5577613485018	4.77512162815644	-0.936575750040254	-0.690788840166411	2.12336496626907	0.310417191715505	-3.12468035601109	3.5647093167442
BIOCARTA_INFLAM_PATHWAY	-1.38311963396121	16.1974875778843	11.0543515894583	4.48113394767884	14.6241287809402	10.3787219676844	8.20681343970915	46.4557866416508	9.30853284514683	13.4461244582681	7.37496863869886	23.0982369581773	8.3370752301901	1.2624320559709	1.73450353946352	6.25322396711981	2.45871334432613	2.46419076540634	3.80001157495852	2.58781360899595	-5.24689730946916	-1.64476683159865	0.841227483524006	10.6550890047859	14.0584845205052	0.733666038513791	2.83911425805325	-5.49900548768325	5.86931621560497	-0.0293429814765479	38.7511299003048	14.8130047125742	-8.46025559182619	10.0520221907468	65.1171079743652	43.3750152531506	-6.13656564447991	10.9665884325419	8.74349276331751	9.7137951456314	7.03625606709157	10.1111558038271	4.06921875829558	3.44853879829758	-3.20683608184441	8.57007179275146	-5.23561788985571	2.06376109536279	8.53623722998524
BIOCARTA_INSULIN_PATHWAY	2.53535787487435	-1.0760077134329	-3.93062482999304	-0.627034337753455	2.38882155548831	7.32487903514949	-1.52606526247372	-2.65668859764618	2.22208223908097	3.32306758043377	-4.39448762501306	-1.41287473389423	-1.54832883586984	-1.96037621785957	1.24730540083514	4.83963801341667	4.73669140242782	-1.09638716828358	3.79609991204467	-1.6583721569921	4.77821910120268	-3.67260509452596	0.647920196207565	-2.39919109651373	-4.61624726127911	6.32251758765543	1.40977729190626	-1.79072474494193	11.864896125288	-4.02800901926272	12.5075169794522	33.0385799748993	-5.14046211427169	5.43049589423488	0.964123116644395	8.8892191838843	9.7377851742669	-3.41340070912433	-2.59816783035279	-3.0991782937019	1.85056131067109	-3.27812652322036	-2.97041511430775	0.077486149311558	0.78988426839282	-2.3271742323266	-4.06103131528776	-1.37224448108119	5.59034734445909
BIOCARTA_INTEGRIN_PATHWAY	6.75792038319031	1.48135512501955	77.8415980831579	20.6763237888529	32.3284834616027	11.7092011729188	13.7745267441646	1.43094486154834	1.34616592286649	9.594852012278	21.3026923072056	2.00734830230291	-6.07637691891935	-2.96464038055564	12.6752594334972	-0.302490910517315	-7.86803720823944	10.0813957765617	13.8600239406036	18.5262975240247	1.83350985380635	4.70561994314457	34.18766100059	51.4417311868126	19.0421094541164	18.8676258553839	27.1611035126259	-6.12219061764989	2.75480957915028	-3.54369509797936	-4.94718342949085	-3.10454415722356	0.789937685891411	8.45403097186564	22.931108315988	21.2424844361489	-0.00288331154595461	1.21122787762271	6.20777486412258	-4.24390878018067	15.9994405508233	8.95743930156727	6.57307073050607	-1.28360580237588	11.4015453028523	13.3573131152544	18.981710324802	11.2569856095339	2.08688252946112
BIOCARTA_INTRINSIC_PATHWAY	-4.57431582192378	-0.589420933239757	23.0770694017857	-0.61683686251857	-0.268539577016298	1.67250375479006	-1.53272813443554	10.3367703020568	10.0370570684249	7.14784099004477	3.33305204096546	-1.64487399217855	-2.74927476419144	-5.34287335313793	11.3655423226473	-2.55814071428272	5.3334953462752	-0.3644231105187	1.60068965334267	8.9658130166381	-5.01214585810268	-0.778342366823374	0.0430795496147958	-5.23215845538183	-0.0359550811929128	4.34107912535067	3.23108154694079	-2.91753542439546	7.56578191399488	0.0629007627457008	2.87718110725498	10.5844056059119	-0.70465825077256	6.24406323698556	12.1421676118008	-4.73415914665603	-4.01514793757467	0.139783566157038	4.57448725788381	-7.88528092084947	2.35057181642191	7.63728694594438	2.12833196781483	-4.05472063111121	2.34117272468711	2.64671924061621	-1.52466178352085	1.5607655358233	4.13922212379871
BIOCARTA_KERATINOCYTE_PATHWAY	6.52930988440193	19.8913475608951	-2.73733241980662	16.1786942570231	34.3774994818455	24.7171306708614	11.9794577951623	3.40749545852985	29.2324986754925	9.13667244231901	5.64213159711123	0.915336060536887	0.581540245354842	17.4194158718081	23.8371811350111	-1.31628205977512	-12.2367857422881	9.8935928478961	3.30879767536666	-9.56708005840697	1.74794413833712	0.0231492017844556	7.71072418028464	8.11240438957009	135.540977309741	6.88732662031311	12.7324962539557	2.6067379967254	-9.56595376438157	30.3214764994688	-6.03819683335254	6.68591669036744	-7.24685371850883	-0.502533662698026	28.9858842574655	2.67054712708101	20.4846125344883	13.4308887309264	8.90571860835859	11.2532661607378	1.77769265060975	18.3018631315761	16.8318106481484	10.4711785341451	-11.8574981615369	14.6060223593807	15.0378237855605	15.0881749088172	5.5022045606133
BIOCARTA_LAIR_PATHWAY	5.02949791555389	2.09609605406456	5.06333669342771	5.97347683738093	5.84186823346406	1.88231881819593	1.3652559368512	0.805836540084755	4.15172035121654	-3.11544560970074	-1.94438675177289	1.62405157338862	1.9772175965664	-1.95636564901263	1.86984263879497	-1.74169113106618	0.0812805334186403	0.377120870520772	-2.58516128883675	-0.696710996746084	0.805997972079049	2.37120471139208	-0.0800216717915611	-0.43352453001457	4.6587733069073	0.250280338234021	0.659167039838035	3.21979329436505	-1.16347688981527	7.96484367063605	1.64246741946144	-0.175654091252516	1.46437741452035	3.62856447209318	4.94942284584628	1.19961356660091	4.65449498562234	-2.5245020416011	-1.34309594839841	1.656736460034	-0.472748687305741	-2.27342028128648	-3.43619060249302	-1.11028644147445	-0.18214182472746	-1.79128592715127	-4.30105121632595	-3.36109599923874	-0.767708735583761
BIOCARTA_LECTIN_PATHWAY	-1.26258186083501	2.02711283273924	0.374496967961247	3.53974047145101	3.92516934557457	1.10955418683105	-0.185000671310251	2.49153841863322	-4.35675363687387	-1.7884043269137	-2.98695596066459	3.82196426292219	-0.715970549781982	-2.65023651788443	2.35413520888372	-0.725654506103069	-2.44698456122796	1.00689395167889	-1.93862654018786	-1.99404370487994	3.10348330118444	1.61803541502953	3.05452880082767	1.83203426182753	-0.716339239798163	0.417778832496948	-0.496904955056078	-1.70729734829736	-3.2722398212122	3.5198520037262	-1.05441235175318	-2.37651719949477	-1.11422086591402	-0.921772800481326	-0.522021493375405	3.84207071768573	-0.346204020333264	-1.53004473496295	-1.30064082389758	-1.90430923353958	0.836906185085804	-1.99612607181078	0.6531730759961	-2.31647728135463	-0.024861908918965	-1.29451339255693	-0.00301439594941891	-0.936409317393275	9.16551779859567
BIOCARTA_LEPTIN_PATHWAY	0.783043816164827	-0.637516589011851	1.20293843655971	-1.15735785151379	-2.11017948043538	1.82561283644878	-0.975092362918954	0.950060657473649	-0.455713698173391	1.31508031136855	-0.158760805993908	1.18602278868007	2.93756329160496	0.35064147639432	-2.13104978750829	-0.916264995365061	1.38477682823253	-1.91027269629837	1.54476912752915	-1.45687491323885	-0.573051060206974	-2.28347230723341	-0.7656917329893	0.129304697122934	1.19431883454396	-0.176920593490248	0.544518957122407	-0.242025646873525	5.32306190962469	-0.509423102713566	0.84600811837436	2.66831392813906	0.784719176428529	4.0894619130581	-0.696966427138474	6.61055633261123	5.02044119135635	-1.2048736625987	-0.0284139605993525	-0.71604636459407	1.43027425743745	0.24464006029933	-0.756434577651142	-1.43236216752484	-2.69493734631095	-0.414991299176632	-2.82256709995942	0.662214850499984	-0.386080242727311
BIOCARTA_LONGEVITY_PATHWAY	-0.551198850366383	-0.432109450836752	0.708509279360112	1.89135167071504	-2.54047626795746	0.173614339122275	-1.26649831399019	-2.50053158569064	1.22977699423075	-3.46192973628623	-4.05513907152085	5.19057333163737	0.480393644499322	-1.02630034447776	-0.497151962575101	-4.34713885288344	-3.20901176274489	2.47148284412989	-0.4757570338311	-0.876248077784905	-2.52933073133007	-2.13539834643463	-2.34182407095259	-4.24170926036224	2.83057559253887	-1.39046184828278	-3.03469532753321	0.201898126020498	0.20008025725404	-3.12356231139704	-2.23408142459657	-4.83188290905248	-3.97813954710619	-1.04589494706565	-1.90656319741379	3.76389183274068	3.57788560763828	-2.20344634516817	-0.541076721288321	2.42040364922793	-0.521590905014218	0.535699022817525	-2.41285147255861	0.346388192071742	-2.45536556851793	-2.51592690347675	4.541040733965	0.31487003246171	4.11790765822127
BIOCARTA_LYM_PATHWAY	1.64874634120228	4.56701500488644	1.46590343122513	-0.16529810020967	0.15871498587608	3.34278113844849	-0.277543181550437	-0.953129723535208	2.78200281381078	0.786887800883899	2.02416986874409	-0.474091717386875	2.13085590981164	4.95356610979365	6.56172078045887	0.213327641455904	-0.81055519146163	-0.10647510516685	-1.16373986295092	3.26413908466104	-0.137144262302412	0.853221070314853	1.27829352572387	2.4297313104458	8.3595221836156	0.988933804646481	1.24237376215343	0.770842644364591	-1.87896447590492	0.994069950910432	-1.77209410325476	7.55363298193404	-1.00527198102813	-1.40547375638562	16.324343328658	2.1411015793565	0.953029469488447	1.73915695288566	1.76884663710648	7.55567383546888	1.53971284596104	-0.974923726380453	1.16275090463081	1.28878009156699	-0.532568033378518	0.354255118181966	-0.857357091557963	0.462601356617383	5.36448327918184
BIOCARTA_MAL_PATHWAY	-2.43134484652536	-1.63177628016529	-2.13825524324158	-3.45695323619763	-2.44547743944335	-1.05631070527608	1.04885189045806	1.22287624879074	-5.21966915508899	-3.45298190407304	-2.80229200977107	4.46089614223462	0.993580506655865	5.70544474458019	9.91747115367981	0.393122739347912	-1.84563107683545	1.20376794051396	-2.2599812617785	-2.68666887435669	-3.68475191347751	-3.27759480766486	1.76914411308701	-4.82227128459258	2.51564703746717	-1.2448545287255	-0.588499579554616	-3.44430199032162	-3.18076586008122	-1.39235201475989	-3.03908883006193	-1.35134958027362	2.50597496456495	6.81223733945864	11.7369618073157	-5.51495134849319	-1.72105967452566	-2.41168548610045	-1.36329270092499	5.02849050452929	0.306049533464997	-6.70068482930735	-1.94052791788081	2.59225105435396	-1.26863329584604	-0.577856562876069	-4.92984652285908	1.39058839099633	-0.140317651573773
BIOCARTA_MAPK_PATHWAY	11.2666600019867	-7.07300373538203	46.5636303485672	12.8144837442816	40.7656147796578	50.3369994179123	31.7733984687573	79.017302473279	23.3778575750105	-17.8634156438275	-16.5442270983233	59.2359801769418	117.182481921721	0.668290524829603	91.8927170796057	8.14323707624826	-8.96217315119535	2.59560511628422	-5.55689509706815	49.632060794716	12.9766406642531	-0.179939125281409	-6.78440130925247	23.8479388343131	46.4651254991228	12.3713436489586	12.2638343744505	9.5978007221014	-9.00485074289163	12.9500778686919	31.8749762138912	56.0201757973977	5.73527016740332	32.1953777408432	165.474216176345	182.37907704913	67.6919053166041	127.993937605338	11.4488436357639	13.9487282131527	57.9544576850634	139.677883484504	14.9356045799076	34.6443761932644	3.52354743568385	34.0627481222881	37.8980342771042	8.98181410572395	28.5671935958171
BIOCARTA_MCALPAIN_PATHWAY	-1.67961903365292	-0.215566172039101	29.9397911579725	19.245020918355	9.74714717263257	9.86381095415439	0.143772002084379	7.48052560723731	0.575905137883721	1.85856342932817	-0.813126376630571	0.950867590687241	1.35755888416678	9.22679208968799	6.12410776806178	9.03400308573169	5.08288249422426	0.200455870513791	0.654667404563089	17.6852561359527	-3.63939653205017	-1.68151090187013	12.5090300565161	-0.223692013590094	0.54130367859777	4.04416271789529	9.38688025728385	0.116222853384135	-1.19148218309175	-3.31408937286129	2.95427710180764	2.71284402457957	-3.92606102987994	3.15822231941545	23.1462767392006	0.0296794146749272	-2.79940103230742	0.731183237291013	-1.46065716076955	-6.58682193384633	9.33064397671524	23.910513208638	2.90908831707775	11.3353185703205	4.96827568107437	3.26011790491072	3.72189984284156	7.45670119127354	-0.718054963762872
BIOCARTA_MCM_PATHWAY	4.38454485537024	0.809469347088738	4.94991477629668	1.25172837612463	6.97064810603753	-0.00425126018060185	5.38944446509647	-0.262087382959842	-5.48973986147296	-0.875008439219884	-1.2729409644796	0.753785989084703	-0.891462753082464	4.01480505542827	3.23080841943617	4.77508237271346	1.17624719687718	-0.578531744764306	2.04981242567419	3.46928989837633	1.62234327767661	1.89885417982187	1.12593248528798	-1.57788525893738	0.206906341816487	-0.179328163830248	0.0930936970907225	1.05522447791031	3.5448502014417	0.502452504469914	4.31482915478569	5.70909338190873	5.95425343295523	-0.557906094804861	15.2370284938705	-2.2309237429625	8.50040131170252	2.44227282447529	2.99166277693626	4.2829986926803	7.29721739705378	4.60193485824504	2.45984416968685	-0.317794574421721	-1.6694828345121	1.94048865264379	4.48864104899987	-1.9891637427354	1.27025110023925
BIOCARTA_MEF2D_PATHWAY	-5.41980610643356	2.88888209644332	-0.993891158076794	1.36042684791808	11.5103040851175	5.20650933661183	-2.93603530604642	12.7912298479113	1.97824472854258	1.2426688928267	1.20413250622573	-2.69694295812315	-0.929753149443285	7.09549829824063	12.0881918312008	2.74149638790972	-3.69288904411142	2.67828838130276	-1.4937400554216	-2.21169932463072	7.15658765868468	4.50882879267624	-1.92435581523005	5.68716768277661	8.65721766158551	0.312617229682526	-0.454733218181723	1.36893073761251	10.9409177544623	-0.778276838032773	-2.08930943380638	-2.84770354095906	-5.83659131398466	4.17179583928503	13.4511362142778	-1.68371628239299	-5.21430790677289	3.1487294138442	-2.19578223714369	6.10842114889927	6.43398544002593	0.991807270243726	4.73228708351761	-1.53677642226914	-5.05255748965829	5.72446279930369	6.06056489560981	0.0867515797396508	4.25461449904668
BIOCARTA_MET_PATHWAY	-7.51172011081652	-5.89267583535186	-2.09190276907493	8.56406271005067	14.276530953019	-0.63171646732799	4.34116275017394	-4.51379070725703	-10.6374944697946	-0.894556718277259	1.16262140687837	3.01962275272658	-0.229017111976088	-1.36180154803355	4.78946784332201	-2.65779139518686	-9.2631138235482	-11.5491456225728	-0.0675726517187031	-9.67609060840682	-5.69321515118499	-1.63003574336106	-3.44240798437964	-0.802508926377921	11.7999019219445	4.33156681692681	-1.25489337261879	4.10474636417654	-5.17302324654961	14.5217425853177	9.21423193642725	21.5907248968715	-1.76890991467581	-5.7191337265338	12.8172353287681	-3.78102552575299	-0.889480374345215	-8.17513299814891	-3.03071641385926	-1.26859348489738	-6.64430677727484	-7.04381811881294	-3.97625117646994	4.42330560867356	-6.41247237006346	3.33824030453843	0.126521581440774	-0.107453571013525	-5.41027012905323
BIOCARTA_MITOCHONDRIA_PATHWAY	-0.965765555846521	-5.26217676588179	7.45116968124951	-2.95075453891094	-0.776857337665405	-0.504379108864209	-1.28723771831393	0.54558756780068	1.52800066622149	-0.463191602213832	-2.42047001934675	-2.63209505681199	-1.59751046541843	13.6186327693447	14.3255472726464	7.09979221222663	-0.19049278105269	7.28304376090249	-3.5801782739959	0.850182559567398	-3.46303929828595	-4.53312074650988	-2.69972885738803	-3.31590485138125	3.78057326766494	-0.564010153622641	0.691902508699466	-0.00183522704534723	0.163201277127111	-2.84993713205648	-5.51778494394741	-0.813262586504921	-1.93653221339548	3.98371856798477	1.22416914984617	-2.6845341298045	-1.24872212464862	-3.00681514013575	2.52061611079308	7.66431239691662	-1.66461707625014	-2.14633440621811	2.89815593430241	2.64551515661691	0.892913510477016	0.734288290991356	-2.97211302222128	1.00871936599789	2.32063906704935
BIOCARTA_MONOCYTE_PATHWAY	1.1263273854992	-0.898518097733566	1.37667620097684	-0.326263440526832	1.39755489579748	-0.439131513522394	2.20800241516436	2.44364645509302	0.626055091221837	0.124693939636087	-1.33210759437206	0.00112583499836566	-0.778880294181583	1.960286749558	3.40121022203704	-0.88570473209297	2.62804468004186	-2.61617740042706	-0.561504272345019	2.6262712685578	3.52885869786517	4.02111430468644	-0.758809008696306	-1.27937109714282	4.41707754253684	1.16781010022645	4.90510408965953	2.15446954783331	-1.29355518813471	3.88259066163358	-0.443638701190883	-1.32114310029838	1.25589179844621	2.84352675805352	0.0131789060023367	-2.06791812004406	2.0088992467428	-1.07976710290315	1.27709553997301	-0.252002037740114	0.602029466617635	1.17818035534649	0.572662415320087	-1.21381658139431	-1.62675168539263	-0.386524353405692	3.04804612093927	-1.04667511797596	0.324150876115376
BIOCARTA_MPR_PATHWAY	0.730687979421717	13.6786227109194	35.9251832240322	5.53658208373531	1.04488197524923	0.290622173977544	-2.80508094036715	-4.06190881736079	-3.97354057892561	23.928105091765	34.0135205609244	-0.0712606157414015	-1.59159297442269	34.2065278081935	15.4898451826457	0.84071176579487	19.7834145441834	12.4944133404859	-0.911523842196231	4.80353178412675	2.72512961411549	3.53883834114033	3.31006359943605	7.32784793719108	41.6279942250253	31.7471411189735	38.6065755532728	9.02925763743677	2.3885095465279	-3.60690264392559	19.1389903770038	8.61237360318767	-2.8594742007419	-3.04535485017848	68.0769192313558	7.32537095548597	2.92421920115501	13.4201071007009	31.7616021585028	4.68198149441041	7.15921580402136	0.0399366426442226	30.1903682044641	-4.95198142774028	26.5354486409741	8.22436275125601	6.40249525848377	4.97643410686863	8.52228745398716
BIOCARTA_MTA3_PATHWAY	-1.26583330517655	-2.07552985621332	7.20145929742411	1.18750386478595	-0.542394233587734	-0.125261943655246	1.4182228862531	0.0147891690155718	1.88619658233132	4.10034045903732	-3.96142100185691	4.32547479577202	1.59575362885571	-5.30970819022034	-2.80124215142427	0.0927744628833802	-2.72269981956689	3.63829253758545	-1.85668489393162	0.20389139087695	0.513581416795122	0.530780735236593	-0.870701213544779	0.439085243405864	9.26231055440353	5.92013098897699	5.84342207661767	-2.43334297012166	5.53662052153903	2.65106008223535	0.417484367063099	-2.36783649991519	2.16173046120248	-1.32810830306438	20.4235632340707	10.7874405635789	1.66783962393346	2.31103780174146	0.673102610416497	7.52641301694997	1.83122778026836	1.93176668511771	0.825685371620141	-2.17522493871552	-2.26850034002468	2.42820262507082	-1.28997468652187	0.904524757972366	0.180412094957725
BIOCARTA_MTOR_PATHWAY	-6.26772295925763	4.17432829168901	10.512634411073	8.55489797308262	17.4570343490906	10.8975959124775	-0.169253075747713	8.62834484148869	0.435813460286731	-0.525192214126544	3.41612104777993	3.52600430334394	2.0755497137726	3.67887325259289	13.8436391326321	14.0155589740836	-5.15955076724258	6.06444747601075	-4.82037450318125	0.659357317927628	0.137413617350765	1.1460804777243	2.88660104797378	6.32942918865967	1.04742790631403	2.90973100356563	0.926538226657256	5.72735606572804	-5.29614446277237	2.52753230644317	16.5741370799551	10.4210152983041	-0.366346359808256	2.97172650387982	16.2795050627604	22.5540541297191	1.09760453422723	9.62307688089649	0.0771552945721458	-7.15658314433622	5.18231607580575	1.1318230006798	1.93999869927074	-0.0784439484909948	-0.117409305026432	-1.78431797072238	7.75218976555846	-2.6587898601878	4.13942468798093
BIOCARTA_MYOSIN_PATHWAY	-2.09808736886511	-3.91755251618569	13.0221488101277	1.13880299364966	-1.17347264148214	-1.53652380364975	2.69806908155816	-5.48671136916374	-3.10127330303744	-0.64524071656058	1.39360660657914	0.72420599833288	4.16939958273966	11.1074622104762	15.0742970477833	1.37957175790312	8.74601180861162	18.0792174285025	-3.98314681675474	0.63476594340026	-1.40564865826437	-5.71887921923693	4.1899832929242	-2.33803705883983	33.6983565701294	3.25810900542587	-1.99522503816485	-2.34036346094495	4.44352280950563	3.08051112533875	-7.80486483660026	0.521853609662278	-2.94934654144905	8.14134202960703	44.115124390819	3.24984581650588	12.8261745497559	-1.85199941417573	8.98062521737179	-5.159327514482	-2.6686561227858	1.65679730292665	11.6206059696904	-0.452453356812598	-0.929516257316148	-0.424338135608957	18.5409632384765	0.297526774871435	-2.7301985672093
BIOCARTA_NDKDYNAMIN_PATHWAY	-0.216999913094122	3.01018995829856	-1.72324026362089	-2.38709052146285	-1.24140291425097	1.33206315172883	-1.26446640099847	-3.80623937989182	7.10884981294093	-3.72760171114882	2.89829943867016	-1.91473641092889	1.11232135505179	1.60031917386208	6.81223859082194	-1.67934466085089	0.620244511601497	10.1057351740743	-1.36639822181645	8.26141008494252	0.277276763188973	0.00171095218808292	2.89745917869081	-0.0822338976077365	24.7590621009828	-0.143443766223766	1.61707679992653	-0.161219281463095	-0.279601616913636	2.57465285238721	-1.70214381972597	-5.68384438569254	4.37772173912179	-0.429852163605919	1.90285350626468	-3.80067174066301	-0.384214515898234	-1.81239197164253	-0.198081443689949	-1.06078321549597	-0.852810459112964	10.4368284397155	1.55112501470874	2.64945569542178	-3.61908288014035	0.264227573685749	4.19680992070245	-0.907037396453101	2.87141148625857
BIOCARTA_NFAT_PATHWAY	-1.46198620863079	-5.35591760603791	6.6416770355624	6.52215326682813	-4.38698932795967	0.784159453957736	-4.09487889771447	7.16019875773592	-14.7767310737665	-12.501947710485	-8.52026883286851	-0.357962223529903	16.6523210989985	-13.3630567002632	20.3560357250349	13.5862982687531	11.8870316450443	-6.4555640990644	1.10745049897662	-5.99250752210788	22.1780197484766	8.21945646861598	6.91413354265841	19.6274044527257	-1.68445988049657	10.967892139998	21.7979704835442	1.57340202415953	-11.3330434948552	18.8209803643732	25.040719987853	30.1141106231922	54.764947161916	13.1033717678334	61.1948238600814	28.4004758494453	-19.4849574907884	2.35278280027663	4.94415432016942	20.9836333247432	7.67580987808263	-6.61689840717983	5.67455233568203	-6.42904788694013	-5.65977705967238	-2.08401803126601	2.55224488400749	30.0369303528139	-0.59731496081106
BIOCARTA_NFKB_PATHWAY	7.14170878678451	-0.625507294270994	-2.74720601318116	-0.482769845080219	2.37308909228633	-3.53256955342529	-0.801958446677835	2.19075375660422	-6.55506953892592	-0.289907883169072	-1.04464822193563	-4.10050891655303	4.8039000654401	-0.971365063455238	-6.09852274964288	-4.44345165547623	-5.12328732170149	-2.64510454484138	-2.50245895996356	-2.34942554790459	-2.02816977659403	-1.29347421230229	0.87405098729584	3.82926653517688	7.62833190830812	-0.79697498181786	-0.069570711726009	-1.04400078886585	-4.32234025947273	0.279608786911634	-5.61023828808309	-6.64857441272517	-4.22070846418652	-1.76769725339592	1.94802317159841	3.06354932356485	-0.269178176636639	-4.01804554349939	5.61217478520147	-0.370724401921652	-0.381134040258927	5.40328911484773	-0.489569871480772	-1.3444807604836	7.51438917980571	-1.41543404962843	2.51699535363926	4.15669250404348	-0.165181758654397
BIOCARTA_NGF_PATHWAY	0.0109530225663111	0.218959888080951	3.77921242112913	1.41736136903768	3.53185287925619	-3.19272880249745	4.07680049990962	3.9890780777997	4.97196080956404	-1.66361933767389	0.772365971898071	1.66292542804418	0.450663033845968	3.25184939372017	0.679666401681368	0.250296505220876	-0.928796146726243	3.3533750865656	-0.858850842199637	14.3939195384926	-0.447286481119366	-2.96214470053945	1.24419611166398	-0.966925349197106	2.9141736398546	2.8302442902572	-0.772363668780593	2.1796783418228	3.82690724424139	-1.78959731980941	0.565363689905101	0.24038307960325	-1.53986256745762	-0.318093058344428	-4.70425074246567	1.80065450981419	-2.70578303264329	3.37513027304674	0.252506445992971	-0.10178369236765	9.21707195426216	-0.950102869045022	-1.28889024357836	-0.569339498604637	3.49463929602648	-3.62360014415227	-0.981473270344745	-0.299256375442789	6.21178998008544
BIOCARTA_NKCELLS_PATHWAY	-1.77509083832378	0.873021271666785	2.01475886147215	6.54658055992071	10.5923020599664	-1.08910195377945	-0.252990680416286	2.10871262085557	-4.52734534857609	3.34844618231029	0.475181509923609	-0.0478953780004412	-1.53050278997188	0.688827976455686	-4.4838610741886	-1.1882273039185	0.0376861965084364	7.49212880611094	2.12530228960499	-0.177806346758946	-0.303595767205009	-2.38095106987836	0.165271961698063	-1.43983480507439	0.558922962282364	-0.577079187074948	-4.01474982324827	1.6569590751621	-3.46915233898708	-2.74500852967563	-1.74273078468405	0.0266936932419391	-1.63736710403439	-0.0130072961095576	2.980315055605	1.45544453427	6.73552898449026	1.01435207411784	-1.59948792426015	5.56697809266888	1.31573795156429	0.471426796258293	3.04364413409819	-3.08218007165964	-3.9426209962836	2.45866232497755	1.91410522852024	5.65110112940926	5.12468468097822
BIOCARTA_NKT_PATHWAY	-1.25224146780787	-3.73071421778929	1.43802937535934	-3.86252076220487	2.34368165881351	-0.169456167698804	0.547379818362432	0.172845382758223	1.56108853416363	-2.72346903750415	-1.15256912659992	-0.214658991131783	-1.19851451979683	1.49231748062737	-0.051660375734823	-2.63621180097559	-2.07011470105216	0.703549747253412	-2.82938732064386	-1.32179401167351	3.68734567939748	0.107276205780952	-3.0371655238103	0.563098982386938	-2.76245325699697	0.431357785050953	1.0614529786913	1.24203120248723	0.174003879855182	-6.61592163109735	-4.44632014605894	1.79932862910284	6.92120848278484	3.91227661787144	16.5772089499241	-3.70044553132079	5.45963735827029	7.04428527073182	-0.350138769866334	-5.28027768352211	0.522810097012906	1.99790882327262	-2.2158458521872	0.357645983538094	-7.2693210463548	-4.5104553568711	-2.45121200692566	-2.46607831735676	2.33192846057582
BIOCARTA_NO1_PATHWAY	7.62662717925413	1.20488978006527	8.084948626738	-5.43569413515755	-3.1885046229575	-0.983340985314996	-2.73234685181659	18.3795902331708	-6.20175340740034	0.15075248716765	-2.80366764739568	-0.733079143491205	14.2383630437492	-0.0977863561925253	7.20610540773612	4.4541625320008	2.83543137619956	3.08976625428241	2.56500668567002	10.4509008211428	3.57153875517666	6.5048535207776	-0.801662069962463	-1.34726165555259	5.56176200804884	4.95762938556203	0.696279249660149	1.06989391819901	-0.383403103734177	2.99422954440805	-6.57677785201629	-0.804180916354534	-1.71439958814929	9.62028073128971	58.366340586676	8.80814749803633	9.01369579146399	3.16484321360805	4.49989184056167	18.694099054033	6.00455363944755	5.87852950792607	8.50756203381094	0.937164165148908	-1.25106590846104	-1.99558126175615	-8.70799589376298	1.24312191425407	-3.24503164394165
BIOCARTA_NO2IL12_PATHWAY	1.46610112165936	0.865789727818349	13.7700263935846	4.95461234149626	10.7334255355065	3.20491903592069	0.676061252567835	2.77306806907144	-5.80430919896298	-3.53917271207241	-2.12966135248816	4.16557284640034	4.81362420196079	3.54349227050425	1.29492065717617	2.93827578377726	5.74926146294974	12.7356036511673	1.28702871936125	0.123477864460385	1.25340950547551	-3.65949070365355	-1.63673825401028	-1.79046334945166	1.5956034118235	5.53558151422585	-1.80266011658066	1.52975569520299	0.872869492239925	-0.358570697860984	-2.31375599363302	-4.06614932345168	-3.47353483080851	4.96338988108187	9.99490347050119	4.55535971812317	-1.35871920831778	6.18124687552206	-1.00939425429909	-5.46596104043207	2.8353831254713	-0.517256047934044	5.85825500870618	-0.235815194464426	5.80650008008543	1.01185428727331	3.371214519846	-3.25781149818871	2.49235964617943
BIOCARTA_NOS1_PATHWAY	0.251084466449319	3.62610813651455	7.06664235957459	-1.09061212638336	-2.53590955854722	-1.43945787340638	1.04983780949197	6.49031228459801	4.14043417911778	-2.25036602143289	0.678519233121011	3.9423406623158	7.70506780869425	0.172944452713061	7.10533848580816	1.61054102254095	-1.00680126933882	-5.13879153121603	-0.993116422576203	-0.747312229580699	-1.59845728192273	-0.512930981546817	4.17741173148992	3.40232210784271	10.4696560532445	0.034975724935891	4.56626517489068	0.284687740190331	-2.55682563491085	-0.607295629575138	3.12217753482629	-0.925044619999577	3.3682744191513	-2.02079736072473	33.9180793826599	9.93805133985395	-0.174731726036327	6.59890172410268	-0.710104684582991	4.34594750999138	-0.677884355719559	-2.9659037388101	-1.84982812213875	1.96683123017731	4.21855375800655	-1.72639525223792	-1.01948520152467	8.19475367811701	0.870471569433424
BIOCARTA_NTHI_PATHWAY	-0.978367271091979	1.04042695877212	-6.15741018452833	1.03621366410975	-4.88113529897031	0.570524669677098	-2.37425405663127	-1.45692961945677	-3.82995223715186	15.3520079179579	13.645500616524	-1.12984793957068	-2.19249120691996	9.30023245229215	-5.83265906529843	11.6943728701985	-1.20326083397372	-4.02200604862255	-2.53885150505919	-0.725256108845825	5.88052784606571	0.246360804364275	-2.57900528472723	-2.4863224303115	0.140691199326637	1.60754462018429	7.68339391361459	5.00388913762489	-3.47019395253509	1.92949136926444	20.9954373087105	2.05080278950609	-0.723433463223656	-2.69698443529027	31.8442017378388	2.94802477667149	9.51479678341663	3.55329318065282	2.58092982802056	1.4047229757879	-0.674295675642091	-5.09694975516001	3.42838993638645	4.87010768482231	1.0627293077005	0.142662240452136	-3.17853268359172	1.36113211801618	-2.75021117095696
BIOCARTA_NUCLEARRS_PATHWAY	1.75846058679645	-2.02217053733219	2.37785385048314	0.136604693511838	-1.65742927849443	4.06890655377023	1.1131536965905	2.17418211118695	-2.59504417012438	4.4978426597406	1.26241245725243	-0.879426846666644	-0.426368109384374	4.28165331975836	-1.892729884045	8.00343775867376	1.2559582654556	0.727721206352934	0.189699966688667	-1.17246444247617	-0.258265530475941	-1.85854171761473	2.59330385481879	1.76790392952264	7.76510975536016	1.07329051836609	1.47892444467028	2.70240470441545	-0.395354039018074	0.19531346476131	0.332992852099442	-2.82371428928894	0.0524657894047673	-0.519875744548704	4.45830708128942	-3.1760278348107	1.89390231037054	-0.365181648215139	2.98595570622084	-2.51317529864919	0.0460066931707867	-1.60134453452556	0.815422365485144	1.97408414030888	1.99213620210243	6.77003005154955	0.425736020933421	-0.632535422632606	0.0877657397483297
BIOCARTA_P27_PATHWAY	-2.01933319213754	1.27336515887752	-1.34112908944773	-0.297855323368898	-2.44686508940995	1.04448333586612	-1.97433743744083	-2.29670363435405	-2.73274460017991	-1.05826771564648	-1.75467821243345	-0.880606864059411	4.18036513332508	3.85138156240665	5.54462041663695	1.08629289433303	0.17356506985395	-1.45835500478599	-1.45792867027387	0.601038581689181	-1.63516106814617	2.09548600646157	-0.454130146236012	-3.32678176937108	5.66194018700717	0.915213051119626	-1.0301445619779	1.90003222381772	5.73276007761385	2.32600000699451	-2.45156300245753	-0.263143831961805	1.23367970432709	-1.92887579396197	-0.604738286559621	-1.73778327547859	-1.93201000813648	2.77729225886686	-1.43281665254675	0.00425164563990867	-1.48362791118638	-1.70218236439793	-1.22562549400871	-3.05742041825892	-3.56567817827901	-0.892914320331325	-4.00361459927248	-0.442966696256385	1.31638991742142
BIOCARTA_P35ALZHEIMERS_PATHWAY	2.51249183439925	-1.55468081148591	1.51838665408333	-2.67908401196104	-1.40456604656906	-0.734576077347955	-2.26950784334456	0.899672918721079	-0.303887371492213	-1.19539920544924	-1.06500170571428	1.81954424030841	0.760928877582965	-0.824335066014185	-0.718971830532819	1.46191316420401	-0.556445148306744	1.82925796094742	-2.64660131680523	-3.48899181024265	3.55594299434217	5.99408177034877	0.565757060996146	-1.83913820886351	4.83306246909867	0.876429137894645	-2.52927049091574	-2.11256218628161	-0.476170283437901	-2.94462167638086	-0.809583390235415	2.69980099908147	1.09018067460285	-2.65091349030578	3.05257395864595	0.465262539393645	-0.830344617996156	-2.72206484595129	0.557409028404429	-0.924942848820792	1.60043663516918	0.60544362404798	-1.9547618027826	-3.3518990302477	1.14572796786921	-1.8061108529758	1.16013953161988	-0.980527754918985	-0.28252797634812
BIOCARTA_P38MAPK_PATHWAY	-4.92715132001927	11.9979516630844	2.20532470916308	14.68143503408	10.0790260671729	10.6531501330931	3.84508406537442	6.27595916880566	11.6827921119597	2.78361908848015	-1.82912713039335	8.18886009291759	-8.41470941868013	-0.480415872623899	12.386834192124	-2.0623603932444	-1.55213148187254	-4.22845572573345	8.81373397326772	11.777334586937	3.43468069608691	10.9898666013766	1.74651752797591	5.62654778441014	6.61818617794636	4.90328880027006	8.00809160337989	9.69292218942837	-3.46965635665634	18.390943444692	-4.8850663545162	-2.73664800790618	5.41521969660907	8.16200424097658	12.7784155284893	-1.57952000613265	10.6323065279592	17.5124985125775	-5.7713513275204	-7.90721589267064	5.7447526344384	-2.37912531430966	0.91808978372572	-6.50564733737337	5.96973874326313	-1.06830498503233	-9.45947114710957	4.51446074266703	6.49236271663843
BIOCARTA_P53HYPOXIA_PATHWAY	2.448234203032	1.24680334316656	28.0805932479067	5.42113323050537	-0.413477687257414	7.21617623428814	5.15636077219922	11.0501068562799	-7.36083932870861	0.72544257768976	2.01654397931597	8.64282789062894	1.66848263195417	1.20771522856802	-0.946047006949629	-0.522541513787709	7.70445844977134	4.00628048164134	0.606824794315079	2.28681265042732	1.34662287850884	-3.39741449231886	14.7556169976047	-1.48962367992003	8.69868792487048	5.74547240171019	22.9383516627402	-0.571817819029115	7.14029546148187	-0.0666208647320535	1.75583568947839	15.9073931739417	1.34974304390442	1.24087635238708	13.879516368884	1.31825504857372	1.41471260435854	5.63872003215097	5.24486304777399	-3.63454738398022	8.98956094768998	11.6125251423658	2.39679016996782	3.25033515357123	6.14962425830068	6.20864160459978	-3.19476436368339	1.0908488383004	0.279012787809367
BIOCARTA_P53_PATHWAY	-0.957409222292688	-1.66614706099929	5.23601478105037	-1.49744211384917	2.34729513127868	-3.4657038561182	3.32617171310434	13.3645337184863	2.64508818015388	2.88291554560206	-2.50089538553466	6.84391185802308	7.41795483763978	3.08047833748014	-2.54874656181654	8.70841488651827	0.495406936617656	5.053745587106	-0.15202913134903	-1.12720084222309	1.65934831654601	-1.44632475823573	4.97797052059968	-2.11790237517977	-0.751301106145394	-0.520378140989805	-1.96686699956593	-2.64703229752376	-3.72347711727184	0.0608465885970641	-0.880431648512572	5.47475306504049	1.7478713941276	-0.516735615106748	8.71291165390361	9.02619715524839	1.70861424021059	2.10986810135586	0.867859073968588	3.04103422882068	-0.412627316132654	-0.581422527089382	2.01471041051753	-1.2045153639569	-2.01809911671035	-0.0877152478739904	0.903653590332404	2.40039872436473	0.063125761923722
BIOCARTA_PAR1_PATHWAY	-5.82289796280046	9.66345008652814	32.7727213844886	0.28064330634692	21.8845293580449	9.63624061817595	2.99656449719881	10.4735349275714	-5.33573394348024	-7.30257390726511	-5.14953704331546	-2.11519087326807	2.91235954351415	8.97783015615398	24.1254997304215	0.568574675384287	5.17891252147043	0.932301216004342	5.14375411306887	36.4719224046206	0.924589669847572	-1.72339677390681	12.7390504118166	4.64825779764642	11.9104868502107	17.2816006153569	0.496848033601604	-4.66215873619158	20.6330225568294	-6.82509202233978	-4.85236034715741	0.673159350270074	10.0167272967991	13.5510350474761	11.2078368899378	2.91868465325437	-0.461096700155077	16.0545089540979	9.49276973144985	-0.389728325520772	29.7837243598567	0.465815362871238	11.2823283192355	6.15470825289952	10.0328144645063	4.72774109956272	3.98218848645182	-3.10351369813725	9.45361684286681
BIOCARTA_PARKIN_PATHWAY	-2.51901491493572	-1.09905634141008	7.4938905927388	0.760503236637213	2.66221409175127	-2.68495644860282	-0.419804490245609	0.929002611002432	-2.37643554981093	4.26068856851585	4.64028171579375	0.154001356095442	5.63428532842626	-1.83200958650941	6.11612419687939	-0.99822798763586	0.193845218314667	-0.36099335750163	-0.870887018922413	-0.329464623119297	1.53455413018213	2.27508332245023	2.63401008518342	-1.06965496605073	3.82001174622029	-1.15864588087909	3.4043424235524	-1.77031311233483	-0.0869497342436314	-0.651983894371982	2.67695268890702	-0.690794577688572	1.96213906500849	2.58456793746866	-0.99841254246778	10.4448007139863	0.483879228927056	9.37908462623215	-0.632996135434625	-3.28646742317876	3.60265728528824	5.88325109431533	-1.61547689641967	6.94459052619695	4.5509841165879	3.24882919455458	-3.50579129411459	1.96664423807781	8.67802875488639
BIOCARTA_PDGF_PATHWAY	7.59799204665363	2.33939909189346	2.00364081309391	-1.08103349919984	8.99257722846323	-3.52797025624524	-0.246999661241759	-5.95009152853192	6.14395411773961	12.2014581411402	4.89525397856745	-2.10784518607457	11.3806073077725	0.146007706896069	3.28125315896356	-0.0825578128031198	9.99865236737384	0.273727947722004	-5.09574179991945	8.43466405434876	-4.05020396002755	-4.54895212554902	-0.756059859356951	-4.66819990697112	2.03936013044794	-0.719729493045592	-0.112430527966767	4.85080899830799	-3.15283709265955	0.559742987868458	-2.42738641452004	-7.73933872667861	10.2180382928869	2.93240553258229	7.98012188750207	-1.24631949627022	7.94999526727551	13.0357269427371	1.3912344264021	-3.72367995681607	-2.94394896673961	0.690318001214686	3.89524844733939	14.0468035363814	-2.1890216637376	-1.48150072967263	7.30980664374069	2.86795657956261	2.28068655291981
BIOCARTA_PGC1A_PATHWAY	-0.11757598881065	0.938929889782476	-2.54826372016542	-3.79353982400662	0.0688026022080336	-2.75258567708633	1.30389455987981	-6.57113594594019	2.93102523067879	2.02494773703561	3.13381142857994	0.411168248621251	-4.17292166421718	-1.68212908414251	-8.71280892052792	-0.816804196394794	1.63288095581639	-1.1995672553819	1.79552751992315	3.17945454388495	-0.502426717488146	-4.79304472987113	-2.1576715794687	1.36388974226587	0.249100622741109	-3.56697120900374	3.31287136340624	0.289444336202189	0.278370718404798	-0.284109862920666	15.3174014246945	2.96665444760164	2.18589679050607	-1.0349212023957	8.43900251527118	5.58403540901941	0.921656378605562	-1.68191005774509	-4.01614521839687	-7.09057968275133	-1.75982336789478	0.832380110377819	-1.91521239298696	-4.5894703554732	-5.08746874833168	-0.371486552867166	-3.28186268927367	0.220326815466651	-1.47778218419602
BIOCARTA_PITX2_PATHWAY	-0.874817162170213	-2.9351238753851	2.58719338682417	-0.660918006389762	-2.26648478524739	-1.80203044503792	2.64566338378945	0.0665315645823779	1.5449347795786	-2.6169665230836	-2.58656602816014	0.216308952623994	-1.77571015802101	3.16527325139098	0.0892222018068375	-1.75038535463876	-2.84621039685276	-1.21443256274836	5.21487415820336	0.0144158006640265	-0.356705170341652	-1.3522072372641	1.77319042731272	0.680279740322409	9.70545399996096	-0.247527504312042	2.6548850879288	3.50200334345969	-2.20312149165856	-0.48861976471645	-0.588007273583911	0.753662047575702	-2.35459744540327	3.23771474417835	-0.758068424779044	2.96503004169117	6.30515893613275	1.03474641738986	1.15228325512149	-1.67521105105605	-1.81401545011074	6.01800738299175	4.27134893784893	0.0541653382592404	-0.769671291425454	-0.109715064216364	6.72065403833408	2.11835120985495	2.3649366148366
BIOCARTA_PLATELETAPP_PATHWAY	-1.60144757182566	2.48912821998427	11.8608760491628	7.48662666457351	3.44418749722795	1.86203174900919	7.23779001666222	9.79933503949779	-0.495495890856665	5.4873675756703	7.13075591927492	6.02816775451256	1.92679099492882	1.19891537510589	8.38785712336319	3.20885412337192	-2.22692461889932	-1.52902217798711	-1.92945926749981	-0.0596439204886062	8.73943770615676	-0.756137771057432	4.62454219090312	2.12636704091465	6.21402421711179	-1.02016525752237	3.01804855776833	-1.9295447949799	12.3215976669974	2.35925621878054	13.1552322186412	19.1411268146316	1.63059137791153	1.40902869416171	17.1969204799517	9.50163524219318	6.67887977936296	7.68391496081449	3.53857895165587	5.24534185195043	3.9420243184156	19.0978799841846	3.60388259241132	11.3111782585281	-0.772509109909537	2.03522653549992	2.224794776154	8.59547224053333	1.38809987311688
BIOCARTA_PLCE_PATHWAY	-1.78374950848836	0.691630105417605	0.402416234895766	7.05990862517323	2.14273244320427	1.77635000166205	-1.78803517782516	-1.15922968195043	2.63947323693603	-2.72756347939984	-3.11631199392847	2.80755777351832	5.91067183601647	-0.822785661733466	-2.00080832828576	-0.644449738263762	2.77008370772447	-1.12444772695378	-0.397642924826432	2.57295997144348	-3.05891681617416	-3.12861855285111	-0.76078797788576	-3.47164522721262	-2.112685517376	-0.384768372842409	3.20651982015204	-1.38192446442459	-1.57053728696959	-0.916716894334989	-0.655229437036492	0.859848541588887	-3.20948675902667	2.39655192087608	0.0248441397452591	-0.549012616740618	4.51454576998529	-0.297687891707524	-0.101274009267563	-2.91719083274752	0.940765487506185	-1.93356623279342	0.23488235520474	-3.6024210922178	3.93835494932356	0.830998515492153	4.50296182147814	0.840200974584457	0.263730021423862
BIOCARTA_PML_PATHWAY	0.756481834029562	-4.30694364731916	-2.62876991952316	0.154846079357747	-3.08521831740111	-1.92357891713537	0.502128154133037	-3.89249040674511	3.83020921457173	-3.41361438171922	-3.44027861565015	1.08531979328568	2.0026001608221	-3.58274368310512	7.11866288556624	-4.66347186096477	-4.2324267146899	6.02844793440519	-1.48162347855087	-2.48467100883614	-2.31478077683404	-3.73175832499366	0.210466515770755	1.76248900210614	2.80617937306103	-0.24679392549016	0.658702498981296	-2.40743247500365	1.96588029724301	-1.42292942502864	-1.47737578912462	5.05537376317392	-2.58564116030072	3.02041392157424	16.171548461392	0.495707490957562	-0.308274149353053	-0.749123629092718	2.64866118063349	-1.29656634963886	-1.60400386788457	-2.66268691101087	-0.956785968375221	-2.38999049940518	5.32759534734186	0.477345124954512	-1.81195892838928	-1.69713558185973	-0.762297963908206
BIOCARTA_PPARA_PATHWAY	16.2442126865236	17.2131063690718	86.3937833558914	14.6590263982632	48.7503292853966	-2.27831137963826	6.02677549422708	8.07266994671773	-14.3813785971881	-1.75274988004668	-8.98265812282533	-1.5495433658092	3.87134392166628	23.766396926235	16.2514933939839	7.03466518038143	-2.28206417303756	-4.76562415179455	5.56832769229936	-7.96699260054638	10.704998542657	21.8013988891293	35.150495324023	8.91888304790209	23.4247551599838	-2.69515872958788	-2.95839148346609	16.8898531149172	8.57818029170055	13.2777424050257	1.37970962919775	19.7807819269802	52.1899524623163	11.892136443343	66.6437978067691	28.7191941053946	2.76339372799773	15.8197363025381	4.54970095174276	-8.6560392816962	5.21405042987053	10.7000619864872	1.83225326682122	7.81303763627153	25.6712906599459	11.9562475874707	3.5872007696456	10.5754668436723	4.88275047477375
BIOCARTA_PROTEASOME_PATHWAY	-0.542481648075337	-3.63661296799145	7.1823276176275	-0.643291003610371	-0.385762411163771	0.475587082200307	4.11575896994362	1.37315933334326	-4.73062274764622	6.22429044573701	3.23769374464322	-3.17493205710773	1.50669067168585	6.30666395920248	-1.76054872433924	-0.0313558822975957	-0.279762763683329	-4.16720935305615	3.73062400385358	18.6766679876313	1.07865783574722	-4.27168307961754	-5.91422420254953	15.2614391630756	11.3639302535874	0.142274250023042	3.37987281714496	2.08931675344304	1.78802411612359	-3.64720922817457	-3.50169818082861	-4.68123537691877	10.2464963530287	19.9577359747557	9.15048528749102	0.323846421006349	19.8732331369548	-1.32149790540098	-3.5172772225253	1.55294720311513	2.54946987738673	4.41940236646865	6.55147491304329	-0.0804443874810619	17.832124704309	4.32962491670908	22.212037970042	9.67962261813564	10.0418056304679
BIOCARTA_PS1_PATHWAY	0.521500925821788	-0.31489692370276	-0.508920971178882	1.3233971784382	2.36839383757561	4.34095870015007	-1.52501826927073	-0.00698728482296709	4.35248542835371	5.02647747003417	2.37375252791186	1.42632644687252	-0.57989472375375	0.544967172541528	2.98869709424095	-3.35819093882734	-1.25054193518717	1.61249060554927	-1.79178744122637	-3.88567414571873	-0.144656083990339	-2.47993752658537	0.260986978952964	-2.62023347180501	-0.225543867164978	1.49466747515711	-1.75629562268239	0.0840186802630906	-1.39256282268219	-0.622792136076383	-2.80766740564281	3.98095005542771	1.60303611678154	-0.598393904993594	6.25908730728337	0.90737674412842	-1.68019574053315	-1.46235172897066	-1.96144126136047	4.4733306336382	-0.356345757813333	-0.618606142743264	-0.835076469955577	-0.465667466783836	-2.10968056462431	0.551456246247578	-3.73138336850173	-1.97844591161832	-2.4617628999841
BIOCARTA_PTC1_PATHWAY	0.603272606452744	-1.21495017101695	7.64111931417976	-2.41206629564843	-1.70327787236273	-0.169367959874734	-0.527174771405223	-0.401140380984271	-1.40741109253714	4.10322702795124	5.22443749041303	0.33458801006243	7.5801335476213	12.0265707457451	4.24512519308156	2.76063527608279	0.039407402764821	1.93681049325993	1.54502552607492	2.37168087920653	0.488182519387116	-1.4306510024543	2.74389016615588	-1.14894598688478	3.02006422681581	2.29961561543886	4.00599473312342	0.465686816557806	2.93197779064793	-0.226071586488454	-0.381211880483091	7.52338952325662	4.98549888711044	1.75408972669349	12.8199887353353	1.87014848602903	7.05541746011275	2.16399004986789	4.14364102073549	2.7770217981175	0.926759659499894	-0.575362780606453	-0.826266348195088	4.45413747241007	1.14396079116793	0.0122023793044801	1.34346320456402	1.41953317700352	1.85466497060448
BIOCARTA_PTDINS_PATHWAY	8.66240314614864	0.100960615495672	0.316774506236105	-1.52264792070491	-2.15516823948965	-0.761217982808671	-2.18125589072962	8.91517849418369	-2.52446876795516	0.554433289247239	-2.33868540146538	5.97839811385644	-3.1718169081298	5.93249425117999	-2.40978728385831	-0.487858431116228	-4.8294333894746	-7.09260292036592	9.59311976795735	-4.8690883370927	-3.14495610477617	1.8788093270486	-1.11953138400769	-3.4315042341105	-1.32553436864643	0.0250989878270644	-0.320040872894242	0.108730500617094	-1.34528794897222	-1.26415631862692	-0.826432415787804	-3.81150117033489	-3.91536895376718	5.79859664333452	14.9992214887257	17.2157389850363	7.84664309468376	-1.84609994424828	-1.15892303236915	7.75752019768527	-4.299691903104	-2.70530041930098	-0.471759622460313	-4.02441672289344	2.39479464635553	3.60097429839995	1.79916698987868	-1.86718328524219	-3.27772026303077
BIOCARTA_PTEN_PATHWAY	-2.31682955450556	0.321881414229027	-0.659222723684779	0.228216530870492	3.01593150659014	1.79791354771941	0.745945983724522	-0.96317931469674	4.5507755135382	-0.799753840260703	-2.9449038427949	-0.318297180874388	-1.91112570459322	-0.575449979555526	8.44371930875542	1.87563332106578	-1.92150359410453	3.71248040949951	0.332657544519539	-4.70153542806136	-4.07908330667705	-2.22286344514662	-3.97533024113651	-5.5534582279316	-5.82084312170678	2.38104173662465	0.430157846658512	-0.838808926883301	7.64761498752051	2.40554993233073	-4.16103171150088	-3.06350943787874	-4.55583066130565	0.491789799864152	-3.98759133915259	2.75963782215468	-1.74226911310938	1.17903151327019	-0.607311146324139	-5.32413227038492	1.77641561203622	-2.13186064096509	-0.389661866177715	-2.8876530819043	1.99146595367556	0.0749967598158579	6.07222558806793	2.080922822014	-0.133744366079059
BIOCARTA_PYK2_PATHWAY	2.15112641912446	8.13509741950033	-0.929631083115235	6.30644124349921	17.5007907013975	32.3909767930632	-3.19646005236652	27.3056865770904	7.98051772892948	3.5966335155332	-3.18820936701784	-0.927383817406168	4.63210670144939	-2.46306199718006	11.8081790021819	0.210819145437272	5.67637568941234	-1.7078913388185	0.030733862233171	31.0421486905326	1.47325048957712	-5.98269957459075	4.2681706626377	-0.969639450216527	12.1180453711389	23.0513847237882	-0.614783905941531	2.78029646995584	4.89488787622394	12.1414131913549	20.653054662952	21.2929060553821	-2.99077989131308	6.3993703053538	36.664022991649	11.3925061110957	1.89619054453477	12.0652074887675	2.82649838365985	-0.102609411842385	12.199886974399	20.2997247551635	2.26255414904437	7.44092279338497	-0.591685614816262	12.3394828970496	-2.28648781174512	15.2518607783014	9.4657817334661
BIOCARTA_RAB_PATHWAY	-2.93521120877598	0.698171836900898	2.26371397018316	3.59981661441959	5.95665691775452	-0.58074395546056	-0.531771461928177	0.716329457574049	-2.97297454463606	1.88712068343116	1.40254493665392	1.99074453822191	1.54233175405388	1.8345402358796	0.0346551950486678	-0.247099254495932	0.0515826491029892	-2.21322291687792	5.17880355209368	-0.71546169221364	-1.36239255083888	-1.76334016659424	2.34425060506768	-0.414075193349829	-0.453094534571204	1.7702948929851	1.52524875332898	0.184141259770136	1.27684193997698	-0.634232836535686	4.68842082629264	0.659544238114275	1.5321676063091	0.143547720052804	11.5415222416914	10.5829757547796	6.82590779130897	12.9759071902826	-0.678588821290753	3.31688937390835	-0.779498569023132	3.15573628690705	-1.21817344814354	1.8872938632969	-4.18315003768433	1.10988933629741	-1.50009803378334	1.45612379721334	0.531981622508367
BIOCARTA_RAC1_PATHWAY	-1.54331713406818	-0.190330672263971	7.59314343359529	1.4845691529948	8.70728769432429	5.94543186757463	1.06673457075849	13.2814238660132	-3.43818121414305	-2.58437314208803	-3.81286154184814	2.41861664447199	9.69705115415476	-3.03882156242078	-0.634751554844825	0.571646148815342	-2.70014610586369	-4.00425295231716	0.0191551480766279	11.6176899003607	-1.8494594155575	1.36240842531681	-0.840109097041411	12.2735219596455	1.69262030831338	2.75308226704355	-0.841840456462779	-3.81410643054565	-4.85695268409434	2.63112572181302	-1.51979725552355	-3.67940782507647	-1.37215546317447	4.83480806715605	17.9306000178532	13.1829428435941	7.03293536021309	1.89704272456707	-1.78136152088303	-3.61503516684664	13.5445687063674	-3.82411961589835	-2.42911300898627	0.775250806462247	2.65320982284868	1.59370754925826	-0.292146121006927	-0.201341181199783	3.91906782956017
BIOCARTA_RACCYCD_PATHWAY	4.98588106268013	-2.84392890320929	0.907635717571673	1.96632468439143	8.47269273895473	-2.62048263102946	-0.0565152285740494	9.28392382811299	12.4354254737425	0.838239532663537	2.02791368769259	4.38928648161413	5.18690082334004	11.0265641541011	1.61253498456011	7.25303004288454	7.130467468088	14.5985227565122	-0.198645098172841	3.99620469045953	8.70045036639437	6.51500746087134	-0.947715536334166	3.42078972298127	19.1834250944251	6.58268137257927	7.79871847724029	3.86881365786894	-0.679157521245661	0.772079467367605	0.0924509848067577	10.3092635733944	6.91101224907136	4.2844320636263	28.1503986893229	9.07849232975685	9.69643354960786	4.67317192474024	0.843462309507147	4.51347864709127	0.521286998739427	-6.35550778109195	3.73694186399851	1.02022457806585	0.989856226116731	3.22953484930819	-3.09585925770658	-2.49540781785148	4.0710627424234
BIOCARTA_RANKL_PATHWAY	0.0860183432603478	-0.360903711582806	8.45545959277129	4.5914616674162	6.25793086057997	3.88275872638083	1.0103996592079	4.12572218421189	3.49747774493485	-2.00861536490806	-1.4227879608074	1.92929500746245	3.00961154234796	-1.1400478337323	4.06411899401737	0.145380624304733	0.150076308438509	0.235867597878969	1.01412237886392	6.46381031864943	1.73010768902188	0.557594853109628	-0.361808236393025	1.13975815574955	0.394101600657749	0.962845465514688	4.12754818479129	-0.471445480501746	0.805763786635258	-1.10631170595698	-2.5095878013239	-1.05719126823074	4.24708169188849	-0.609051201629633	6.35221572128095	-1.74908335244881	1.85538880045335	7.46396297907636	-0.636890718866999	-1.26332897069553	7.13459348973252	12.2282169724569	0.428684469890439	5.22424813237544	7.36920178467318	2.37241795338886	-1.87135593812766	2.27185367403018	0.594376067561868
BIOCARTA_RARRXR_PATHWAY	-2.50871677505256	1.44461259004838	6.02024010685144	4.04582621839572	3.70513487086867	0.660033010290449	-0.586732941628568	7.33108764423889	1.14734340391088	-2.64222950596056	-2.23963425910172	4.04334143792204	5.06144225558256	-1.08685057110719	-2.56988787288385	-1.83062681490341	1.73938943463487	0.451460259448874	-0.663588585616366	0.412194013201758	-3.1468276800038	0.269799454574935	-1.91359178579792	0.751277801113102	4.23828262183345	5.38275767240308	-0.0642747998273571	-0.892305686573049	0.301341642558653	0.465270627634013	7.36150683286235	8.48196839432627	-1.35710663866253	0.287627718670165	-0.574663953011114	12.4490710948225	3.36974480887642	1.9076606998057	-0.806142051662165	1.81786539089679	-0.307363288511592	-0.138092075077629	0.507939512977085	-0.853374792384302	-1.48747707912412	-0.704582132264323	0.386516977945953	-0.730449244616884	-1.98823208806133
BIOCARTA_RAS_PATHWAY	-1.22771357577347	2.55558046424481	-1.22251252763371	-3.57066666979701	-2.36621616680868	3.70217658969419	0.203649240158884	1.83086781883591	0.11533408166638	3.76489061127008	8.70795781996929	1.55365837872485	7.95579119237631	-1.02904928645776	-2.55542179951043	1.6604610209157	-0.661018143611125	-0.360862314686503	0.307482939793239	4.54814139921034	-2.56774897435563	1.43483644743641	0.789666726472612	-0.680583743869102	-3.17868611939289	2.52813540779932	3.73486216528591	-1.8204160191336	1.12702978088678	-3.03172404406578	-2.00760013504233	7.89015142990092	-4.12134267282513	9.88626784010999	17.6045616482981	-2.66732053687387	-0.0562985100109919	7.94241442081622	-0.727338675267596	-1.28101029951453	11.3023775285422	33.8394055095977	1.22508593100672	-1.11456747258621	2.93940766437173	0.0262591673417545	2.43850849606299	-1.8132970096054	1.60523468970608
BIOCARTA_RB_PATHWAY	-2.40336036900681	-1.72129276599943	6.64050518839721	1.93626494906936	-1.53274276152086	1.47861331500237	-0.396135186113827	-1.10492104485585	-3.27307101672706	-2.1233410919922	-1.84518420624177	-1.7234879432027	-1.04195453516555	-2.35408673384973	0.339826412187809	-2.06218549683637	-1.3144139854491	-0.0736712911079061	2.390001690563	2.6365043206257	-0.524948997136995	1.04333743068617	-0.666770303659309	-1.17280910787126	3.57689437356892	2.68780201042216	-1.11729113661491	1.28255380895899	0.545050593928712	-1.79979678549959	-2.25342110381592	-1.28320965773647	-3.17241127620551	1.91205408470736	1.26548835404932	-0.951895332452813	-0.637698804609746	0.0342412942028823	2.22845201663473	-0.909928081842508	-0.918917782720993	-2.37897365956763	-0.811641589255307	-2.29590927756489	-0.0163443460691765	-0.69988669972715	-2.80363667133584	0.943598164264576	-0.334606414999043
BIOCARTA_RELA_PATHWAY	-0.167565805714443	-2.31335510699612	1.35392573077849	0.309251589716687	-3.03605770793494	0.727237333024518	-0.156980981720862	-1.24183453112279	3.35305193371556	3.03458178542592	1.76645527425687	3.67479609658335	-2.21628127495684	6.45514800249243	4.18944960569605	6.45934839843823	3.92443303779421	18.3545028528674	1.03850430504657	0.760854430753389	-1.49690827599237	0.620013546556181	0.692133074148885	1.82601395786526	17.2231826692226	4.29303627941676	1.14315203053296	-1.97497209416488	1.43650885441693	1.59434021952456	-0.573260327822844	-2.15161109975772	4.34278611530558	3.62976994780375	7.67142719542809	-0.49341607966714	4.4758496209207	0.315147099770181	0.285545265522304	6.04548311436556	3.63070703715191	2.42190210818563	1.92785224522441	-1.31363142966143	-3.62437230304885	-0.368072626357044	2.05219864461443	-0.190842233232315	4.70019959734971
BIOCARTA_RHO_PATHWAY	-4.20865312553092	8.77181083773886	-4.35559891248924	8.61772214212793	7.68489839741219	12.2072804890431	6.35505174562191	40.3639135756576	-0.983472908539939	7.48751824365582	6.02773892863831	-3.01738939718971	7.1266791431593	9.26216105843371	4.44744740635997	-3.79255255741202	-0.23375050427138	-6.05580710234644	8.63523321742929	-1.54888403790777	-8.21959837808408	-2.5187503589704	9.57286520557463	-2.24805098571536	-1.16326258935082	3.75096817399956	8.2593125270592	-0.104092141180587	2.67570716086073	-0.81472559752832	6.7720452162901	-0.0516429029735405	-1.65458039353543	16.1939282014343	54.4599751942059	-4.93159352055794	3.04964699258774	-3.30362941994824	5.51437706412209	2.98147253246568	1.87285071456085	1.46837684244428	4.8718657364117	13.2973663357249	5.23570621675669	1.5747160417364	-1.72435798902213	-4.73047312010866	-7.20635211431234
BIOCARTA_SALMONELLA_PATHWAY	0.556270817433883	-0.879597989830802	4.74742408400567	-0.0705747564682392	1.66521553625301	3.01275894189016	2.91925356778851	-1.40142179552659	-1.17161663631425	-1.59567277548751	-1.7301687930841	0.477619611647123	2.24532972858465	-1.35293041676886	-0.710961975227588	-0.601746546147145	-0.205297305714458	-0.911604059794981	1.33818817837079	4.51590266238791	1.31806240178486	-2.31598305143155	1.52107036048659	-3.11680074100515	-2.85818514110335	2.36800012956897	-1.09340794815674	0.150959628002552	2.53763192240118	-1.09003538649265	-0.198378955616305	0.896964927701931	2.83822069841184	0.7658913203809	0.10598995517355	2.3137643049688	-1.25963790194675	1.41887425443142	1.47836970282757	-2.42472737633584	1.20494937220701	0.104991956788498	-0.251790231922931	-0.314488759527231	-2.7935052268641	0.528155690344147	-1.69325828422519	0.369815514120273	2.01864920082604
BIOCARTA_SET_PATHWAY	-1.42715639219098	3.81202740491844	0.667246673943907	1.18445226668843	-1.88157052436676	1.81349494073729	-0.838410899664864	-0.948234379407061	3.5866264721779	2.60874185897553	-0.684658163338025	-1.82176183497563	2.10879722893928	6.53397310870309	-0.0466691597118076	0.360166663000306	-0.33946173961191	6.94873633418772	-0.604384652275585	1.67263072660539	-2.04692332461446	-0.250900423171586	-1.32128456898629	-0.773872296901775	0.814387682320359	-1.30524599241808	1.12879362907098	1.42011995543313	0.501383176411971	-0.0269378493731693	3.30216484147865	1.07739649495533	-1.58987326200001	-0.859925496951279	3.9249708988211	-2.27209174804559	-1.20232483753749	3.30535315663407	-0.24085547284019	2.15679902710471	0.359088091393644	1.86214634178598	-0.292806915382773	-1.44115428834599	0.22114507402944	2.63821066241286	-2.36393282735843	3.4593449284766	-0.0218971495388633
BIOCARTA_SHH_PATHWAY	1.1516255830355	-1.91259691429304	7.24191942075045	-1.46368703639682	2.59813384391075	-1.26518671770238	2.36243289291466	1.66929115293992	3.02040312410556	1.03562618958257	1.03060276607573	0.0741522493892199	-2.77688514158521	-5.17982442216867	2.13844783911792	-5.51836100952126	-1.20321671143859	-1.68904055647281	0.311562284236086	4.88202288509093	-2.66177314801034	-2.84102605929172	-2.57761509293859	3.82287206050936	-1.98355528657112	9.31842893862044	-1.78599816582361	2.14821596067196	2.96805042873115	-0.507999261552757	-3.59021008099264	-2.17808415878941	5.83216891190145	1.22004526326217	-1.73001098237842	3.52749295648579	0.700491986945807	1.65945756143734	-1.48941506993228	-2.9857908288676	0.353840209638611	-1.49620700288483	0.881315011521295	-0.352633073234664	-1.91872683583536	2.37722772504174	-3.73786326626317	-0.354280168014116	2.16668068064658
BIOCARTA_SPPA_PATHWAY	6.74213370249837	-2.19692138057032	5.1724046751208	0.892063327457292	-0.815315795956021	3.29619726618559	1.54138949030943	3.63070143137777	-5.8159349227967	1.55700336304419	4.31341904567745	4.49129951413019	-1.4461778110595	3.91912139539819	0.838392574507747	1.71447339557954	-2.73804460281001	0.311303465073025	-0.120221880746796	0.636061076811567	7.17409155165414	4.77723907258842	17.413953938262	0.799444721746824	2.26142507842292	-2.72475294656467	-0.864050430256095	-0.2543322007876	24.462158770266	0.961316938700524	-0.693868158432849	0.350925492594967	9.33340762718148	1.09174341053297	9.48007080202527	15.5712567583286	7.22946042050191	2.49876732121037	0.932863903839719	0.97417493626741	13.6792172831084	0.173658115033965	-0.125958063233607	1.36000169611145	0.110725057052554	-1.06074129316548	-0.118198090509723	1.17660768866254	-1.26358296370242
BIOCARTA_SPRY_PATHWAY	-2.05976858057748	-2.96902614030779	2.4208458511749	0.308448983377163	-1.25576465334707	-2.36146325343115	-0.188751163129843	8.15215352269831	-2.41334224505709	5.02532996667104	2.71314098281376	-0.513866364546763	3.21859503136899	-0.232150370895827	13.0605607058937	-4.60657462816377	6.10034078614899	5.86668879195566	0.175285816858553	6.82133181181667	-0.963857353885323	-2.98184814556888	0.180981230933753	-0.944536735854988	10.2071422450814	5.93394678743144	-1.15596036352702	-2.15123336864604	6.70525569287728	-1.49341331404804	3.15159283658885	-0.940191615394343	6.4876308651754	-0.533939727899529	3.8432382566109	3.6321074736572	12.3556648913301	4.74496601979635	1.20248864567452	0.2415184773875	0.0944753304992792	-2.67280358001556	0.098073817136712	0.224423379786501	3.47730329175791	-0.317510123773825	-5.0521920675718	1.58627335859199	1.40174096963462
BIOCARTA_SRCRPTP_PATHWAY	-0.672760869046898	-1.21005388684118	4.56063780401037	0.881280145419857	1.46248682329476	0.194776173595404	0.0357845542686522	0.123308021432039	2.09722265442801	2.28776829433843	1.12403447069244	-0.908161930041422	-0.213278863760802	2.54501925383863	4.41578953884896	6.5703553685845	3.69765443688478	2.31318777638522	0.0595115905070448	1.12698059767471	0.725418089291029	0.613637187637382	0.551980755451346	1.52520485523267	5.83314665486867	2.84197301359437	2.20223248429293	-2.07302890960228	-0.9520600540678	-0.47362773221229	-2.45010064392821	-1.46171824541254	-1.53254999310179	0.891300049232727	0.0402724349523775	2.43471334559158	-1.05048618755996	0.587527133796661	2.09705580476441	0.184270168497847	0.220810955317376	0.635528308759359	2.67221619446765	1.48883236474627	2.62034937392615	1.74844083252412	-0.610087257533818	-0.0919817724049226	-0.456103566664345
BIOCARTA_STATHMIN_PATHWAY	3.12277862980294	3.82324844353671	10.5704306569967	-1.23970499351546	12.22818353588	5.15446517042442	0.807589426601429	4.34306400242093	6.0978825144407	3.36541923009619	-0.939065895136104	2.51384213668093	-1.77607673912281	2.32407384697875	4.49140880713126	-0.562706901220427	-2.37082073973693	1.93536721671563	0.0703370532220932	12.9518848613819	5.34334171511506	0.625743017848319	0.579132381786991	0.0625911936824617	4.32236701885176	4.53762230366085	2.61171238893773	1.15426544173601	13.4777118586633	-3.87935139432791	-1.58532436587312	-3.19580516664845	-2.59802015382389	-0.233077978505971	14.487335417301	-0.648662116454537	3.54635202418224	-2.18050917612371	-0.0672258432305299	2.08078333216105	4.24284191830856	-1.9094365709215	0.303953688925458	6.19954774722425	11.2066277179367	0.137418625970888	2.20980628961224	-3.02878454613862	-0.0674875201777747
[truncated: 5,151 more rows]
[truncated: 56 more columns]
