# Supplementary material for: The human disease network in terms of dysfunctional regulatory mechanisms
Source: Biol Direct. 2015 Oct 8;10:60. doi: 10.1186/s13062-015-0088-z (PMC4599653; doi:10.1186/s13062-015-0088-z)
Supplement: Additional file 9: — Results of checking genes’ correlation of pseudo pathways. (ZIP 9816 kb) [file 13062_2015_88_MOESM9_ESM.zip › percentage_of_sufficient_proportion/percent_sufficient_proportion_of_500_permutation_times.xls]

## Sheet: percent_sufficient_proportion_o
permutation times	percentage of pseudo pathways 500 permutation times whose sufficient proportion values are greater than 0.5	percentage of pseudo pathways 500 permutation times whose sufficient proportion values are greater than 0.6	percentage of pseudo pathways 500 permutation times whose sufficient proportion values are greater than 0.7	percentage of pseudo pathways 500 permutation times whose sufficient proportion values are greater than 0.8
1	0.950875	0.92801	0.901572	0.848517
2	0.951054	0.929618	0.901393	0.845838
3	0.950339	0.93069	0.899428	0.849232
4	0.948553	0.928367	0.898178	0.845302
5	0.950518	0.929439	0.900322	0.846374
6	0.949625	0.928367	0.902287	0.848339
7	0.949982	0.92801	0.900143	0.845659
8	0.950697	0.931404	0.894784	0.838514
9	0.95284	0.929975	0.899071	0.843873
10	0.94891	0.926402	0.898357	0.84423
11	0.951411	0.92926	0.897463	0.842265
12	0.948017	0.927653	0.902287	0.844051
13	0.952483	0.929082	0.900679	0.849053
14	0.951411	0.930154	0.898535	0.84423
15	0.946945	0.929439	0.899428	0.845123
16	0.946052	0.92533	0.897463	0.843694
17	0.949446	0.930332	0.905145	0.843337
18	0.950518	0.928903	0.898714	0.844587
19	0.949089	0.92676	0.899964	0.848517
20	0.949446	0.926581	0.89925	0.846016
21	0.95159	0.929975	0.899428	0.842444
22	0.951768	0.928546	0.898535	0.844051
23	0.949625	0.928725	0.901572	0.846016
24	0.953198	0.929439	0.899428	0.845302
25	0.94891	0.927653	0.899071	0.841908
26	0.952126	0.927831	0.897642	0.846016
27	0.949982	0.929618	0.902644	0.846016
28	0.947481	0.926045	0.898714	0.843694
29	0.950339	0.92676	0.900679	0.842622
30	0.949089	0.927653	0.899071	0.848517
31	0.948196	0.928367	0.900143	0.844766
32	0.946767	0.928189	0.901572	0.843694
33	0.951233	0.929439	0.902108	0.844945
34	0.946588	0.924616	0.899428	0.840657
35	0.951054	0.931047	0.900679	0.844409
36	0.948017	0.925509	0.897463	0.842622
37	0.949446	0.926938	0.898714	0.846016
38	0.949804	0.92533	0.898357	0.845838
39	0.948553	0.927831	0.901036	0.844409
40	0.953733	0.92926	0.901572	0.846016
41	0.950518	0.928725	0.899786	0.847803
42	0.948732	0.92676	0.899964	0.84298
43	0.949804	0.931047	0.900322	0.844945
44	0.954091	0.932833	0.900322	0.846552
45	0.950875	0.930511	0.901572	0.846016
46	0.949625	0.931225	0.902287	0.84298
47	0.948732	0.926581	0.899964	0.847446
48	0.95159	0.926938	0.898178	0.846195
49	0.948196	0.927474	0.902644	0.848696
50	0.949625	0.928546	0.899428	0.849411
51	0.95159	0.929439	0.897999	0.843337
52	0.950518	0.928546	0.903537	0.846731
53	0.951411	0.930332	0.901036	0.844409
54	0.952126	0.93069	0.899964	0.841015
55	0.953376	0.930511	0.898178	0.847803
56	0.950161	0.928367	0.899786	0.844587
57	0.949089	0.929082	0.898892	0.842622
58	0.950339	0.929082	0.899428	0.846195
59	0.950339	0.929082	0.899607	0.845659
60	0.952483	0.929082	0.901751	0.844766
61	0.950161	0.930332	0.903001	0.851733
62	0.949446	0.928725	0.901036	0.839943
63	0.948374	0.927831	0.900143	0.844766
64	0.950697	0.930332	0.897463	0.846195
65	0.948553	0.928367	0.901036	0.846374
66	0.949089	0.928367	0.898178	0.844587
67	0.950875	0.932119	0.901929	0.851018
68	0.94891	0.928903	0.897463	0.839586
69	0.949982	0.92801	0.897642	0.842622
70	0.949982	0.92801	0.900679	0.847267
71	0.948553	0.926402	0.897463	0.849946
72	0.951768	0.929082	0.901572	0.844587
73	0.949446	0.928725	0.89925	0.846374
74	0.948017	0.92533	0.898714	0.842801
75	0.947303	0.928546	0.897999	0.842265
76	0.94766	0.92926	0.902644	0.844051
77	0.949446	0.928546	0.898714	0.844051
78	0.949982	0.927474	0.897106	0.84298
79	0.94891	0.926045	0.900679	0.846731
80	0.950518	0.929439	0.898892	0.84423
81	0.950161	0.929439	0.897642	0.842265
82	0.950697	0.92926	0.901215	0.844945
83	0.949446	0.929082	0.900143	0.844587
84	0.949804	0.927117	0.898892	0.841908
85	0.95159	0.928903	0.899428	0.844945
86	0.95284	0.932833	0.901215	0.843516
87	0.949268	0.92926	0.899607	0.841193
88	0.949625	0.927474	0.899071	0.843337
89	0.952304	0.930868	0.89925	0.845659
90	0.95159	0.931225	0.899786	0.844051
91	0.949089	0.927474	0.895856	0.845659
92	0.949804	0.926581	0.897999	0.845123
93	0.949446	0.930511	0.899964	0.84691
94	0.949089	0.925866	0.897463	0.842265
95	0.949804	0.933369	0.902465	0.849411
96	0.950339	0.928367	0.898892	0.843694
97	0.949982	0.927831	0.898535	0.841193
98	0.949446	0.928546	0.897999	0.843516
99	0.94766	0.928903	0.897106	0.842265
100	0.952304	0.929618	0.897285	0.841015
101	0.951411	0.929796	0.901929	0.844945
102	0.948553	0.929082	0.901393	0.844945
103	0.950161	0.928189	0.903716	0.84816
104	0.951233	0.929618	0.900679	0.844766
105	0.950339	0.927831	0.898892	0.843516
106	0.950161	0.929082	0.897999	0.845481
107	0.950518	0.929618	0.896749	0.840657
108	0.950161	0.928725	0.899964	0.848339
109	0.950339	0.928367	0.899964	0.847803
110	0.946767	0.927831	0.901751	0.846731
111	0.949446	0.926581	0.899964	0.843516
112	0.946409	0.927117	0.896927	0.84423
113	0.951768	0.932119	0.905681	0.847267
114	0.948196	0.927117	0.899786	0.849946
115	0.949982	0.92926	0.901751	0.846195
116	0.949982	0.928546	0.901215	0.84423
117	0.952126	0.931225	0.900322	0.842086
118	0.949982	0.92676	0.900143	0.84298
119	0.95159	0.930154	0.901929	0.846016
120	0.949625	0.92801	0.89925	0.842801
121	0.947124	0.92926	0.9005	0.847446
122	0.948732	0.928189	0.900322	0.847446
123	0.949446	0.93069	0.898178	0.841015
124	0.949804	0.927117	0.898714	0.841551
125	0.949625	0.926581	0.896927	0.839586
126	0.950518	0.927295	0.900143	0.843158
127	0.947124	0.926402	0.899071	0.845838
128	0.946409	0.927474	0.899964	0.844051
129	0.949268	0.92676	0.902822	0.843516
130	0.950875	0.929796	0.903537	0.846195
131	0.949982	0.928725	0.897285	0.842801
132	0.949446	0.928725	0.901929	0.843873
133	0.951054	0.92801	0.896213	0.842265
134	0.949625	0.931047	0.900143	0.844409
135	0.949982	0.926045	0.898892	0.841015
136	0.952304	0.932119	0.902287	0.846195
137	0.947481	0.926402	0.900143	0.845481
138	0.950697	0.92801	0.898178	0.846374
139	0.948553	0.926581	0.896927	0.842444
140	0.949625	0.92676	0.899071	0.845123
141	0.949446	0.927295	0.896392	0.839764
142	0.952483	0.931583	0.90318	0.850125
143	0.951054	0.928903	0.897285	0.841372
144	0.950161	0.928903	0.900143	0.845659
145	0.950161	0.928903	0.899071	0.842265
146	0.947839	0.929082	0.901393	0.851375
147	0.950339	0.930511	0.901036	0.843694
148	0.952126	0.932833	0.9005	0.846374
149	0.949268	0.930154	0.899071	0.843694
150	0.948374	0.927474	0.899071	0.848339
151	0.948196	0.92926	0.901751	0.848339
152	0.948196	0.926402	0.899071	0.841015
153	0.951054	0.92926	0.900679	0.844409
154	0.949804	0.928189	0.897106	0.841551
155	0.950161	0.930868	0.901393	0.841372
156	0.950161	0.927474	0.898178	0.84691
157	0.947124	0.925509	0.897285	0.844766
158	0.951233	0.928546	0.898535	0.846195
159	0.950518	0.927653	0.896927	0.842444
160	0.950875	0.931047	0.901215	0.844587
161	0.950697	0.925509	0.897821	0.844051
162	0.947481	0.928546	0.898714	0.845659
163	0.948732	0.926045	0.897999	0.846374
164	0.949625	0.930332	0.902108	0.846195
165	0.951411	0.931225	0.903001	0.850125
166	0.949446	0.928546	0.896213	0.845123
167	0.950339	0.930511	0.902822	0.845838
168	0.95159	0.930511	0.898892	0.839943
169	0.950875	0.932119	0.902644	0.843873
170	0.951768	0.929975	0.901215	0.843516
171	0.95159	0.929975	0.903894	0.847088
172	0.953019	0.928725	0.900143	0.844587
173	0.947124	0.92801	0.899607	0.844587
174	0.950161	0.932297	0.899428	0.840479
175	0.949982	0.929439	0.901036	0.846731
176	0.949625	0.928903	0.899428	0.843694
177	0.947124	0.928725	0.899607	0.841551
178	0.94891	0.928367	0.89925	0.843516
179	0.952304	0.931583	0.901751	0.844766
180	0.949982	0.931583	0.901215	0.846552
181	0.950875	0.92926	0.898178	0.842444
182	0.95159	0.929082	0.899607	0.843516
183	0.949804	0.927831	0.900857	0.846731
184	0.950161	0.929439	0.899428	0.842265
185	0.949446	0.93069	0.900322	0.846552
186	0.950518	0.930154	0.900322	0.8403
187	0.948196	0.929439	0.898714	0.842265
188	0.949982	0.928367	0.898357	0.846374
189	0.950875	0.929975	0.901751	0.848875
190	0.94891	0.92926	0.899786	0.846195
191	0.948196	0.925688	0.898357	0.845123
192	0.951411	0.930154	0.903894	0.849053
193	0.94766	0.927653	0.902287	0.849946
194	0.95159	0.934084	0.9005	0.84423
195	0.95159	0.929975	0.900679	0.842444
196	0.948017	0.927831	0.897821	0.844587
197	0.949446	0.930154	0.9005	0.847624
198	0.949446	0.929618	0.899964	0.841193
199	0.949089	0.928546	0.901929	0.848696
200	0.951054	0.929618	0.898714	0.844766
201	0.950518	0.929796	0.901929	0.848517
202	0.949625	0.928546	0.9005	0.842801
203	0.949268	0.926224	0.893533	0.842086
204	0.94891	0.928725	0.899786	0.842801
205	0.949982	0.92676	0.901572	0.83905
206	0.948196	0.929082	0.900679	0.84423
207	0.952304	0.929975	0.898357	0.843337
208	0.950697	0.928546	0.901215	0.841908
209	0.952126	0.931225	0.899786	0.843158
210	0.949625	0.927831	0.897285	0.844766
211	0.950697	0.932476	0.905502	0.845659
212	0.949268	0.92801	0.900679	0.847088
213	0.949625	0.927117	0.901215	0.846552
214	0.949804	0.928367	0.899071	0.845481
215	0.950161	0.92926	0.90318	0.842801
216	0.948732	0.927474	0.898535	0.846016
217	0.949089	0.928189	0.900322	0.844766
218	0.953555	0.930511	0.902287	0.844766
219	0.949268	0.929082	0.900143	0.842622
220	0.950875	0.930332	0.899607	0.845123
221	0.95159	0.928546	0.895856	0.842801
222	0.950518	0.92926	0.898178	0.846016
223	0.951947	0.925509	0.899428	0.845481
224	0.949446	0.931047	0.9005	0.846374
225	0.951233	0.930154	0.903894	0.848696
226	0.949446	0.928725	0.901929	0.844766
227	0.947839	0.928725	0.901215	0.844945
228	0.950875	0.92926	0.894962	0.84298
229	0.949446	0.929082	0.899607	0.847446
230	0.950697	0.92801	0.9005	0.843158
231	0.950697	0.929439	0.9005	0.846731
232	0.950161	0.92801	0.902287	0.844409
233	0.949804	0.928189	0.898178	0.843694
234	0.950518	0.927295	0.897642	0.84298
235	0.948732	0.929439	0.898357	0.843158
236	0.949446	0.927653	0.9005	0.845123
237	0.951768	0.929618	0.897285	0.84298
238	0.950339	0.930511	0.901393	0.840657
239	0.949625	0.928546	0.900679	0.843158
240	0.950518	0.925688	0.900679	0.847624
241	0.952483	0.931047	0.900322	0.844051
242	0.948553	0.929082	0.898357	0.847088
243	0.951233	0.932833	0.902822	0.844945
244	0.950697	0.926402	0.897999	0.842265
245	0.951768	0.933012	0.902465	0.84298
246	0.949268	0.928903	0.897999	0.842622
247	0.951768	0.930332	0.901929	0.84816
248	0.952304	0.929618	0.899786	0.846195
249	0.949804	0.927117	0.901393	0.846374
250	0.951768	0.92926	0.901215	0.845481
251	0.950339	0.926045	0.898357	0.847803
252	0.949982	0.929796	0.9005	0.842444
253	0.950697	0.92801	0.896749	0.846374
254	0.950161	0.92926	0.902108	0.845123
255	0.951768	0.928189	0.901572	0.844945
256	0.950161	0.92801	0.9005	0.841193
257	0.951768	0.928367	0.90318	0.844945
258	0.949089	0.929082	0.900322	0.844766
259	0.948553	0.927117	0.900322	0.843516
260	0.946767	0.92801	0.9005	0.842444
261	0.951233	0.92926	0.901572	0.846552
262	0.949625	0.929618	0.901215	0.849411
263	0.948196	0.927831	0.897285	0.846195
264	0.948017	0.929796	0.904252	0.845481
265	0.952126	0.927653	0.900679	0.846552
266	0.951233	0.931047	0.901215	0.844409
267	0.949268	0.929618	0.898178	0.842265
268	0.951411	0.92926	0.901393	0.848696
269	0.950518	0.93194	0.902465	0.848696
270	0.949804	0.929975	0.90443	0.848875
271	0.949089	0.929796	0.899964	0.848696
272	0.949446	0.927474	0.898357	0.845481
273	0.951233	0.93069	0.899428	0.843694
274	0.947303	0.92676	0.897463	0.845659
275	0.949982	0.92926	0.899786	0.848517
276	0.949089	0.927117	0.899071	0.847088
277	0.94891	0.927295	0.901036	0.842801
278	0.948553	0.927653	0.902465	0.845123
279	0.949268	0.92926	0.901215	0.842622
280	0.949625	0.929796	0.899071	0.845302
281	0.946767	0.925866	0.899428	0.841729
282	0.950875	0.929082	0.897821	0.843337
283	0.948732	0.927117	0.899607	0.847446
284	0.951768	0.929082	0.897821	0.841908
285	0.950161	0.928546	0.89925	0.845481
286	0.949982	0.928546	0.897106	0.842086
287	0.949804	0.929439	0.904073	0.844587
288	0.947124	0.927653	0.900322	0.844051
289	0.950697	0.92926	0.900322	0.844409
290	0.949625	0.927831	0.898357	0.842444
291	0.951233	0.92676	0.897999	0.843694
292	0.950697	0.927474	0.89925	0.843158
293	0.952304	0.928903	0.899428	0.846374
294	0.949446	0.931583	0.902287	0.841015
295	0.949625	0.930154	0.901215	0.844587
296	0.952126	0.929618	0.901036	0.842801
297	0.951233	0.927474	0.901572	0.849053
298	0.947481	0.927474	0.900143	0.8403
299	0.950161	0.932119	0.902644	0.845659
300	0.949446	0.928189	0.900679	0.845302
301	0.94891	0.927831	0.899964	0.84816
302	0.950339	0.928903	0.903358	0.846195
303	0.94891	0.930154	0.900857	0.846552
304	0.948196	0.92801	0.89925	0.842265
305	0.95159	0.929796	0.900143	0.845123
306	0.950697	0.927295	0.897821	0.841729
307	0.951411	0.929618	0.89925	0.849589
308	0.949268	0.928367	0.9005	0.844051
309	0.946945	0.928367	0.899964	0.844766
310	0.949804	0.925866	0.895856	0.842801
311	0.949446	0.929618	0.9005	0.847088
312	0.94498	0.925688	0.898535	0.845659
313	0.949268	0.929439	0.9005	0.845123
314	0.950875	0.928367	0.898178	0.84423
315	0.949089	0.928725	0.900322	0.845123
316	0.952304	0.933012	0.901393	0.842444
317	0.948374	0.926581	0.900857	0.846731
318	0.951411	0.92676	0.898714	0.846731
319	0.950339	0.928367	0.898714	0.842086
320	0.94891	0.927117	0.899786	0.845481
321	0.949625	0.929796	0.901572	0.846374
322	0.949268	0.92926	0.90318	0.844945
323	0.951411	0.930332	0.89925	0.842444
324	0.949268	0.928367	0.900143	0.847088
325	0.949804	0.92926	0.904073	0.844587
326	0.94891	0.925509	0.899786	0.845659
327	0.951411	0.929975	0.902465	0.847803
328	0.950339	0.928725	0.899607	0.845659
329	0.949446	0.927295	0.898178	0.845302
330	0.949268	0.930154	0.898357	0.842444
331	0.948732	0.928546	0.900679	0.842801
332	0.948553	0.927653	0.899964	0.844766
333	0.951054	0.928189	0.899428	0.844051
334	0.950161	0.927117	0.899607	0.843337
335	0.949625	0.929082	0.902644	0.84816
336	0.950518	0.928903	0.900143	0.842086
337	0.950339	0.929082	0.901215	0.84691
338	0.949804	0.927474	0.89925	0.84423
339	0.953198	0.928725	0.901929	0.844051
340	0.949089	0.928189	0.901036	0.842444
341	0.948732	0.93069	0.902822	0.847981
342	0.952662	0.933726	0.90443	0.845123
343	0.947839	0.928725	0.897642	0.844945
344	0.95284	0.930868	0.903358	0.841372
345	0.947839	0.928367	0.901393	0.846552
346	0.949804	0.929082	0.899607	0.846374
347	0.950518	0.932119	0.902287	0.844766
348	0.950161	0.928725	0.896927	0.84423
349	0.951411	0.932833	0.900143	0.845838
350	0.950697	0.931583	0.901036	0.84423
351	0.950875	0.929439	0.900143	0.841193
352	0.950161	0.930511	0.902822	0.84423
353	0.952304	0.930332	0.898714	0.845302
354	0.948374	0.928546	0.901036	0.843516
355	0.950518	0.92801	0.898892	0.844051
356	0.94891	0.928546	0.899428	0.846195
357	0.94891	0.931404	0.900322	0.846552
358	0.950161	0.926938	0.900322	0.847267
359	0.951947	0.931225	0.902108	0.846016
360	0.94766	0.927117	0.897285	0.846552
361	0.951054	0.927831	0.899964	0.842801
362	0.950697	0.927295	0.897642	0.845838
363	0.947839	0.92676	0.897821	0.845123
364	0.950161	0.927831	0.900679	0.845302
365	0.952126	0.930154	0.900679	0.847624
366	0.948196	0.927295	0.896927	0.842622
367	0.949089	0.926938	0.899071	0.842265
368	0.952483	0.927831	0.901393	0.842444
369	0.951947	0.931404	0.902465	0.844409
370	0.949089	0.927474	0.900679	0.848517
371	0.948374	0.925866	0.899428	0.843694
372	0.952304	0.930154	0.89657	0.844051
373	0.949982	0.927831	0.898535	0.842265
374	0.953019	0.931761	0.903001	0.844051
375	0.951054	0.929082	0.903001	0.846016
376	0.949446	0.925866	0.898535	0.846374
377	0.950339	0.93069	0.899607	0.84298
378	0.949625	0.929796	0.900857	0.847803
379	0.949804	0.929796	0.898535	0.846374
380	0.949446	0.928189	0.898714	0.842444
381	0.947303	0.928546	0.901751	0.844945
382	0.951233	0.930868	0.901751	0.847446
383	0.950339	0.928189	0.900679	0.847446
384	0.94891	0.928189	0.898178	0.842801
385	0.950697	0.931761	0.9005	0.841372
386	0.950339	0.928546	0.898178	0.847981
387	0.949446	0.929975	0.901215	0.843158
388	0.951233	0.92926	0.900679	0.846195
389	0.952304	0.931404	0.901751	0.844766
390	0.948732	0.928189	0.898535	0.842622
391	0.950161	0.927653	0.9005	0.841193
392	0.950339	0.928903	0.897106	0.839586
393	0.952662	0.928189	0.898535	0.844766
394	0.949804	0.928546	0.903537	0.847624
395	0.950875	0.929082	0.901572	0.8403
396	0.948732	0.928546	0.89925	0.839228
397	0.949089	0.92926	0.899964	0.844409
398	0.951411	0.926402	0.894605	0.843516
399	0.950875	0.929082	0.901393	0.845302
400	0.948374	0.927653	0.901751	0.846374
401	0.949982	0.931047	0.901215	0.848517
402	0.949268	0.928189	0.898357	0.845659
403	0.949268	0.927653	0.901929	0.845481
404	0.951233	0.928903	0.897106	0.843873
405	0.950697	0.93069	0.899964	0.840479
406	0.952483	0.928367	0.9005	0.846016
407	0.947124	0.925152	0.896392	0.84423
408	0.949804	0.928725	0.9005	0.843337
409	0.951411	0.930154	0.900679	0.841193
410	0.948553	0.931583	0.903001	0.844409
411	0.948553	0.926402	0.902644	0.844051
412	0.951947	0.931583	0.900679	0.847088
413	0.947839	0.925152	0.89925	0.845481
414	0.951233	0.930511	0.901572	0.847088
415	0.950875	0.93069	0.90443	0.850482
416	0.946052	0.924616	0.897821	0.84691
417	0.950161	0.926224	0.898892	0.845659
418	0.949268	0.927653	0.901393	0.845302
419	0.948553	0.928189	0.898535	0.847803
420	0.949268	0.92926	0.903537	0.845659
421	0.950875	0.929975	0.898892	0.846374
422	0.94766	0.927117	0.901393	0.844945
423	0.951768	0.929618	0.901751	0.847267
424	0.949268	0.929618	0.903537	0.847981
425	0.949804	0.928367	0.9005	0.842801
426	0.94766	0.927295	0.9005	0.843516
427	0.948196	0.926045	0.89925	0.8403
428	0.949446	0.930511	0.901572	0.83905
429	0.950697	0.930511	0.9005	0.847803
430	0.947303	0.927295	0.900322	0.843873
431	0.950697	0.930511	0.900857	0.847088
432	0.951411	0.932476	0.902644	0.842444
433	0.946767	0.926224	0.897999	0.845302
434	0.952483	0.929082	0.901929	0.842265
435	0.949268	0.931047	0.902108	0.846552
436	0.950518	0.928189	0.897821	0.841729
437	0.949982	0.927831	0.899964	0.844051
438	0.951233	0.928367	0.900322	0.848696
439	0.949982	0.929618	0.899964	0.84298
440	0.951054	0.931583	0.89925	0.843516
441	0.949268	0.925866	0.89925	0.842801
442	0.948017	0.926938	0.898535	0.844587
443	0.949804	0.927117	0.897821	0.84691
444	0.948374	0.926224	0.895677	0.841908
445	0.950697	0.929082	0.902287	0.84691
446	0.950518	0.928546	0.899428	0.842444
447	0.950697	0.92801	0.902644	0.843694
448	0.949804	0.927653	0.899428	0.840121
449	0.950161	0.92801	0.898535	0.843337
450	0.948553	0.926224	0.897821	0.846374
451	0.948553	0.92926	0.900322	0.844409
452	0.949446	0.928725	0.900857	0.842622
453	0.951054	0.933726	0.899786	0.844945
454	0.952304	0.929975	0.903358	0.847981
455	0.95159	0.928903	0.900857	0.84423
456	0.951411	0.933905	0.900679	0.848339
457	0.948732	0.929618	0.901036	0.842086
458	0.948732	0.92676	0.898535	0.841551
459	0.948732	0.928725	0.898714	0.84423
460	0.949804	0.929439	0.899428	0.843337
461	0.94891	0.92801	0.901215	0.847446
462	0.950161	0.92926	0.898714	0.849946
463	0.952304	0.930332	0.900322	0.843694
464	0.950339	0.927474	0.899428	0.84298
465	0.950339	0.927831	0.896927	0.846374
466	0.950697	0.927831	0.902108	0.846016
467	0.949446	0.929082	0.895677	0.842086
468	0.94891	0.929082	0.899607	0.844409
469	0.949446	0.927831	0.897999	0.8403
470	0.951947	0.931583	0.904787	0.84816
471	0.949089	0.928367	0.89657	0.84298
472	0.950875	0.928546	0.900857	0.846552
473	0.947303	0.926938	0.900857	0.845302
474	0.950339	0.930154	0.901036	0.84816
475	0.951233	0.929082	0.901036	0.846195
476	0.948374	0.928367	0.898357	0.847624
477	0.948732	0.927831	0.900322	0.845123
478	0.949804	0.929082	0.899786	0.845838
479	0.952126	0.929082	0.899071	0.844945
480	0.948374	0.926581	0.896392	0.842444
481	0.949982	0.930332	0.902822	0.845481
482	0.951411	0.929796	0.899607	0.842801
483	0.949268	0.930868	0.901215	0.844766
484	0.948732	0.927117	0.897106	0.845123
485	0.948374	0.926224	0.899428	0.847624
486	0.950161	0.92801	0.901036	0.842086
487	0.947124	0.927653	0.903894	0.848517
488	0.949804	0.930511	0.901572	0.848339
489	0.951411	0.930154	0.89925	0.845659
490	0.952126	0.92926	0.903358	0.843873
491	0.949268	0.928367	0.901572	0.847803
492	0.950339	0.929439	0.900322	0.844051
493	0.94891	0.928725	0.901215	0.847803
494	0.949446	0.926938	0.898357	0.849232
495	0.949268	0.930154	0.899428	0.845659
496	0.950697	0.928725	0.900857	0.844945
497	0.952483	0.927831	0.899607	0.842265
498	0.949268	0.928189	0.896034	0.845659
499	0.948017	0.92533	0.898357	0.842086
500	0.951233	0.932297	0.9005	0.843873
