# Supplementary material for: The human disease network in terms of dysfunctional regulatory mechanisms
Source: Biol Direct. 2015 Oct 8;10:60. doi: 10.1186/s13062-015-0088-z (PMC4599653; doi:10.1186/s13062-015-0088-z)
Supplement: Additional file 9: — Results of checking genes’ correlation of pseudo pathways. (ZIP 9816 kb) [file 13062_2015_88_MOESM9_ESM.zip › real_pathway_genes_correlation/pathway_MoreThanTen_c2c5_0_pathway_multi_exprs.txt]

gse1010_fchl12_norm12_12752.txt	gse10161_aos19_norm7_12752.txt	gse10325_sle_bm10_norm7_12752.txt	gse10325_sle_cd19B14_norm9_12752.txt	gse10325_sle_cd4T13_norm9_12752.txt	gse10631_lgl27_norm14_exprs.txt	gse10760_gse3307_fshd27_norm30_exprs.txt	gse11681_gse3307_lgmd2a15_norm10_exprs.txt	gse11819_ihca8_norm8_exprs.txt	gse12021_oa10_norm9_12752.txt	gse12021_ra12_norm9_12752.txt	gse12649_sz35_norm34_12752.txt	gse1297_ad14_norm8_12752.txt	gse13083a_gse1420p_be15_norm15_12752.txt	gse13591_pcl8_norm5_exprs.txt	gse1420_adc8_norm8_12752.txt	gse14795_iga11_norm8_exprs.txt	gse14882_melas7_norm5_12752.txt	gse14895_cis18_norm9_12752.txt	gse15072_ckd21_norm8_exprs.txt	gse15641_chrRcc6_norm16_exprs.txt	gse15641_oc12_norm16_exprs.txt	gse15641_papi10_norm16_exprs.txt	gse15641_tcc6_norm16_exprs.txt	gse15653_d2m8_norm7_12752.txt	gse16129a_gse6269p_mrsa64_norm15_12752.txt	gse16334_fa21_norm11_12752.txt	gse1650_copd14_norm12_exprs.txt	gse16972_copd12_norm12_exprs.txt	gse1786_copd12_norm12_exprs.txt	gse18155_semi12_norm5_12752.txt	gse18155_yst8_norm5_12752.txt	gse18965_aa5_norm6_exprs.txt	gse19147_bcll25_norm8_exprs.txt	gse2006_et6_norm5_12752.txt	gse20168_pd7_norm8_exprs.txt	gse20291_pd6_norm6_exprs.txt	gse20292_gse20163_gse20164_pd25_norm30_exprs.txt	gse21122_lipo89_norm9_12752.txt	gse22528_aa5_norm5_exprs.txt	gse22529_cll39_norm11_exprs.txt	gse23112_ulm5_norm5_exprs.txt	gse23400_escc52_norm50_12752.txt	gse2395_cf9_norm11_exprs.txt	gse24250_hd6_norm6_12752.txt	gse24514_MSIct34_norm15_exprs.txt	gse2503_scc5_norm6_12752.txt	gse2549_mpm40_norm5_12752.txt	gse2779_mds14_norm9_12752.txt	gse31014_gbs7_norm6_12752.txt
3_5_CYCLIC_NUCLEOTIDE_PHOSPHODIESTERASE_ACTIVITY	2.4973300709795	0.56925648881813	19.3200229055814	10.3068767511726	7.99245449560164	7.94442273315283	0.643758441101997	5.83255206905524	3.31421727131824	2.44422412532152	6.89999102610962	0.493745134864293	0.99954212799615	5.43873882950155	16.5053520637699	-2.27600588862917	2.87217958335025	-0.0585707704886761	2.15156539179274	5.58607217434031	2.1098871266801	2.74803795784233	12.6488733569026	11.5423740774379	11.7253140260995	7.20557751993275	14.2692468863109	-0.336218227403509	9.90251451443958	2.23587741907411	12.3667186660851	19.2459274550402	3.63406543941507	2.49177772093363	11.912020420729	0.90663054144773	-2.02508753140482	3.22504357789345	2.13124408849018	3.04175822080487	10.2431950149323	10.2717292598582	10.7585261860328	15.5530023173365	6.34146996652409	11.604936595755	10.5525511709641	11.0992174922637	11.5932424802961
3_5_EXONUCLEASE_ACTIVITY	-1.03602794070347	-0.887960339972779	12.1601595809165	-1.98281621612414	2.85106374522453	5.88203263694228	-1.15888575449697	0.593746705408943	-0.263346640480698	-0.102831449617934	0.430867211652037	0.1810662742356	2.95463767019547	-2.7257698061086	9.72407451541618	-0.734567764265893	-1.20833803960958	0.336609199851576	5.15145395623491	-0.178049909827099	2.11237814443352	6.30904729823166	-0.960540393167442	2.68351780371947	2.03855650012713	11.5332180865119	-0.218435449836903	-2.06938160088119	-0.209010089507833	-2.18194417201138	1.46863801201244	-2.03974155339824	2.07013472113396	6.17286427230756	4.60108884795724	4.835884229184	6.70060716988745	-0.349156146286744	3.01661531283597	10.8736559940136	-1.98120295944462	-0.545742903025505	2.02906214393964	-0.263923648263911	12.9902722467138	8.85694294012675	-2.86295910987328	2.21112835230602	-1.57512373584374
ABBUD_LIF_SIGNALING_1_DN	-3.5487397470047	4.12525252105065	-3.92506130177488	7.25035583499597	10.7063832852241	15.694654312258	9.62287773078953	15.5581583355946	0.326717082045795	-1.44551920020072	-5.9957512987593	1.50314574902735	11.2318480478266	2.98100507112184	14.2448400602987	7.92552991180844	-2.6234029208378	13.7275042954096	2.55974978873216	-5.58031659787679	-4.92262915685447	-1.60324287289342	-4.34344002783175	-5.78571257035476	16.1008489476407	4.68007418229074	0.853084477328888	10.2406297396409	21.9870842416398	-2.47084762585796	14.1606637873463	27.2771903905017	-4.75794038088306	20.402349338641	8.31754179193863	11.7193080597635	11.4222367769734	-0.582186371942915	3.59950298046932	10.8028280835757	3.91649525879726	-4.59747983755329	4.38969030063556	5.75168128579063	-5.12103393735933	-1.76002227210146	0.0461441994311272	7.72558634702299	0.464707367031096
ABBUD_LIF_SIGNALING_1_UP	18.0533300828519	33.0340789245228	43.7384210217241	53.7111240721185	48.2313848812495	73.5376802808781	10.9876956559079	146.317737214135	96.319215172413	4.79540256869746	39.994781242791	55.3410673649033	47.4798781184936	19.0518074149755	67.5515905001051	23.0090726204726	-0.382522979548172	-10.181199831912	26.1207432524257	32.8082013679333	49.936069447017	31.8790677805306	14.8802309227623	66.6716210180868	9.93715494093738	40.7332198968738	7.05774183158305	19.2800983170287	1.90204652933209	7.2424806756411	158.11751942277	113.738898657755	19.8705275318162	22.8120644197838	90.9761381549834	144.33152556876	59.8737871145277	99.0915672618597	87.384120811321	23.3866342980532	62.7592394379457	60.3977685411919	28.0389714705294	28.3822087597606	34.9906774340154	35.253667061558	8.82644170820942	32.3172725566463	60.04711447693
ABBUD_LIF_SIGNALING_2_UP	4.97595676521349	-0.576601609692049	8.52011493290498	4.41171092600817	7.59358820339851	6.19280796509602	-0.891214772711596	2.73086267844213	4.87871607465027	0.513527948547427	0.150200928102538	6.55303500137289	2.59833747183235	-1.50947816192239	8.66597848389644	-2.10045045781587	5.27156528365117	-2.18481346225513	4.1427878801381	1.66915370873591	2.12230214339699	-1.57681658705119	1.20971501941865	5.76579223583881	4.92209090820873	6.94183013969937	5.06876826221926	2.46197741831914	2.4683569869095	-1.11667707417004	2.05689694319612	-0.322475003466084	3.12765543707223	3.62399279790989	8.73102279643359	10.3146218065517	0.762622259197465	2.58613278250903	0.739534309214752	3.06834769104764	6.50895020716717	0.706891286293394	2.44025012582613	5.16978628439114	1.57915898669451	3.14624268147889	0.384481661614251	-0.82155052847899	4.44442977676118
ABDELMOHSEN_ELAVL4_TARGETS	-1.66249442692063	2.34330715870278	-0.0873091107035581	1.26985509222099	1.96347433956563	-4.12233874237103	-0.346694966155426	12.1582133163146	1.13565535524339	3.84005429789304	-2.69343519177434	0.273618494732364	-0.212382188017661	0.749883694228119	4.83999561035312	-1.55145948540401	3.9224968992209	21.6983043785504	2.59264787983829	-1.56255046516903	1.53136455108296	2.81131262877775	4.10293916553432	-1.96958543166867	10.939991557263	-2.62620058731841	2.99653221400388	2.17174288474948	0.951038746402533	10.7371004306696	-1.02201643293938	3.54132192390146	-1.73422425667095	-0.84032227455783	-2.59002557245812	-3.58528793105972	5.32444931225605	5.47645046763008	2.12164185718084	4.6402279710537	-0.494386809683435	-3.20796929105169	1.56272751858166	-0.466712596566941	-1.05548296018681	-0.463062958092203	2.7574536100714	-0.236864891651102	-1.54178812127078
ABDULRAHMAN_KIDNEY_CANCER_VHL_DN	-0.0708379042760332	0.346372003864086	1.79969911490786	-0.961517784079919	-1.08390388092376	4.01167163455599	-1.91179125703947	1.69869593469489	-3.28635781200359	6.59988015592811	5.43394259116876	-0.862336373485629	-0.962329455307852	0.389260754253935	-1.59866927541163	-2.48506299326289	-2.39804065847838	3.77785691964973	-3.03606968591489	-2.8581668967339	6.10019517496231	10.0997727880863	-1.03795233015801	13.1594985543566	4.79365535506615	0.625831923567676	1.93312375818565	8.36470337018771	-4.41856696875282	3.86314651962861	9.43964530104193	5.55201640998858	1.66421543677728	-0.363685281786283	2.09554581022699	1.34186065350138	4.08858680525863	-0.128219469037216	0.115433521813382	0.744217911879926	-2.23524629302934	3.24677076014229	4.67558211790086	1.32109540537825	-1.05998892606173	5.77677325920643	-1.12260959326479	-0.471502508142799	-1.28796372430879
ABE_INNER_EAR	58.8992241030868	33.092230263267	233.905069008481	172.518753296154	237.739121570037	62.8187053282261	31.7432018595635	17.7266734021268	-5.35217354218388	67.3460459145976	100.624680895655	119.41316345256	64.028446173209	75.0557320418636	96.7201183574933	77.9984707393291	41.039367496478	62.3058466526808	62.6512661945043	110.854852760173	61.5086200813083	61.1591733139807	74.7059354200283	73.6905046643053	50.8486432726827	36.7764301524921	123.867595731783	44.1059860363036	112.343676533014	112.822838461708	9.44322175653346	2.61165636997162	82.7261790980521	81.4674199095469	29.4234519999386	180.603623827193	129.817576996735	247.698824609273	30.0852706731225	19.9676310008926	58.4101699735803	10.2219615593839	67.084124006837	21.7986703387004	153.458989374347	107.997705766087	166.266847374621	36.0865173230969	96.1550575920857
ABE_VEGFA_TARGETS	1.37317210500505	-3.13839451047549	9.78655962201162	3.78349887678536	5.71320225231727	6.97245728032797	4.81212690877636	2.88519671508095	5.44211796887279	0.642853095240328	-2.85176424575303	4.96758214301193	1.12012545422219	19.2314472976976	37.3201807528994	29.06569863263	1.531030940064	12.2755238230357	6.47099710497119	-3.5986207096372	10.634227002423	10.0853598091403	18.1358401307242	8.348124712091	5.31208111805951	8.76533203876303	3.39290843873354	8.49890090907614	-7.09617280661758	2.89373199972182	7.63502159692745	18.5701532452229	-0.609902328565742	4.78457897116496	46.8535994624219	8.82713933583912	-3.74600748021349	2.33576052155149	4.60355275289754	2.12373285222716	8.40684824372011	9.1203956392018	10.3316249606773	11.989081261205	11.0601589035634	13.2973313938621	5.75346158405836	22.9107622453787	18.6249827829592
ABE_VEGFA_TARGETS_2HR	10.0891125933718	7.09829405260696	26.14440291992	37.8858557888363	37.1836144938181	21.0928986207873	0.881585808155315	22.1448141871451	2.66674481520894	6.15092682910857	8.20017835137221	4.59509110130133	10.7042260473364	14.5971574213451	32.6540616073924	14.3214212154276	-5.67269546277156	1.64439690583062	12.7235833943575	-8.14386668223591	0.566670045705671	-3.73063304960567	10.9742668221771	-0.622615198424837	3.68320281768899	16.9505861335903	1.37370617805484	8.65342294106042	37.1453976291525	0.721480148358539	-5.03240746446985	1.92383966507987	-10.4904295035727	15.3581042430294	32.0457733700729	13.3048349394898	8.82096111310898	13.1099683157824	6.95855625582067	-2.284159314399	45.2843636480254	33.1074781636683	4.15681080382585	16.4308283828474	22.6978682522501	10.815587082068	23.1884662057638	27.248053921318	61.9122914536101
ABE_VEGFA_TARGETS_30MIN	0.490152974508045	11.5351395610801	30.6924596310097	28.3724070865178	38.194006695719	41.0985093656337	4.67673648786951	36.707725267636	12.3626224262094	30.4529492222573	27.2400776344473	6.11962028456969	0.712965636022058	11.8773188252157	34.4935390173458	48.9466364868333	0.491944792065251	10.0312458293117	22.7721953799043	-3.909135633196	21.2023504063368	8.51241217481727	42.8474918744738	38.4912012228307	6.05676168378403	35.0989874533334	8.12869201016988	29.7453153311686	29.1012394842569	13.8639900823038	8.46760830051057	7.2738530614421	9.64109117299208	30.0951546937544	69.0045683099079	0.346641151887314	-1.97254530534455	4.51224154761456	7.96488298050746	16.5506520929814	38.640770096342	62.0001186012253	25.3094637204676	21.8634200321292	16.2043456716016	29.2079818165248	26.0758866815585	26.779916977939	36.3449076206196
ABRAHAM_ALPC_VS_MULTIPLE_MYELOMA_DN	8.02527366116212	0.867066540838429	-2.13149965672365	4.31768695436353	-2.42982045759672	5.63875628244019	-0.964839474491595	3.69609982591611	-6.13568859291396	4.88826922620088	2.69094139435134	-0.20843767622986	0.189777805391305	0.56929889090311	17.5964821947971	1.3131025526369	1.36062581370196	-3.35712537003628	2.43767130758261	1.94428614122889	-0.33708951766252	1.19590777975825	5.07032003767291	10.7677406959554	2.43940380349032	1.21484482858393	6.35116861789555	1.71064791294553	19.3399989848001	-0.641346823085157	21.0101387373563	-1.72587601619003	10.7473136391923	-0.623748411367227	2.29544883272551	-1.32878441217957	2.60411625263054	-0.312934529744085	0.082662237517471	-1.63808888528035	-1.45936035313055	13.5770724822328	8.16565059724263	-2.37301820135956	19.4797027241843	7.6114890661372	2.43363910465091	7.21297493327735	4.77011637904277
ABRAHAM_ALPC_VS_MULTIPLE_MYELOMA_UP	1.38140864438395	2.1181111893017	7.6092614185417	14.2995736037595	12.4754639689656	31.7645954988397	11.5827528504017	26.4694428941652	18.0219210097606	9.50575179695641	-0.227715139501912	30.5084343831607	40.7409347406134	5.37422582709821	35.0565811838389	28.2186753221622	0.00622451097230057	-2.12937300898267	4.3048441748539	1.86258889433033	41.8942953699118	20.0470768210763	5.22222878125109	37.4950006740051	15.0465639989658	6.98541053063712	9.6670089199865	3.06873084176227	3.18423573888826	8.00709912306189	54.4193486301428	45.9916244958664	3.1928858749761	7.79695471141815	46.8244722404675	69.988398609599	41.8812005643498	17.9643631270257	29.0264007491506	3.88588060999731	12.5942818548162	8.24127260534693	19.9762838089538	14.7034023490897	2.85465315113557	25.0862775180893	22.5070292530349	3.61487987224552	43.1124135254762
ABRAMSON_INTERACT_WITH_AIRE	70.2829375522306	12.9553092628319	129.988205264127	81.4733383652072	89.5954466436138	129.187938493755	24.032672917872	53.3975505435772	33.782484567864	83.7577981217631	112.335272082853	25.5362736967616	41.4125503192443	56.3269030634613	265.663355435513	80.5859881106829	56.4726507996006	58.2901172756513	22.5721881451523	55.8583257740692	61.6881041448933	72.592063393979	75.8177125552967	241.153859610746	54.9728664978066	128.340528385396	194.529259330609	32.3210637010896	38.384913006949	23.3268492541134	221.688400111607	86.1316655537098	38.5965831083211	26.8619834294854	2.73474246639781	10.1722390859486	54.7091603296275	49.3083642021586	188.47559936559	32.4251878870632	61.0038877449035	120.67324832068	248.163983143347	19.8511558193661	135.21237519578	238.425843193831	266.166858716613	105.069863961684	59.578642426985
ACETYLCHOLINE_BINDING	0.468202190129004	12.7909053366304	31.5218886562408	14.9487200474306	27.9503840170331	20.8918889197647	3.76544828694862	6.22001279798679	4.99621736379379	2.73022152311038	6.57420934108414	4.84367836531815	15.1565682224684	24.0001831677538	10.2763289302576	11.2707696346732	9.1141792017548	9.81994826021369	5.4504323192057	27.3791780412964	4.2378942294412	9.22516482419871	13.0173650668499	9.92104664321418	15.9947187512893	17.0469591330545	12.6714727944014	6.54996762481466	22.443609886242	0.837623853024228	1.71112245782987	6.61769657063182	8.21355843590611	10.1348335166385	36.4813063007452	9.0704484185018	4.91840583935158	23.4518944241108	8.63610171838697	5.71465241316564	18.5735159843335	42.2166178281101	21.1153431495441	9.49391469762983	10.0044854247687	16.457071160336	12.0545243764935	9.17587513843494	8.55797553338987
ACETYLGALACTOSAMINYLTRANSFERASE_ACTIVITY	-0.588933066044413	-0.219886826628723	0.444825739096714	2.85321265614205	4.13685894501098	2.26142493634941	1.03968022446613	5.77950352553644	2.50771255260884	5.35048234511169	2.11499844428048	-0.630275097816231	-0.910259515063007	1.43627998524838	-0.0806006187181865	0.849862924173182	3.73899741958497	5.29505953214908	3.13002217662273	1.47923683710192	1.07184743488607	0.268562316527157	-0.318081053641707	-0.258576924264715	6.41300008079476	1.08011953571943	3.77887569302603	2.7758896677847	-1.19198263567992	0.694110740083874	-0.750050714770878	-1.29574633753769	-0.886737066943096	2.31420343212629	1.1414596178762	-0.667937015234279	4.6616820599438	-1.45898092844944	2.25920962737025	2.07301162086178	1.36114953123644	-2.07545753868021	-0.659326035754713	1.75665957987769	-1.45261599500312	0.0696323676498543	1.95560672592669	-0.129121105885383	-0.36679398768202
ACETYLGLUCOSAMINYLTRANSFERASE_ACTIVITY	1.42270381763082	1.29486567309065	5.23731736570134	1.55570327008732	4.21016166209471	3.14559045604133	3.26603652824919	11.9408491157831	8.91657792311244	0.0440491464409902	1.53100152292922	1.20409887542099	3.03141294229175	22.6942027170758	5.68737799320507	17.8948634023665	-0.632211085109441	-0.0730059829884199	-0.851303921997072	1.40970923389978	2.13630552978704	0.996181720856465	-1.12755410412988	-1.48948911265717	5.12755406776928	2.45434288081527	0.531062499040788	-0.650863524697039	2.06592339628602	-0.0666856041094991	-2.12761717768994	-2.10762576899243	10.1859351923327	1.82990095895676	21.6268507671254	-1.02589679168237	-0.0968458307684446	1.15717248868622	2.84131104678787	4.61347280087393	4.17657636085054	3.00244360578629	2.17878488668573	0.377433582561684	5.69148943598382	5.27632278129173	-4.31512823970678	-0.140573349735556	-0.761984934805484
ACETYLTRANSFERASE_ACTIVITY	-4.38812413534908	-2.70880725046416	12.709729515875	0.939076464099925	0.794773069861982	-3.1096916547196	1.28582067110218	2.31011461102346	2.41007573641786	1.29133021872614	-4.17907394158284	12.9260378659846	13.4112805394693	18.4918210534239	5.00204386442152	8.26156588429252	1.52563611937753	1.89564574731528	2.30272331326082	0.127256838792992	-4.45455710097874	-3.26018506038153	-0.969915381317698	-5.12897732460768	24.4742797897437	9.81557638650834	3.69361580531293	-3.86016864464725	-6.29095963910215	3.96182705524884	-0.538523458577737	2.04987820640038	3.62146770868753	2.39696774229576	16.5689198052639	22.8225273105186	7.40505431132954	6.58125018156718	5.61628030575474	-5.14817404989132	3.37713464299094	4.05862600368598	-1.74608650176762	-1.06043449689854	7.09484862272565	0.584170203618079	-1.63758797243182	-1.12843641984922	-2.76504458405139
ACEVEDO_FGFR1_TARGETS_IN_PROSTATE_CANCER_MODEL_DN	478.503885289006	388.202900759501	4037.45046009461	1870.65265612689	3264.14448044677	2574.11318539567	264.292284310206	1775.74032961713	413.421736820873	1086.90233054499	1058.265910458	514.818623369587	697.617376239096	543.839494586011	3281.14850085493	1087.92146858397	750.580151192854	177.806675947274	1183.54447760455	3991.24656614308	1215.81574476414	807.938593080817	1672.23260002115	2383.63711818784	1629.6574546205	1937.65969649201	1962.60640966286	225.772349149228	1420.13262955887	230.747027222043	997.97855951091	747.858285345427	954.987982835846	2078.74365283787	2943.26900398378	1208.88155802973	589.20845407941	1176.60640973554	807.602000647488	786.356685373408	2500.50314852878	1468.30676264453	1874.68879876642	1457.88797017857	2013.87565786889	2992.346028787	1984.78560901529	1569.42867692156	1730.89717829199
ACEVEDO_FGFR1_TARGETS_IN_PROSTATE_CANCER_MODEL_UP	60.5996231777952	566.570904025076	917.829143231813	801.323562103181	1253.05370462072	922.757474213061	424.262517024434	2645.57735010871	609.684833245122	283.329511877963	185.737639113905	519.4708415455	1085.56386765372	1528.93670790029	1272.29405934779	1492.6435423645	130.393414129758	255.809337022064	351.392368319565	935.7248097661	617.938821482019	581.019629261805	431.915101570596	144.121537778999	1503.66450094653	567.064310297548	316.113517940994	161.718924193363	679.953834734329	288.45607166064	696.667359778019	465.626411944627	83.3243860920331	986.847121615231	2242.91593655513	1631.55199526981	563.221471330305	875.964085302262	370.960323023779	259.190110347455	1064.05361585129	1894.14957178038	596.323362993367	252.974399103032	295.906909809354	648.02616146401	67.9421437678159	277.520276325857	383.79537567318
ACEVEDO_LIVER_CANCER_DN	147.22602800333	1978.88653135641	4329.98482272187	2732.55746321495	4401.75954966621	2543.1817394386	1003.82587177334	2182.99924948601	4472.86098585393	1124.40379322176	1525.42642100495	1942.39937060776	2195.53180110646	1141.94891276129	2462.92787612209	1506.10661652702	448.956431450159	895.823889133046	793.977374589764	2633.17713829442	2487.26034699873	2129.59335398501	6542.71732573085	8826.15047049293	3759.45350564188	1788.97444004421	1127.11048946846	413.862272381185	928.177953892727	1000.75991945137	1487.88265216386	1482.97904838454	1451.9747457677	1701.90475689573	8094.42181324073	4457.50212028412	2125.05314547497	4534.03748475155	1082.11606438478	1.37606869991964	2547.27789321308	2764.44902423765	2020.59377379519	743.870148707542	1550.61570384372	1607.38429649557	2635.19182339902	1411.42365145473	3476.43219024282
ACEVEDO_LIVER_CANCER_UP	1930.04810187362	1660.96592449524	3488.12288884529	4612.02277643431	4590.55121950677	3100.42737474623	3099.16507981975	2456.3556671867	6068.24016045378	5721.26547190816	9652.90441116953	5527.86541641058	3475.42554274766	8337.0031144536	2772.78819697384	13815.611221261	6289.33335695767	17126.7522004851	7723.64743372365	5153.0572672868	4237.6202392076	4442.30411987964	5844.49137071941	5751.27115872409	25266.7426630366	5385.27362780112	13302.9078132869	4639.8281308142	12592.0595146251	3457.75602214898	4362.39884675195	3750.46537491448	1616.06454194761	3427.82915902603	9293.80037578596	8103.27530276043	8180.8154025889	5003.51377163223	5729.44006318313	7239.30963930231	6593.63630090536	7559.21541046029	6386.14668349788	6770.55125378619	11992.4316552769	7043.35977290109	5738.73676171072	7916.16056671055	4460.83978053573
ACEVEDO_LIVER_CANCER_WITH_H3K27ME3_DN	255.663102515671	280.994694908631	551.289073962472	330.127199311024	567.564593896962	314.158782544737	120.824927676627	433.327300616611	229.451755590341	174.513612200362	174.359780738734	116.436430968465	262.778474838425	471.27287827985	422.075713345406	95.2951685118745	44.4918303396532	95.4862367682435	209.562582886991	863.349436898216	264.635155343516	87.4845554339991	228.022571915935	235.559648885916	548.510826432105	227.807221736844	332.915560179503	60.2908482523334	421.874809348221	174.881768983448	185.832077344857	89.8963780396986	189.290296663666	330.766899382348	1154.40222636602	382.373497959228	397.358144083181	305.107440052818	273.376309233729	302.608285648349	288.847693446094	692.317243245823	297.238836915869	370.874731888751	428.394364202887	409.580754045347	164.564626254681	234.72460047788	363.883197758004
ACEVEDO_LIVER_CANCER_WITH_H3K27ME3_UP	363.766621351988	492.827565455684	1841.35554871879	1186.60542411108	2045.48567215869	1398.59053704342	474.505161466375	1725.06818733311	400.845493821734	437.894497280804	349.965970109225	239.995208013448	601.469266015802	884.139662074395	1433.71308986756	161.259700209257	399.449608335672	222.826688140575	397.194331960913	2184.49400224417	414.464572206185	322.639932674797	383.390344131362	707.13186401446	2347.71239007538	1161.33294762526	1252.40763013585	171.032858182773	895.746787478494	115.664749288987	682.947379384155	912.758911882493	430.978551089474	1133.13362971668	2609.21241890997	579.539207403596	904.509998388676	804.849415041011	609.008056628432	589.493618089717	1126.02835827923	1306.6384565685	817.419433038086	903.685813442059	854.564567839573	1177.60114360946	489.932608667204	1252.76548516728	806.064451402893
ACEVEDO_LIVER_CANCER_WITH_H3K9ME3_DN	12.8719438817406	62.5306531686067	145.493677607817	51.9317121940099	56.7213754186447	74.1079494202071	66.6122655818486	148.140345880631	45.4253717936283	18.8551450081013	75.6381955230982	49.3363739900967	50.0487557744648	274.021054307799	186.7346519242	145.013237178724	23.2004044848203	158.351283646932	69.6016330340464	245.232056789026	44.3239273084227	48.4261104209945	43.2570879991691	37.8517422897765	275.344405483698	50.3749462603671	63.2463912525975	28.9833462241992	117.211068478148	73.6662009849908	62.7842910329183	41.3943485825977	87.2818108681796	134.710072922203	398.1393583615	170.709931260305	149.775491270567	124.258578750098	140.306717547915	31.2600406902687	80.6182844358475	280.401708421116	114.157006585511	8.88026415566022	51.2655912376322	71.509132803974	11.2336140366281	60.0697752523767	60.4660623545483
ACEVEDO_LIVER_CANCER_WITH_H3K9ME3_UP	60.8083054255673	94.9558554436918	342.083617534534	275.683764387218	352.715552677005	350.113322735324	127.417769621815	401.914460817807	41.0668155602437	67.7425386756318	51.9955955220612	77.301969780948	154.551347713389	73.4649716076335	630.443323101312	-0.361251564530971	64.5395728053924	16.2606610187083	82.340776871823	381.869726210659	124.125195442942	29.0071872500309	75.8198143434791	209.859901187231	326.328246647126	191.23070422308	185.891006083428	21.6361015938886	185.162003574115	51.2816796339673	113.288936462136	44.5711999259192	90.7374751831542	193.402751490186	375.622620655258	221.305552865967	69.9782471325475	180.671599731651	106.964902970043	86.7216818100573	278.00817667209	382.061680859801	183.892446632184	152.2025079392	137.893173479551	206.192026954721	82.4735061507919	278.503726103429	181.304606437009
ACEVEDO_LIVER_TUMOR_VS_NORMAL_ADJACENT_TISSUE_DN	168.431382360264	624.783523294547	1472.38531922255	1203.58683624919	1814.86729266873	1275.03350436848	378.378407374114	1238.48761947279	347.741690705528	450.063543535354	520.553423984146	976.226566308049	1169.40637846867	277.902494613089	1583.09784528454	366.981814623337	163.996002517113	321.148130635795	633.020196589008	1409.27899763739	1628.81136162404	1331.85164816105	2332.64658674486	3455.36513512713	184.394144747045	1018.08344423222	541.434379340722	198.711205629285	427.035161469735	404.000850976085	858.384728028416	552.932786291986	452.525095223744	703.424048558108	2946.94921399908	2213.61695690515	874.46780194628	1695.0202728217	348.398647480657	313.22960835009	1420.52136264264	1358.85811035614	1069.55102680523	697.290700383945	1121.29542062077	1080.44951347699	692.241013531103	660.366088927243	1019.54529544322
ACEVEDO_LIVER_TUMOR_VS_NORMAL_ADJACENT_TISSUE_UP	537.487051530382	791.894566139897	3831.51297170462	4181.54495942044	2277.28986907601	4478.8524697	1188.95403048588	1533.46368784534	1725.28726201553	4946.6905635011	5008.03852060985	1236.82423761112	1785.29182535996	2091.67849965948	2798.73845504228	3703.30497434094	1991.82709988491	6221.07775864482	6310.75818920922	2587.88668868179	2939.80167849855	3517.79990353314	4734.22374250344	7123.82218225999	11585.1571681113	4014.73577298336	12586.4576415842	3001.39551987391	12100.0829941657	393.838267048398	5326.97916503583	5266.26092743852	2025.66685160463	2578.41226152255	4599.3370853194	3794.63249461386	2100.7782002646	2223.25162332975	6160.62372657279	7996.29134365031	3603.92525115234	9257.0268722193	8191.51184270514	4713.5455960812	6591.53478585332	10545.561071443	4142.33780360879	6622.97232314774	4902.81348946061
ACEVEDO_METHYLATED_IN_LIVER_CANCER_DN	1649.97836443579	3352.72983533768	12246.2695371519	7534.23884245321	10987.3133076529	8823.43649551919	2752.42116173976	9743.82848804851	4521.45868410609	2773.51927811879	1329.11026281026	2615.01576599759	5103.99869963191	8291.09530071641	12055.9237576377	1026.02306743628	1614.50744396229	1189.73220764837	2526.04646942318	11944.6899673264	2862.71472449236	1679.36985694201	4946.24594633641	7424.98706520197	10109.3720349633	6255.95847009917	6444.09898096705	1195.78195002927	5329.08296741202	2032.59374681232	3854.71510676299	4595.87932873633	3064.4784716253	5001.15611881662	17002.8266053507	6001.05792060783	4228.72966288956	5936.91902788617	3224.51253350645	2557.85725017033	8171.69837930936	12461.4264474576	6610.41160005302	6765.69043098229	5288.72168320558	7321.61785713636	3270.92778948488	7233.53286089915	5015.71279522695
ACEVEDO_NORMAL_TISSUE_ADJACENT_TO_LIVER_TUMOR_DN	187.095428654364	722.753607473135	1765.44173512503	850.053855091942	871.750578068004	354.847136844371	215.166874403237	138.039362472002	2056.54714794788	103.229140051201	323.641525445926	529.05056324595	375.114528660085	846.137987342353	-25.5056976302903	789.092228852249	169.67743133695	536.518188698985	73.6436954986352	760.826869686519	347.038695939184	405.408293251738	1034.01098182347	1201.83808122	1771.78951745309	417.232660676748	75.6989897679303	202.885019016681	330.223724488077	440.579888985706	82.1136314900553	582.406209645193	519.312183612336	389.703602005267	1558.94593674125	686.526471534062	459.030390778885	2117.84226430657	717.988942126043	388.627349618452	848.926454548565	352.865318563565	486.747925434947	123.550875854134	548.064959991358	941.225410607087	930.776837977799	232.757686653462	1638.36447373589
ACEVEDO_NORMAL_TISSUE_ADJACENT_TO_LIVER_TUMOR_UP	20.1347084349517	9.48406081049894	155.796376938197	21.5891518695518	86.7321724420147	111.487871573722	22.0272499111341	50.3609334284082	80.8504827033617	214.383336045749	186.927015636319	201.69071843799	220.919948537873	413.613915451613	239.699367958556	415.714450887339	81.7468174940913	618.256586409904	43.1636298998969	91.2949441397437	109.665686889319	64.6581799930961	84.2662714588476	34.9266226298371	543.64074177446	53.5911304096472	193.91054292772	126.818905614026	118.930457983052	130.241914365654	4.11827868646872	10.4089354183347	73.6523746037793	49.9555732196355	458.015237714348	455.925356290343	285.671309410235	68.626387462655	124.108558663767	114.496377833236	70.2785532300586	29.5545611952362	52.904582288353	71.6039903092318	186.655969030671	87.774391108303	132.667572964305	122.680165954133	57.075321567169
ACID_AMINO_ACID_LIGASE_ACTIVITY	-4.28310162064496	13.0499272686501	16.2523519232806	-13.1105800563311	2.20706152562039	5.58208034817799	2.65398713542928	7.05674169903897	-17.5261237466162	-14.5349220769141	-2.91327759874558	1.99362535487337	-10.167536985658	11.9444836985735	17.5602755514556	7.08196335831669	23.4697161222373	8.30730199772309	17.3213857742771	41.0186006265189	30.8156893012443	51.8586761933525	1.45248195242346	2.47444438660079	2.4124132053809	34.2695381278571	17.4864468112145	-2.81512483419007	13.2807105818969	5.06734063345058	76.6624040973468	81.9376513962405	8.04369207729652	-0.268752229985321	33.1225481328246	-11.6165798406108	-3.48171276976797	3.16404773982792	14.3892970208454	-10.3516485127611	3.87099268219679	-5.33243057480261	5.86958034655336	14.3589476596225	5.38769984000548	25.2697834598473	-10.7201432910795	6.3882564231284	14.0297739922896
ACOSTA_PROLIFERATION_INDEPENDENT_MYC_TARGETS_DN	2.55214661901206	175.705562808862	170.533664010071	192.960237807327	218.724460633754	327.413366204121	105.634748987746	632.783435022513	336.708634881664	161.279056774679	180.147528125495	252.875564733613	346.819687461233	77.7842903534737	429.468066387127	158.770615580769	67.8358799834603	136.492040685285	16.6546253973025	270.939148039206	110.931027694043	98.3147320141194	117.057450523879	148.400480543126	50.9220054726529	224.015153185417	86.9258343150537	12.4132117552618	10.9834897962722	94.4314293717653	431.739288698924	326.057691550652	-35.6234573854544	190.162088573218	88.9600187820105	693.265842121337	348.009294235359	560.021515310817	260.151722268136	143.27863463028	262.954786690078	139.632923200726	106.036013252309	190.924417463147	303.896381325319	220.794894174497	296.943918747169	101.602654919462	363.872771746739
ACOSTA_PROLIFERATION_INDEPENDENT_MYC_TARGETS_UP	39.1729320772391	27.5769078820207	375.04375708321	14.685338478399	36.2840746839638	107.415684345915	35.259390302196	3.27398756660718	-3.20391508121356	24.8298474811418	44.0011263499298	30.9820067654421	54.3841247654531	52.2497447603161	149.185538925298	178.403687975277	27.4825212251097	-16.0507557636119	50.717691796348	49.0563117296727	31.396338603257	34.5260274244865	108.028198265091	32.7004988424543	29.3543912142064	205.662859613233	154.395582065032	53.2779498294933	150.742863705928	-2.07477670551647	11.1306995152964	28.9433225440419	45.1171169460089	96.5454767111761	457.110946993865	14.9143073771626	3.17629018478353	18.2440026811105	190.241551138476	94.3655918540882	38.9034387950927	67.2467559664628	227.911895822444	51.4666488958109	82.5230994395541	393.253106009565	-17.6360616059976	18.2004827688378	99.2680780530949
ACTIN_BINDING	18.4247578907835	50.8446471584141	131.641931349571	176.967852608134	173.138565782995	93.5327593680796	53.5088222675985	236.38809236341	14.8687303014578	122.444117563366	69.4362898302857	32.1380068962163	59.5888818053789	19.334396316777	37.7740626897388	-5.16093786535634	42.236556132541	4.97129417538437	26.8121199098881	85.4666442201435	68.8509293526537	33.8573657766111	45.0349777630077	91.717439266711	31.2456260512123	70.838287003923	30.8695490986314	16.8466736269317	4.15607285560978	43.0382852730217	74.7909483041921	15.7781026855812	21.0851104605832	71.5698931087957	44.7972608972472	99.7305752202695	77.4918165382224	17.383454070881	50.6389049301788	-1.73679275891038	95.0715853718355	50.9628591743567	47.9420010720871	32.0505665123162	12.0572400737732	103.28783187301	33.8687653245943	39.7194942012534	55.5606482582309
ACTIN_CYTOSKELETON	-12.3829971424738	69.5777296385086	425.57689790198	239.633785811968	280.547917526854	269.463166746922	110.920652514522	513.260069630111	184.079142446582	246.002383646333	114.202098681938	23.3965407290773	165.529161912913	8.83752964160645	275.126015659189	9.20275221428059	49.1205191645846	1.60881207145589	73.7031144839524	222.159331600467	121.578004960716	27.3046869491248	101.55696326772	171.291172434888	236.331481552595	131.69170803384	80.1293377635814	28.8164998035107	122.587281867699	17.6216705627215	156.231068446208	166.188235072655	5.92671641356892	307.017397878287	138.500649865232	205.75684985347	12.5234606919117	189.949667486235	258.224867873206	-10.3545680632811	223.50973125181	222.096030202965	222.314651313875	59.7244555712263	54.759195122493	377.554307056913	135.227418077404	58.9857438099412	155.240604675284
ACTIN_CYTOSKELETON_ORGANIZATION_AND_BIOGENESIS	14.4664912548152	61.7163771018883	220.373664816933	281.88802078607	282.826411118042	283.616908905941	64.8092080652813	445.832524815349	151.981572241511	252.785341730125	162.571696307762	40.9189095424927	189.06691326603	-15.1217154750881	147.691597823884	8.88474929232677	21.6345033250458	11.1326359637405	30.897005631299	231.439052377717	30.3885845018583	63.7261375023239	69.9891752183509	154.846901601302	189.746607921307	142.569311105676	80.3604829948247	32.6561001591627	101.553802904232	76.6039536945343	126.575888944893	119.755589863622	-5.40269316705693	126.972104663791	161.044325929832	168.457165398737	183.695447066425	176.598900978225	46.4470094732409	5.02097704259231	169.72271010525	111.140527599369	41.4900022743543	132.661282695912	66.5464111465279	157.051561210373	77.2100370456689	28.2902868825631	200.214473100559
ACTIN_FILAMENT	7.18381401197451	3.8768666663071	20.3484731459461	12.6723906298087	11.1955757550807	16.0065252083965	0.819968358511719	4.29374040921816	2.40978638417472	14.0581065272268	3.36707431470963	11.0814358198757	20.5553060810014	9.37389341534318	13.3039778564872	-5.3405606719448	2.52340473953823	-2.09382462463024	0.355180697255217	7.17199544764519	-0.254657152190532	7.24846938807917	7.59401809963815	6.80217356858978	14.2821672759307	14.2243935458427	15.5153427806579	1.62214736394931	7.14823148637335	-5.10231023120046	14.864486526681	1.7932947645636	4.38878428720573	7.36189077633329	22.4463949177202	20.0160950025628	15.1073356817185	7.91041172650077	10.6022502082015	-2.52779168160705	6.63980821049789	12.9349908390582	9.33204123628755	-2.39187967681587	14.6174298603771	16.3052006770372	-1.83815258450005	3.8151063487213	2.52905510545033
ACTIN_FILAMENT_BASED_PROCESS	19.7608334500474	56.6439618595887	324.404770835752	337.271767673178	328.251858542122	322.706841478778	83.7071001548476	545.178143933594	166.002141832776	285.510032800895	203.595204980528	44.8452394493805	216.56669545702	-6.51397894865215	192.691783514525	19.2418711622708	36.2451942709301	15.4072802332238	54.2767307698786	297.084282442813	44.3904725153128	56.3727986583363	68.6397571833666	192.164915888188	218.132969950441	195.432052773143	112.002036132417	23.75847288072	110.104068304997	76.7210598581439	152.904944678552	138.506693642473	22.7410324692135	175.456214232244	196.751152689012	243.501893845719	212.930272315837	224.042095985132	71.2378112465286	12.9886072211184	227.090252503028	146.101565000765	53.2287251114588	132.795170640507	85.4489004507371	194.937430017854	96.5491638526461	45.402003946956	236.652774041817
ACTIN_FILAMENT_BINDING	9.91511216655309	12.7036344835683	21.4020084487971	35.4543989714752	50.8432645650205	11.736993810185	3.53581999253345	17.576725019929	7.80803342585079	11.8458314843446	1.1402580481859	0.381744392338032	-0.903727154944854	-0.416404889760584	-1.63261781010564	-1.38474393414826	4.83784460511657	1.96361981597786	0.740345630546533	2.69540614617626	1.81300369318835	8.0393827917395	1.63795233210973	-3.95315742203926	15.6576941143207	12.4106750073459	-3.18529288629492	3.96414244900928	6.41494122997293	5.57619960920381	4.28116564957741	7.20299591845004	-1.52694193304964	4.5538447795163	9.24077509215998	-3.23569707788721	7.75407846386707	-4.50087824797939	0.585700766186631	-5.127229850248	24.0445105566606	4.69228794530774	-0.050063229813528	2.5159556770521	4.01577624661491	14.448167356649	-3.54008944639752	5.67315111517676	6.19488410906971
ACTIN_FILAMENT_BUNDLE_FORMATION	0.605152154526355	2.29322150849859	10.220023004578	7.76998069967218	7.16878243646137	5.16577208210989	-0.352456194637052	7.32171503696829	0.145791090892594	6.76723444825454	-0.290266024858906	2.49589914903998	4.52134671277175	-0.769599429890711	9.35410586500833	2.22165208806644	-1.69965063850722	3.91465887244048	-0.147255845392051	9.50569696730693	-0.366644245910224	12.0725088302216	4.9681657340019	6.22469372782568	4.08688900508667	5.84972566008848	1.27843576553742	3.34612468183448	8.07155577233285	2.86738290782616	3.60266929374164	5.81062803469775	5.42969003578432	6.12384359316662	11.9454853228858	10.9606314905003	6.35401818170137	3.20822904987922	-0.827143407242905	0.18322658006553	2.7469939574204	10.935499622924	-1.06777177922108	3.30946716387416	6.23062337796256	3.5427577788672	1.18014565420519	1.39446619995364	10.2274752373454
ACTIN_FILAMENT_ORGANIZATION	6.63618049988623	0.801681331134677	34.2565097361424	20.0820884810777	20.5780207389141	9.98817480042555	3.45427731113766	31.533800450118	8.53188293067547	21.347738873412	5.63320328981187	9.52929218511106	12.4501372039127	-0.63159679992985	20.8835226838286	-0.511742857461557	-1.12873003840339	10.0939254860052	9.03836494682679	27.1695547227559	-2.00936944958858	22.6769591317976	10.0992246248568	20.5029006125659	16.3994259575536	16.8333964721294	6.27768986307693	5.48691821419603	4.6875145080398	12.2549253257888	15.3569304587459	7.94019050791188	16.3893878077986	11.1838643964251	18.8531956810176	17.075910132045	9.18508043500537	23.2290328727543	3.28326400132046	-5.41499061986684	5.01874068093781	19.7503604750168	3.58746216202771	11.5228496563979	14.3238007684676	13.3474216892069	5.47748135520244	4.34672136804962	29.9181477161473
ACTIN_FILAMENT_POLYMERIZATION	-1.01384221527591	1.36197486747797	-2.785899217938	1.31604921427931	3.49654942166221	10.7708160576606	0.518337846479122	-0.652849832662039	0.711318052002388	-2.0116663919128	-2.07256734062348	-0.19616858372658	-0.971274022945283	-2.13382790984185	-0.256171297999589	2.95089278190226	-1.15622236100683	-3.06724825881768	-0.319702797912876	1.94965072802886	2.44183997390519	1.72329134291683	1.78511446752819	0.442367636846689	9.00566170901751	3.69922853610725	-2.0131715972334	1.48373545632652	0.744175943587305	-1.64182584582851	3.93119386996155	6.11008612898294	0.176855751819533	0.173422490654015	-3.52862679855579	-1.50571072789503	4.87433259132671	-2.68231719235278	-0.398000287352785	2.48726231385828	-0.369138048575933	-4.02853922869751	2.56200592085256	2.40678959296137	-3.14128400402711	-0.156565346892618	-4.6803463406811	-1.51512554982092	0.255638060972237
ACTIN_POLYMERIZATION_AND_OR_DEPOLYMERIZATION	-3.43622788278357	3.71017632976776	0.878599575461653	1.15733145149238	14.0789706617293	11.2338148933052	4.64769862146783	6.52528846964743	3.5023167554347	2.88112964742925	0.256357676909542	-1.55562593227916	-2.55469096797888	-3.51939763576654	4.28942524638638	1.55596316225589	-2.68479741632107	-2.6114536465266	5.10072484914472	1.65523622749502	-5.31267858803816	-2.55132630166442	-1.27514004550652	0.59403112110478	14.4757235714676	1.59165633178934	-2.05130368001235	0.612327188855473	5.70808592426372	-2.99298907266045	5.00478639083826	3.52442128722511	-2.19232648151993	4.0588608206666	0.555755720930457	0.00684789014498386	11.1420640130848	-1.38950571113164	2.47975594841248	-1.67004807258698	1.72636741262278	-4.98381036640509	3.78286583075992	6.25835512517226	-6.77673610621544	6.48137917261429	-2.86079674735002	-4.32403018171289	-2.65532662603106
ACTIVATION_OF_IMMUNE_RESPONSE	-1.20550377029077	2.47853300258154	4.50972975349381	7.70450904818427	6.66931397747466	3.61646802862117	1.77051652436692	14.876986124288	10.8511129174235	1.49083744067579	9.86053810718681	5.99923706762138	3.62338610440897	2.9357157179068	0.740846781189455	3.1894281074978	-0.976643513905606	-1.11887544317329	0.674228150105585	0.156598746343933	5.77381798973804	2.48703886165408	6.62142498086412	3.83447183664308	2.79818888966111	3.46632789114039	7.56898439009745	-0.132045030675485	0.457892055773311	-1.68328345783114	8.52963666476649	6.44060962656147	3.40110218812521	0.620461375019814	6.15904936999826	4.45524683712025	0.582800096279521	4.67346276039703	7.40954949066534	5.52055180467316	7.4360206420136	11.9631256122566	0.218642943658073	14.464404439976	-0.784597871631158	4.91230618087847	-0.201255638793709	8.66528963079964	4.23647702873193
ACTIVATION_OF_JNK_ACTIVITY	-0.350471912736341	0.322415571823182	5.76869708514265	3.20902456616407	5.44557402117683	4.07981282272872	2.66248749856113	7.65355775797218	0.542751142930993	2.19225877081847	-1.0457027329514	1.82928599195511	8.07307656676122	0.0757546707816273	3.72052486146837	-0.453659236099741	-2.8138646962354	-1.80402927920494	1.57319571016671	1.89595106195267	5.79378264887165	2.01905756892982	-0.018037235534028	1.88671265316779	-0.549703601080655	1.53664975830366	4.31951012132243	-1.00765630106987	-1.8400688089653	1.88822299722114	6.63419707954369	-0.809296150578373	-1.74640455680763	2.11111860878933	9.68662248657585	17.9954973570757	0.888087780772128	5.85099181270158	-0.265708640526953	0.293971293701736	4.29989120887051	3.33261288592046	2.33281541665263	4.52247486494845	-0.46909939053077	6.6963881838341	0.534410777373803	3.81902481278358	1.8603220264989
ACTIVATION_OF_MAPK_ACTIVITY	13.4267197503439	11.2894818774715	15.0993837649582	50.1624077896178	34.8435172311884	34.0597891325048	6.90609701350112	60.8825933413759	34.1243725856912	22.0902714421027	0.233340134475497	13.0711372793933	33.2550561364251	5.67357036500657	20.4597100654753	0.376648444537284	-1.31879524243742	-11.7912091722844	1.3758123501946	21.8389555534904	29.7305539573901	20.1786865323724	18.872216464021	20.5568363183122	8.05421169553018	6.43718464670745	5.51064388746109	-2.77200021249991	2.80165533811387	22.8965017862238	39.5672547521454	5.20714855419728	-6.58334190650625	13.9954752135176	33.4104974763774	68.6033953418305	17.8096674691225	25.7005346772896	7.79368481726604	-5.72473858255747	18.3028230570053	44.7776677455836	18.5413651318839	17.930016838344	3.59857001168172	39.0400794609287	1.75749183622362	20.7174523172528	12.0135659713138
ACTIVATION_OF_NF_KAPPAB_TRANSCRIPTION_FACTOR	-0.807795414925858	1.38728295386275	4.07278162089471	1.48537968647701	-4.14236754282444	-3.78368665307508	1.69541762883325	-0.998060603140208	-0.0849246593834041	-1.42984198997456	1.55457002268956	-1.65732516686014	3.9956380984015	1.65600785598346	-0.160106440677754	0.45467330149315	3.03141045223802	-2.29066091140761	-3.33159909117073	-3.26981205309243	-3.6015931347804	-2.85842645684825	-3.6686888225843	-1.95760237471236	6.47796593738696	-1.80470836425765	0.140105722424307	0.170642644940499	0.44713365289299	-2.40409362991672	14.4337350911922	8.40350191291775	-3.4558166228621	-1.60796770177922	0.308976149243024	2.29449606346783	3.30722310772251	-0.451290423801227	0.379819780708952	-3.97166653725492	0.362097794786084	10.4582551868488	-0.630972754901964	-1.69252240344029	-1.21081920140619	-1.42369598814859	3.37939299098222	0.765875859817458	-1.47816023860226
ACTIVATION_OF_PROTEIN_KINASE_ACTIVITY	-0.671320717109019	14.0598457843552	16.3821438622122	2.45128164739564	12.6583894176975	2.33237232093414	1.93590681187891	17.8165722034038	3.85134515097853	4.1980631850492	2.21058830975192	0.944663925040087	18.7045807150097	-2.38064878475417	8.10324662209858	-7.99956630117567	1.40549373463796	16.9578626246735	-3.62094339698899	13.5931113256595	14.5584156043302	1.79946759069887	6.47642335198535	8.7558889510865	9.71934588953526	1.49828840837268	0.0768887659756717	4.00033386683415	-6.61303951021982	7.15260222824224	14.1442470593626	24.3789342677314	-0.622271859637684	7.69617125514878	33.2792858561631	35.8591547802592	22.9196203474087	23.6274776272625	5.09454013953487	7.55168017571117	11.7550046111907	14.9337998087206	5.85615313748062	-0.530359198670029	-2.50685082414965	4.2573823484568	0.61550550965106	13.126699759551	16.7869141240595
ACTIVE_TRANSMEMBRANE_TRANSPORTER_ACTIVITY	110.310905876851	240.940368629926	839.554228961154	334.77628105886	530.485293932256	601.140140978809	218.960712859227	510.629219981594	122.704428807127	201.675168231752	170.321365305857	94.1271661246422	188.097687296538	377.275214648457	627.362304246793	160.098825471645	136.646679532995	66.0548353934485	78.6993166217184	748.995685226421	162.369647432724	91.5917275018224	543.152764545424	572.670760911989	282.601954580023	411.377141426447	294.363935854649	49.8106315054214	222.124996830533	92.5741053338178	214.395634453141	84.1024920002333	133.584218522374	306.101545914018	852.073737699255	275.255248282843	134.59246899658	322.302756308328	114.598528198232	127.29113920773	539.124833615435	713.13010357409	308.146792134451	158.941244480047	270.460233756486	386.572172526048	138.815724415981	402.244385379427	370.38266223981
ACUTE_INFLAMMATORY_RESPONSE	4.7064543765605	4.36866314546861	-1.24390902357108	5.69795982451111	5.9394851450753	8.57091630154188	1.6534248708862	5.97357531565935	-0.324402913431335	-0.327455565768116	2.36949731449104	2.44622880301641	2.50477681549476	-0.757770736084193	5.74812616757497	-1.15143247485511	-2.63051969458115	1.17164171184321	1.64816205146633	3.80052977750429	-0.27553773682044	0.650064450249844	4.36919411978845	3.85869916930176	6.99374516868635	0.995678159210962	1.12563505893215	1.00337859303055	6.29274351655517	0.755597697744393	5.73600573931475	3.10473731228233	3.15662746849417	2.91847940581574	11.063237271934	7.85753698047822	2.71494504335407	5.35265570772798	0.919301001757743	-0.408495988784697	3.23894543882826	13.9637749450336	1.47534453825585	3.35236142967581	0.645081157574126	3.74364807524318	3.08715444582908	5.05215515803355	3.59691393346728
ADAPTIVE_IMMUNE_RESPONSE	-2.77259244867725	10.6873246775103	10.8426245833069	8.26278763305803	14.1376654712372	8.65313603280994	0.253532248794346	30.390147259001	13.1509031740896	10.4232850285356	25.8896471237027	14.8778666525376	25.1951663025969	19.8171089821411	11.8541875951179	10.8888777777138	-2.23245337355925	-0.966607857225116	2.20172989951574	-2.22729647899299	11.2527661795185	0.399167170052199	12.9414074114976	6.09335651176144	5.74632932520586	8.57546563588249	2.87571105548056	-0.546251161919596	1.4254117811201	6.26291457581349	39.245374000174	7.31118706773958	5.13395174202858	-0.339009933867508	41.3757573440267	40.7742415671183	0.475881665319032	17.661651527216	28.0128792821074	1.09241917537258	14.1527001220322	40.0922479623006	21.2809982436784	25.5423049069766	4.39752231516236	19.4742150920015	-1.79210795716724	6.00586675546146	4.09698125010243
ADAPTIVE_IMMUNE_RESPONSE_GO_0002460	-1.82940417348239	11.9705919128702	15.1879706003461	7.99849992588036	13.7691849557627	8.8031587459489	0.757284255881254	33.2042210609046	11.5378733791144	11.22544530163	25.9208316762485	14.9790526258169	23.8027196837921	15.8547940539411	10.1948269661541	7.55871813765998	-3.71811073617311	-1.45881639243279	2.79691519185084	-2.95697729042501	10.4943543550536	0.0857092059380399	11.3473526245624	7.3925201624097	5.76786466524188	8.00392502574783	4.33814297524267	-0.340945564890559	-0.521007604142863	6.85348038878598	36.1791575969494	7.48715427025515	3.43000490008599	1.61330486737377	38.1569603949991	35.3345756280775	0.0996908296175227	17.78288882578	25.4238677132745	-0.670011845775386	16.1468595424302	44.9151638074588	18.7606869584651	26.7508124631992	7.95148316232588	21.1253801192528	-1.80975378507433	6.1478771807615	6.26329417822751
ADDYA_ERYTHROID_DIFFERENTIATION_BY_HEMIN	3.30320352914404	35.8040948727311	119.186440852419	16.0829808356926	66.3928316769009	66.056654953981	15.1085199413117	46.8026283892231	72.1831640936516	79.3020851194175	35.7661526782384	125.484451977604	146.017816429119	5.85692130739106	83.3389871328245	51.1211178861871	25.0998650853375	-11.323279877398	69.9925447351866	1.60185646608604	47.3516543175178	44.1172828263938	53.2758732300369	78.1600181995182	15.1177458367113	71.4682275536251	50.9787785406623	47.4746597861547	5.65511008114695	46.0764401952172	226.156059598557	74.7047308754587	25.0925493542708	77.6805365789086	143.151102044947	245.820839327937	169.206392703815	77.8577570131198	71.0025054620534	-6.45577330215372	121.435797119903	49.9382727011333	16.3077362815808	41.4946052870041	-7.96365195063293	35.0254764912324	28.7112945515745	29.6498697658048	67.4261281648734
ADENYLATE_CYCLASE_ACTIVATION	2.37494895944508	-0.580028287107764	22.1746080952161	35.7302746323162	26.2850498647669	13.6310454772398	5.41338523718318	19.5119738880042	12.1897978483341	1.19931033231368	6.69516508947882	0.30472269258698	6.1448078864608	7.79670705381258	38.1743069547631	-2.40900991976878	-0.834506682858153	3.10126115738638	0.968497875837582	39.0206501293421	6.30290160464947	3.89193006662379	5.45040034934684	14.9055350126886	23.0140286998799	14.4607476104491	14.5690967197241	2.52782914813635	17.010762461999	-0.224073883963177	10.0967225693381	12.572061436142	-0.937361468807958	10.469851346588	21.9106559194863	6.41550654117984	11.2097366650308	6.93805116009985	2.21905813002557	1.84104842011786	23.8277656862894	28.0911738131824	8.26637656959561	4.44852369679916	9.63990419922559	13.7320974140791	7.52068131750429	5.67028581458394	10.998875862383
ADENYL_NUCLEOTIDE_BINDING	59.456880861889	251.887953916365	655.311555529669	214.713260614506	313.704419926193	169.71985166786	66.8865912801861	526.728075163333	73.0341972051473	197.196865095483	84.1569271471206	82.3194781259504	236.967947069237	168.656507177826	211.235695062415	70.2223942114509	92.2590502491565	84.0697977865356	158.676703724427	457.360530399865	68.205985382304	56.4836736822489	38.3099994208429	26.5869582718857	430.65097985408	327.456761541975	207.94267639155	28.8424129720354	54.3725206312868	168.491767030404	4.38812140310005	89.6107785283367	83.7823828802544	182.981974473864	669.81800669375	336.574287588292	84.6708910808024	115.911870393785	107.652923884901	6.33856269459213	167.307073485957	300.571470028756	181.3165037567	171.418784874005	200.044205708326	190.057614418435	39.4101698889612	205.071702096389	219.063591277301
ADENYL_RIBONUCLEOTIDE_BINDING	53.388796664596	241.495457863876	607.906513814576	234.166245414452	286.07475466424	152.183018854787	66.0093724592848	490.953707834748	57.7203676031863	197.449690759253	73.7172466482795	73.5028404995828	205.975002734522	155.174932552694	203.436812543876	77.8980416709202	80.2660871899208	69.2470250654482	156.729448212793	381.424647131575	66.8348197459563	77.5122271954581	39.0230808571251	19.4666415912681	381.998267147549	300.995596018875	185.581235369679	33.3784324925037	37.0763874140589	154.905378663384	-0.644377396060641	84.5864684934642	49.7292576000472	172.451695786026	606.73621540991	303.68522017992	74.2013190987935	108.754939054823	101.509388907186	-1.90255017599071	184.385861792756	319.182996503122	160.600134159195	150.724150123601	192.89215323393	182.443359584267	39.6658968994434	175.914035811137	201.263318626642
ADHERENS_JUNCTION	2.60809518345687	4.32589408139507	21.4058725496995	20.3513319753635	13.3584611440773	8.51142641775681	-0.496352802152326	19.8693472986194	5.34818978550852	2.14744615119774	-0.0566740138112857	-0.530060542426779	9.51916488457887	-4.80753071266244	28.7685043041552	8.36790872180191	-1.96827021226859	3.86778172363802	3.59248906159744	25.5153230550048	-2.61704853129348	-3.37384610070427	11.5511790168064	3.1521994192255	4.22222574692295	13.8326170769024	4.85409310051964	0.589190100937706	0.217679644913446	0.629440722573137	4.45786743206665	-0.880183086581332	0.966052951427193	12.5675869335098	4.81554128382476	5.75180969322113	11.7465472618614	8.8628545460675	6.45189060609829	-0.575581804193656	13.6549557265358	2.48898399546455	5.44634091716419	7.36785484796488	14.4391753125907	11.0636719121144	9.22944250372471	-0.370295270880117	11.430267182342
ADP_BINDING	1.20755358854912	3.47673491886799	1.96613859354022	-2.10866818956205	2.44716683102857	2.51993519466052	-1.39111990486863	-1.83767028125903	-0.990064274602753	0.20096857527658	0.420985224992004	0.819151661261867	1.11137428580631	-0.0767922328114232	-1.22711194704883	-0.00844010626407602	7.52281580106534	-3.62110000069266	1.68568655928372	0.581839519742483	-0.542263404302407	-1.09482176698228	-2.8276999174463	-1.18187249622374	-0.837864823419497	3.11077981710239	-0.260365149881232	-1.77152187335187	6.08892255550959	-0.790678483098568	-3.33382127267025	-0.891743179575502	-2.76148235653142	-1.44520742147252	6.69509133388619	0.0580841293464003	3.66012823908829	-1.59424260305282	-0.987778786041933	-1.69501014826788	-1.15308716232617	-0.0853015167196545	2.17985199331672	-2.4646732296637	2.6839500971121	0.195578000742933	1.72616848105477	-1.51580966353293	-1.73712430831621
AEROBIC_RESPIRATION	-2.47716482676303	7.04204252032785	17.5359396147615	11.9866172671666	8.13114868944861	20.6962963944813	33.6551918783807	40.4271662908719	33.2945844701305	31.6807361534956	15.5861621383871	13.8891651436285	38.2600891352215	12.301430749661	4.34969378284574	6.33143468190008	3.39159219138188	-1.78023742836073	9.38294559806824	18.8105563680502	30.8573893283434	35.8722119391123	19.6875492590436	19.8843024160102	-0.191548701709171	14.0908874761232	18.3323766610171	1.59740907322738	5.93752402793176	4.81850121966281	0.979419593178149	3.04271002383604	2.64794759355982	4.63345987808603	-2.3657619635116	33.8029206339053	22.1792019252714	17.9081392607459	28.5852913624128	14.8900642615198	10.7355205456179	30.524420774693	10.2272359543177	16.1127392432357	11.8984336038787	21.8574079059208	34.2178602031869	14.5749201396911	8.72319978352712
AFFAR_YY1_TARGETS_DN	304.297200610376	502.421192965147	1546.10003767957	1082.4592018028	785.192962636506	1318.9651160818	388.86359975645	1618.51864263397	177.775395026848	532.815693090358	670.566068402945	298.106144613654	896.228257714459	1278.81579750851	1826.49703843355	1394.04255779111	303.951206498824	154.518238548123	322.853710418165	1370.92431111534	425.12766933123	271.608516230314	512.59450258858	664.247143188316	1498.72492027629	1040.94725149581	741.496086905741	77.527166197348	745.525933734901	140.322811182563	412.717448416826	442.484177622173	227.632811292674	1232.70256887148	3386.0557981464	1045.54443239112	483.01903612536	498.395527707025	1216.22654098472	322.348082230833	861.350379272325	997.607786208915	1426.48055242777	500.500035846792	655.921132423757	1109.42157633257	509.665637648884	534.603812857788	405.777756432169
AFFAR_YY1_TARGETS_UP	159.961484424243	233.899183910464	1377.44550305172	844.245958178203	1463.31410922485	1089.40086872986	209.034015412467	812.663543224047	258.164076927463	613.458595751591	505.455543554802	203.630637098357	284.398074737407	144.386787791843	1259.00772358231	247.355028155419	286.142254144839	128.953751851397	610.750698646062	1952.91704481874	484.242348370568	289.112805446657	332.40821269249	756.247087625454	483.73261681114	878.084847298329	912.581520594556	94.5666305307067	515.939976146907	225.295447471186	368.85322784659	427.142056327108	574.455932997148	720.046513335295	1661.88858562046	1052.65028937888	212.133814454587	691.321970971162	259.731661742661	587.456184670673	1321.68976312306	640.649043682812	550.071103864674	385.503693973572	1188.18546846784	807.372694304628	623.72703557943	386.016474089475	848.957925609871
AGING	3.22931069373663	-0.592606348778586	3.72099223241817	1.74897817008299	3.60202090929993	-1.32523383262128	2.51945995783879	-0.903214313176997	3.27510630275126	4.37120788326886	3.64845592489814	3.20364953278272	0.793625832000671	-0.570622367427934	-1.89532215625206	3.14714008394043	2.71239893963716	-2.29581890600822	0.601741464151348	-0.836597530917912	-0.595373264068528	-1.26316878058985	-1.83969574355801	-1.17768252239914	1.9511308945168	-0.106632910593066	0.720988165161115	1.35858458208497	3.15398809853218	0.270014793283968	4.72531422768284	9.59805436230725	-2.40940210203983	0.312613953048812	-0.0126222443187616	7.04745266723562	4.41151995843159	8.41520732640928	0.83323506487826	1.62581364900774	2.04053180618421	0.783835609792927	0.60124783903519	-0.99829531732668	3.51851528805705	5.61108663759282	6.51307648699704	1.40522793055838	0.195312913632711
AGUIRRE_PANCREATIC_CANCER_COPY_NUMBER_DN	49.5111271716483	197.949293062061	557.462327914929	114.151251042378	153.497377303292	238.673157746423	142.090050574888	75.2710740140027	72.0846466659183	121.781130606761	264.476126015327	23.1082163006788	194.817399076304	118.542537274195	448.842140555417	208.364702293301	54.7350091783574	33.2382516207992	68.984503792329	256.436535473467	36.6083015547029	34.495859608283	46.6764494024184	191.265991253492	875.052751699158	468.68715903349	203.264875485447	243.011033475346	253.882678746122	90.4341421986783	278.545779816273	354.774155500431	329.41418982985	50.1707790626386	1262.15520348365	37.5294705133698	7.18883703545726	155.458028387139	338.124820058273	433.447389390412	148.479679018166	228.571013038473	331.845794312368	129.636496815945	372.394185380133	125.20476141858	-49.5502890269798	259.291343272591	193.908073670595
AGUIRRE_PANCREATIC_CANCER_COPY_NUMBER_UP	158.004856707713	238.601625295191	1267.06195142412	1173.35457415265	760.114205817462	611.593972845083	221.338051679564	219.396457950617	67.7366086298169	277.347584266168	407.468827423126	208.173722870627	422.269826234869	312.609388220456	1106.80315477067	1424.09628074834	207.417370344993	331.252445236324	326.370359583022	536.399886128842	660.265701240541	1440.62585547819	707.630989442791	614.853995689761	1253.14641036245	928.388337797862	453.497017273191	347.342397186438	196.182103957026	257.91242219096	386.591213761007	460.47427636288	690.959234477501	914.551372864895	1729.43928510633	818.574084378499	326.216660267815	1291.19178286156	1739.80783032211	849.061407568496	622.813632097896	752.86368482138	1358.92055211133	224.050977281495	616.47836441426	677.075022239633	48.9962310728559	403.87920968966	1157.68134903447
AIGNER_ZEB1_TARGETS	0.79705279551312	3.00898954142646	52.7265087242859	28.4401160641178	68.6587483540035	44.6309051387059	8.36956652697985	75.9570408942866	19.8822647665343	-1.98269729193956	-0.28860395426705	0.759439624760908	5.7460013102063	79.6420496467011	35.5249610662476	93.1727055356172	10.1643642568381	0.631614289167409	16.4598727379432	85.5134273115418	70.0093985612852	68.2373458024145	24.0388809172359	16.5076753288588	17.6563833582651	14.1365179204465	25.8659727491811	8.58920821307014	65.8746918813354	27.1161224768452	25.4578440087207	58.2110035561646	32.1953520462135	40.4659696897749	82.4551752725356	16.4297888765629	2.21646294326067	17.2682080956933	12.0114267779905	9.18684737907664	46.066528878027	40.2034858103199	53.527574251707	21.695110902991	32.6515569000001	42.5796890841262	22.5692035388539	16.1516461778857	31.6496769973105
AIYAR_COBRA1_TARGETS_DN	5.69575484424158	21.6637905871513	0.717211059516832	6.83790421128841	5.71296148273461	2.68683324396237	-4.1241832582439	-8.43778769820971	-12.2676372602608	-1.7470127756695	1.00576885246707	-2.07584086533865	-4.97291688706587	10.5562895260613	3.37693474946278	-1.91643881779368	11.4392349860012	-8.87929021865083	0.621587594537532	6.91239363508767	30.2316888738455	5.77798004592833	12.9651384251128	18.157318161259	-2.83402762957239	-5.05871044325881	21.2452398125589	10.3610383953847	-7.9996018117382	1.38729586489786	4.53418513268901	29.5700258948497	5.2647280839184	16.6684684797499	24.0994631363779	-8.49711796597532	2.8537511187257	1.9155964965334	8.00411528381162	11.9021889880572	1.28384857450664	4.99221784873707	4.11330448738694	17.9906299042023	-4.34060041407516	8.940847723552	19.1888498244997	4.28213226351407	11.8398965518412
AIYAR_COBRA1_TARGETS_UP	-5.03640911975609	-1.79277355279131	17.0395943408205	21.8818036683273	33.0545356102379	-4.27941375221155	14.1462242756138	33.4765657020621	-3.00264294250334	-3.98175635018916	5.62201116733185	2.16589874315894	3.68926097486736	1.13608430898873	6.15699207196813	18.7946237689598	1.16692837694766	-4.12628684458639	1.32489727288433	7.74790279484407	0.888356106605778	-9.2845918607816	-0.185552032367167	-3.75921724219261	5.61472144350102	1.09692763660738	21.8628748948022	6.58627674706601	11.9712923088357	19.5461096952792	7.83302575451407	11.3823643493818	4.16641860632537	4.79424899776729	32.7804186909427	28.8685474166465	9.94979476409414	9.38640749319077	7.02725012725404	1.73503870067929	12.7599730804203	-11.355178146261	-2.17590738268813	18.9014945756715	13.4209709606778	6.04543487238676	6.06162146690314	2.28417176347695	12.9408790809093
AKL_HTLV1_INFECTION_DN	13.7967192141165	11.0956814613019	7.90241005946335	27.3899635137265	27.2997067358984	5.27016994880619	17.9634710136022	26.4650557320144	28.2703740569234	73.5488337163329	101.8176317199	51.9466171748014	-6.00780768589835	104.83897115286	99.423454028432	120.869517155209	127.292910700991	229.428516102786	61.4215300158347	96.9127945229733	60.8701283724931	29.5782221886059	68.7374958044317	38.9771499952291	331.312821993177	30.1229839993725	81.0478874219954	49.8437895713228	34.4156401723192	19.4626242651422	120.965564689549	55.7284624816668	23.2321148335498	23.1027492363827	90.6195310149961	44.2248942518128	23.4621750667563	88.005468590748	67.3677392596295	106.369514418354	65.0649629295111	21.508241762888	70.3688104565385	28.788859889931	146.012933271878	130.216002130159	41.9798148664674	36.6338708375863	89.8366913875825
AKL_HTLV1_INFECTION_UP	3.40484382656016	-2.96856434490943	12.1424914799244	4.71900930859968	3.85352561819192	16.3444742052123	3.89199489319583	8.39005289082977	5.02400283120174	1.00543691631519	1.22528313717677	-3.86993920686672	8.90835869553401	3.11880573328891	5.21356330714766	1.22273545371902	-1.64727853190885	-6.51013561957633	13.3593851841627	38.8466824987108	0.529562860017761	-4.08279619581334	27.8525263532547	0.223186031925528	5.6192419496275	8.65904060221518	7.89894824245563	5.50859586573415	1.73682756650201	5.60487453945538	29.1165807024306	46.1374085598215	1.33024401739075	12.5615102609762	2.55062554851199	4.87734400365996	5.01532386718392	4.50031400258436	-1.57817504901224	7.93311173352003	20.4337108701561	33.1808794763442	8.94887310188406	3.15906923298567	-3.82874481309764	2.59344339406295	2.27704879649084	26.0149617657749	17.4968004799658
ALCALA_APOPTOSIS	47.2376228015787	18.3282823802003	167.542809136073	-3.45091117786214	21.4705064704999	253.051112632457	56.4056578288422	-6.14755921893998	120.727624068948	112.632692741309	176.952122325828	57.6796124703829	26.8130173784529	72.7852130180377	37.6308015899442	74.517898645754	133.961170870723	-12.6893445928454	64.6940950910254	137.730100774302	57.1996809671514	113.274184495836	108.215786279082	54.7069492311271	35.2518737486649	145.070297442251	72.0509269058198	108.386737469057	62.8017714720065	20.4894504733487	235.430340657418	197.838974909122	39.5534040277552	48.7024495614898	18.6016019594603	9.45371573246541	26.5069225998812	60.8174679575831	67.7271715711985	172.203881988849	68.5796254748479	149.07236211597	55.3865076464826	190.131709457105	109.791979507158	181.642637525005	81.0532069365908	111.085925672862	175.527435768271
ALCALAY_AML_BY_NPM1_LOCALIZATION_DN	236.776337549912	202.117883017678	1073.51778246312	258.907367708668	298.940334085303	971.054723038291	310.959883420506	1065.94747879618	124.666917049744	818.148701462593	1238.25543941037	90.589414097072	184.521258212707	482.381293877749	821.474318603421	1124.03647448203	45.8017315571591	85.8554281787647	297.606286545516	463.481328554977	94.3190318634014	102.571881896241	230.330518288875	456.722523155781	806.486983133823	536.683878599857	527.688173332854	95.528527829303	528.291342905298	157.034704704846	218.413429236	209.495595133788	309.38480676371	776.913588422417	794.17868316662	543.137806369552	364.995708557433	342.062497644187	491.512633592292	130.486391622155	378.987603821525	561.122780796773	597.064570571234	360.014843449647	394.953607341992	511.618147172956	586.945993546817	599.204340137011	275.023550256534
ALCALAY_AML_BY_NPM1_LOCALIZATION_UP	55.4698558544508	88.5740511619577	333.669586241928	263.919564133942	541.265579665527	790.360706309342	82.1485588868225	350.028536540722	179.122444578203	341.688806090385	308.923958637127	229.10710956319	324.013813976812	-3.44243559285624	866.699368495156	65.877768199045	47.1092303055618	169.406161327255	97.1216100807596	353.189109244851	502.231592991945	384.152534490812	58.8927603658797	275.621751374647	539.085896328604	306.69765613816	323.305853809605	-25.7986184146895	677.695556416701	105.407005838062	297.246544211616	330.334664420583	12.6472121861405	248.270106274397	487.629865402353	560.960924182001	246.594811448028	124.118576577822	85.2207018586754	92.2897873882908	316.816114374293	38.3889971098242	84.2135057038229	194.990530542234	134.158132474875	362.152744165234	52.8878319134605	133.01325029727	449.152853235594
ALCOHOL_METABOLIC_PROCESS	7.36473060206615	74.4069374871589	119.579650551907	168.65729883068	285.40334021275	134.431222135789	64.5178843789567	99.7333281692345	14.4410267233414	14.833777505877	7.60878716261872	39.3901386933238	44.2554592820052	104.708234877502	166.346415788567	115.845704883872	11.0906589565432	17.065800780556	66.2669799889399	136.283602078522	-0.762936185063731	29.5322559297335	58.3223787067258	9.18970304060159	5.20912465598638	102.987730708689	62.495524022186	11.0458517653209	81.7844072167816	30.6740514626677	46.1404538676076	45.3993441884062	56.9180483277855	136.08369449274	231.55467838799	75.5397271034171	23.8462573911799	135.966565485297	74.2601479917542	39.0663901992236	159.947895835675	265.712796917927	95.6586756623793	24.4676016778765	98.4610160897556	63.4165004161513	123.975352534708	39.2766588022208	124.957832750998
ALDO_KETO_REDUCTASE_ACTIVITY	1.53929957842179	1.06765861462254	5.32566058020043	3.80038564943972	6.34591256246926	5.06735372447935	1.14858209660838	3.22878912218136	1.23287425170068	12.5677676508484	8.83913287447766	0.82701662837909	5.37468331796357	12.1766881085412	6.83744705324301	5.52393036101496	1.19135338159275	2.29673605610136	1.41713997715746	2.47461068808302	4.97451586694443	5.27436764512262	2.81494387951911	6.53321742102189	0.823412250869639	2.85943277744758	-1.22769272545515	1.48357149991549	5.43071386165824	0.916190146838673	1.90156302371668	2.94510237453293	7.3504663300483	2.79884274688842	3.6310935409074	1.21934676965129	0.948005207016861	7.12813350988679	3.98246874809963	0.014874626093624	1.39177755478855	1.75148558405851	8.09459017449574	5.95589240355722	9.45948627652964	2.76444044746868	2.48918297646893	-0.153636859497095	2.60653554643034
ALFANO_MYC_TARGETS	24.3278499482681	186.406896430068	666.874223602435	256.343744152142	833.107511003185	549.341103212756	218.900225609715	737.636897030188	138.039705822119	171.411945856245	143.674769679633	245.8954904328	338.247739807942	393.305386192536	193.151083718706	442.431918227959	4.87918527784149	37.2786147304122	169.837976491059	483.523229068975	579.560116788493	184.666682263089	403.636428522672	598.532497553494	939.420878174319	271.833249159622	82.1745930108343	195.508004117796	157.019182930871	129.305494694864	240.726478208285	557.136899279872	80.3565738933475	488.697172982754	860.871943898537	562.876467516	319.05697944415	352.304811685727	75.8409987286045	-16.9983386616391	468.985518888757	-4.30274834773599	272.864493051384	362.243716960375	268.090622211698	224.485023520114	359.193892228325	170.209533456194	385.029795269004
ALONSO_METASTASIS_DN	3.02830522903568	1.43476163170093	17.6243726680877	15.3072672871833	14.9749765261086	24.0560938484528	3.24129736676566	12.417308615443	17.5018031564863	18.9524947460041	9.43132248812833	4.38776510435074	18.3695664314337	5.97629946894247	42.7271905485423	-5.12533697118419	-0.54209746941655	2.02918558968931	0.343234347210048	51.373260869463	16.4206240220657	0.110385978407061	33.9907882819236	25.084169899325	30.8361357982566	14.9314203288312	15.1204443627637	1.98055716352265	8.75770530506323	11.6116112056797	-0.184238290810993	1.53762714877371	2.53275459865239	11.2241510357663	14.3586563838917	15.7671221326168	12.0851644676459	23.0560421713089	4.24667468092174	4.168644124418	7.63670543219638	29.8367688563268	16.6532638937228	18.299551510185	4.49125237506989	28.9734756381934	9.08688441789029	20.142267616805	14.5138747589316
ALONSO_METASTASIS_EMT_UP	7.06215706811679	29.8900090534946	23.8922621291821	13.2385912000687	2.66820952948902	44.5132057686674	54.8847325172967	62.5164363147693	11.0128608023745	16.4850245963254	21.1188768673542	24.6888606637054	27.743775894153	14.3037342528734	12.6848052607832	31.0776659070489	-0.960947923647905	-1.85068604828574	15.7200024160664	2.81520136124875	2.84532347211273	8.59746534172454	51.6010057152181	15.8488103004876	29.9763004399766	25.9258275102306	6.82812505615871	29.4658111072859	7.6045316711818	18.9776674453064	12.4763383444346	35.0454379514481	-0.133258119842585	8.40532015794492	10.6933579834153	17.7388952954856	23.2663040711822	7.04619882947861	50.9172741351892	0.213765143512663	14.2677704287146	47.2399334162608	38.232458954444	12.1187365325567	2.56337315617789	25.0307826074602	30.0844003582564	46.7015876597618	22.6086516107626
ALONSO_METASTASIS_NEURAL_UP	-1.24403547520472	-1.24082462005807	4.50331236644877	0.979411903376273	2.27011268559324	11.6103895942237	7.24193111516858	5.7694898445731	2.77238646258091	-3.08015015504439	-2.33398601099275	4.24417286880969	4.17058866220239	0.713200625017205	4.65610885592113	8.35986342918833	-0.145910056720107	0.80955595487724	5.1481438945937	-0.349497293838033	-0.772292461344921	1.52683133944828	0.841791456525907	14.4452627126299	10.9510524154646	3.08376490252625	-1.9283447888472	-0.658789520167477	11.1688948582916	2.3272411749727	7.6245116635492	20.0731930087966	5.55905090496235	1.16431241432348	3.92037823962815	1.25415185941342	-0.0784703192008734	6.47493564723487	14.7934515941345	1.98572711774831	3.48602351062727	-0.476248962187734	11.3288595195949	3.74232791135094	-3.75238841629077	7.21443271104959	10.3201385687879	4.87849349424396	-0.65689398904681
ALONSO_METASTASIS_UP	87.031209222773	156.035559554539	368.88961669127	459.222327034754	297.743916403126	317.227518192155	204.347754160448	282.888668786325	14.5616840273094	645.009098148714	183.473947238855	256.462256493643	574.143035017515	54.0963039034991	210.820382324297	215.565166416694	116.801314875607	652.834584905063	872.845677091286	524.051307020772	226.278412952748	337.162948838349	545.401857798462	157.879770176629	651.643885393062	243.124428667563	608.91755419555	414.953512280673	658.744774153737	125.439712055489	238.502671383908	380.524996074603	169.088604758991	160.683529668095	300.900301564401	979.347692571308	605.296130846954	787.32569219954	231.994458952874	178.830306056442	413.486205353493	1136.47218360514	127.851428208982	1138.52089373746	296.608267421126	300.652853885414	171.034403109975	928.347916735161	607.911178067764
ALTEMEIER_RESPONSE_TO_LPS_WITH_MECHANICAL_VENTILATION	30.1191821084793	313.883650451995	851.835412818841	444.35665564698	391.942923521969	756.583258475195	175.033432042524	845.653282727197	900.791956881956	580.575068465358	695.90200750808	766.437850679313	913.724348830143	471.604015719649	658.994390097965	575.351688449662	133.254870217905	135.79078412959	489.72602055008	119.828994128676	652.127865147218	578.38151753371	698.787879142053	775.90341725688	255.241229488647	552.567812792207	246.166823093498	404.709172765833	619.429070416409	257.086805867126	1526.06573940663	1003.31561338158	1151.05160454476	290.85614040416	543.789273734039	1386.59500863076	411.160830034301	507.388315283043	1196.98876030729	412.969000120001	600.237720976419	871.864783146926	615.143660885815	607.089181304994	459.254748403285	548.417345100059	706.516256983924	535.583676735406	744.019663619988
AMBROSINI_FLAVOPIRIDOL_TREATMENT_TP53	24.4520977999472	60.6789099324574	373.024743875734	317.464107239465	313.125801595974	199.078887995075	54.5345038269424	392.171470205918	96.4181815733746	182.907012556654	129.581119644722	147.917779814852	201.277758422318	32.799105261224	334.619913754634	145.228357400286	52.1194993172366	118.716310545295	189.161929815271	685.190275035569	195.770744020066	97.6844353986142	231.525055251506	489.896755708987	114.451919695547	226.326440097856	119.969177173039	44.5193084936613	59.9609673045771	49.4974556170507	130.758643078723	30.0779480931531	77.8137913705375	164.707953435651	482.908258362607	525.275291334627	196.770503802119	262.42843064912	114.311594735791	14.1309466438697	279.717199495775	261.794725872223	127.876472564449	206.388989351749	328.72555205547	276.807779285733	87.5065900426352	143.183883063219	406.979208377703
AMINE_BINDING	2.45437897987005	22.4018278235789	46.5184993066988	29.7923885557515	51.9112501956746	35.9775397008854	5.26376429765024	15.0652836716447	9.18735512383596	13.0495771435504	13.9831284650984	6.7264995216466	21.0715514853794	44.229459787476	14.6490603054679	13.1237594391009	3.86096564691617	16.0185487862067	5.50214916638916	48.1118641193898	8.25952856343001	16.9620363540257	15.9903305009581	16.7310348251632	25.4198848705919	29.7568875627779	19.0496236000484	11.3557625891204	28.1088188610392	2.06845763024686	11.1194574904426	15.7307852770834	9.73917681721895	13.1502998928227	56.8132699480274	17.0321727781267	9.58469584887202	22.6609326188486	13.1308097075974	11.0126839784456	27.6747964614647	72.4060911054351	29.2354994280528	16.1119808418158	19.949067667026	26.0713598461842	14.910835866268	26.9553085922979	13.8207613313967
AMINE_BIOSYNTHETIC_PROCESS	-3.74869541112241	-2.29169673585001	3.0598296396713	1.43697421999816	0.0587467679284992	5.21382651004382	3.54339997004255	0.564188941809424	-4.6786338718857	2.09529707487533	-1.86021501343199	0.848543882280233	-0.0275453217954826	8.74239649145065	11.0966013328474	1.69590330816414	6.85434447156541	-0.0040857687142436	-1.41996339393272	11.3187289030371	7.5586226437249	9.01497241721072	9.49465388204513	4.02118025343458	-3.29084140090832	1.30122627440125	9.40076925328061	-1.469057406293	-4.04506761430304	3.13320074899412	2.21040221666116	1.22737011500109	5.0413024068425	14.4129026515398	2.6910249519736	-2.53946508723963	10.6820837345963	-0.362033136272638	0.313514673251002	2.4142172964818	2.94465093639218	1.70719540478196	2.11502759715136	-1.86208380646965	4.06661381764205	4.58491971679849	3.40404888930157	-2.08383018846178	8.94647862694079
AMINE_CATABOLIC_PROCESS	1.07407365678073	9.04100632964946	20.7904547581228	14.3056270889737	58.5414019883302	14.2192838406048	9.53027158050338	12.3054491147778	24.2365864790355	17.299161039998	5.70472478271904	6.45324394485575	15.9970062799328	4.75036044809921	-9.10328917346311	-0.954794829048757	1.91171607295931	4.40393750930777	3.46058613790552	18.9141694545827	25.0074764113898	12.9785650314549	73.7086212464176	99.9365126981219	6.30791067145323	5.46590817744694	-0.000994888987766556	-3.02772908962189	13.657149428866	3.83465624869334	-4.90789316885161	4.33301961256558	2.02330977786859	10.9263842235289	22.8182086256504	31.0001680022765	5.05427426783213	10.3131580276472	9.05465317773709	12.2820214211042	18.3381923812671	9.38908121348352	11.3937495535313	3.71429082354191	18.1140098362149	4.19292247244449	52.3379504442108	5.14001543092427	20.5329746078732
AMINE_METABOLIC_PROCESS	54.9730114733334	158.953249854299	311.699458152212	265.202054399024	543.618332434395	376.761894100394	101.882318590578	403.099313007562	124.040098813127	103.196751025004	54.7775893584511	62.0250098722245	160.041013551766	227.586929685924	370.83389719559	102.514350294181	22.3214861856246	101.144773655942	76.3653814264642	208.393753584558	181.734686093568	177.649469543361	778.320495971616	874.973240086482	94.0711921761193	253.860935184825	151.828098806169	29.4785014087706	238.865865945733	64.7322049047897	145.477176255797	295.31444304847	88.9581349390545	338.540327545281	691.706521339065	250.511322443737	105.176455389871	211.550727886444	59.9638630686501	86.7073906153081	303.333670072586	189.773857433488	161.447691834719	157.053346838404	238.383086934781	109.848942412049	392.245709713573	108.629712538415	307.309401109342
AMINE_RECEPTOR_ACTIVITY	39.6055067806819	52.2131552510452	104.115772517801	90.3683230763363	106.162896705458	79.8471407246172	62.9769253667804	74.0086157973628	31.494196425375	29.1730464553185	37.3466857514002	30.1013421401624	49.0699027022412	91.0229991592628	88.9500265960648	55.8255120467543	19.6319565876432	12.6829453309947	37.1720203357543	187.578919936564	19.6640201042734	19.1710056812906	51.6394629437481	29.1590800242676	45.9968625448106	84.7004334020845	98.1490536213992	22.7617963548826	53.9115856478028	10.8130251311162	29.1953819322513	40.1402047226091	24.4260053841484	61.2371395983901	167.710908028032	27.8630858252851	44.279086868568	104.838959527702	33.0933227081607	42.4444307204261	73.5697589489395	186.161609392183	87.542540768444	74.5044831454647	134.894011395703	96.9858209248337	22.2599932400048	93.2942125829515	60.4266394506595
AMINE_TRANSMEMBRANE_TRANSPORTER_ACTIVITY	11.040626493076	39.3724253481845	137.125198549932	48.2761525167214	84.7513053997068	79.2978841180515	26.7142955084254	64.4672653699087	6.49185939259648	42.5638890973617	34.030133953578	18.7544538370479	19.1714054790223	58.1421781456059	58.7790205555133	4.07525498054272	27.1170156275213	20.477075512945	25.2172264256314	149.281061313775	5.55001948929062	1.23955672285772	39.9120704725366	42.3264001919188	48.2754187855538	63.9149934153793	49.0802064737648	15.7360760869008	44.3302557941092	12.1941111684549	8.07402585771268	7.90361848147856	32.5374043612621	62.088751442584	153.918210298645	42.8215702041878	12.4178293971796	42.0543221614427	14.2237766198922	22.2103153673653	88.1589186316381	153.985445637674	27.7754129470733	23.5091556858655	45.3999403968572	36.9167689084056	4.97954185660926	57.4293140260334	42.6740846742474
AMINE_TRANSPORT	2.32151130982956	23.9677533964707	78.163831055499	24.3288476892623	51.8715227404123	31.0004977877701	14.9024916905078	38.0365062933286	-7.81320145310142	31.4588817358219	13.7165400860751	8.15755673823066	-0.920772789443231	18.5172908234971	28.8725498973621	2.75523056183648	14.8265274103511	35.6866058841914	10.7017849512699	94.6122366442512	-2.23109966037944	-4.98156038464078	36.816332483029	40.5051530038026	6.90954095078676	30.3206540644146	32.4171879922303	7.31684216977836	19.6201257844896	2.17123842671337	11.5022513612364	8.75853549384582	31.60683965694	29.2507839376521	87.0095954547592	5.69103394909612	14.8558604508785	45.0520841156037	9.84034142078611	16.2614525789051	54.9705273947986	55.0224113840782	15.3922545744212	12.847321528474	46.2729632250459	13.4469592562914	5.50519493729789	28.7735540380383	31.9925389540663
AMINO_ACID_AND_DERIVATIVE_METABOLIC_PROCESS	45.4542619517253	127.712382348677	317.827202967613	144.09955521897	330.531948898016	243.758798697262	68.3374560713504	210.986687400975	121.015959433096	89.0116140943979	14.0479685987974	42.4498402641248	114.609923118521	147.493542032176	160.678748694388	38.1045531125318	10.9441426705932	31.9895251377412	56.7829967290712	185.486770105948	206.542897921829	187.329407362359	564.537182409114	478.136086101871	41.6862876912712	172.176036978305	164.707901031384	23.4375521999466	182.09477631645	48.6678056194534	48.6734850897048	143.746366249067	68.7048011359923	192.43608304063	334.577647679572	210.741951962355	71.0023464164058	147.437181133795	54.8011357265374	71.7960770102597	189.328867581555	230.592898312996	99.2818208386969	70.7423699380934	212.072660213882	98.7746780250766	219.693499792769	105.599775818299	197.080495609914
AMINO_ACID_CATABOLIC_PROCESS	0.993714539777458	10.8611758077358	21.4704775403343	14.7325070829258	53.760015420569	9.9978051526296	7.11758569788022	12.6159261338848	14.4456818516257	15.1628229683357	3.19110320017757	8.04049251168659	15.683261914556	3.54982664434098	-9.81077907587429	-2.64263084085657	-1.78855417280332	3.18092194478071	2.86432484432377	16.5493653958657	27.2710675285243	18.9136194727889	69.4452176216349	106.746621019595	7.29907443580941	5.15242758344972	3.40398592343973	-2.33765835369406	13.0677655919496	4.66207083348261	-2.63945951264895	3.9879005303697	-0.0207848919548747	10.0044214096101	28.5583826467467	28.926649021102	7.18529499883531	8.13099885443584	7.20979608552907	16.2462231249302	13.954388614201	7.08936195990227	12.1490176593572	3.19979716986951	12.3547039761237	5.57811578548542	50.8167485493422	5.70844917844027	18.3671787197848
AMINO_ACID_DERIVATIVE_METABOLIC_PROCESS	-0.921235164620028	4.50106089828655	6.40057795412421	4.77904961751736	4.74396602333881	22.4725176014899	-1.14932775502133	-0.654002426856099	4.50326073347945	6.80840731078456	-2.4600398405535	-3.77312197547638	7.71221493134071	5.89932310736768	16.7400588953976	-0.220022506005389	6.22301570917051	-5.68313114887422	-3.82469471158011	12.0862968079423	17.5788253961603	12.7540812582413	23.6981142675712	15.3706870371729	2.97338517426863	4.69641736560346	12.5891632217849	-1.45747198561621	-1.13736529136494	0.499104500551645	-3.09371830412548	1.65671311999556	5.50332496428392	29.6224897290445	1.20878136074783	-2.09792266728985	2.89923985663956	0.562454619401312	-0.626067931003989	2.75018827813087	5.51668292389763	-2.04739273273834	-4.19553083676056	3.13988760811267	0.76956543399419	2.53615899505129	1.34737811480455	0.239581636379797	12.6530217033695
AMINO_ACID_METABOLIC_PROCESS	34.6421845775076	107.368804414188	193.078156732143	106.507736708969	216.286139332968	124.307581022963	35.9058706355232	134.44426433347	67.2857234005378	51.6211415874675	11.0294004424439	28.6789827518605	60.9983376995799	93.5180783983246	74.5909991089534	18.4980122868668	-7.51858364366497	26.5735673254078	36.1427834780451	89.0288812819453	99.0057620632562	105.251903406942	317.563000430183	337.825194649385	22.9370103942044	109.225467293343	88.2173584354487	19.6514664636424	124.038696895139	33.4076392492093	26.7264107939481	106.466983602037	7.78827465124464	94.8170899836809	241.842222927596	134.607843219454	48.2699823740327	83.6334289107426	37.2730049267991	34.2927441646636	103.148482698642	152.956093914664	69.7949488223745	31.0020727795778	112.641430420365	77.9099111609901	190.739004083299	87.7584185807754	135.784764884091
AMINO_ACID_TRANSMEMBRANE_TRANSPORTER_ACTIVITY	5.38340062728715	15.9673195351285	88.3372210293826	25.9550238980814	49.2499465425389	39.6845781913406	13.7097197232285	31.6931918269513	19.9687516649478	23.086237004941	19.9001709384336	7.44236737177216	0.732264301517215	20.9391758285663	31.027311583782	3.90397895748806	19.1323560715275	12.2685640525911	11.4578112300352	79.7352919936991	-0.449563965457493	-3.70389809691692	24.0533893131035	26.0631902042525	22.4693564017031	47.2463947145663	41.154202704457	10.3910954970715	19.9702650661852	8.80892067237286	8.61526174022287	8.4024145179939	15.7953935140629	38.9308857024313	73.3847291873123	17.572283632595	5.155796258551	21.1084408063607	9.48240130830863	9.02578865866227	42.9175696306983	78.4162421214376	16.7605019538942	11.8069379016235	32.1070239809042	14.2974701542626	8.64516701384234	29.220993612339	23.4054248984399
AMINO_ACID_TRANSPORT	0.929449827697854	6.77707308277823	34.7011679957208	11.247696041481	20.8957830882284	10.2692940748377	4.67965648266333	8.97278025993356	4.30270622554231	17.1813488520828	4.53656363504938	0.329625196608223	-5.78419793832279	4.61121440722539	5.62925301333494	5.12457105907237	11.1328458418288	16.257843611468	-0.713736118869939	36.7719549591886	-0.601768266840558	-5.31985207798774	23.8984367163366	27.5439515312957	-0.392367633751258	16.9323943000982	23.191539931923	1.03531699767632	4.39042382027939	0.0785168262128976	4.95804228216089	12.1146696626294	10.9888600159689	10.1345654304891	27.0773012459437	-4.35499881400093	1.670364753227	22.8309773124227	8.9688664064329	0.481191873399913	21.6297041393336	15.5689604316045	9.74245715924056	0.450364088163874	28.6027592545606	0.820924632398501	5.358664223217	7.49163240406819	15.415554268429
AMINOPEPTIDASE_ACTIVITY	4.6760038118891	-1.49230712469546	4.25008564040658	-0.283896738902699	-0.0561240661359761	-0.632477417517389	0.307785302107213	0.107845715225673	-3.51549249422982	0.635767118304376	-0.118094172857465	-1.65705910516612	-1.94366078133533	-2.49383546687913	0.152042112174188	0.121424276877159	1.27260402636443	8.74847729178114	1.02018543853928	-0.234015022531839	3.22159041182233	1.17329467800831	-0.493998904406992	-0.883592597254168	9.15498761476179	-3.22698730437701	4.43753201991337	2.27265171425395	-2.12355408669015	-1.34007906600866	1.12908910572773	1.43360832939192	-4.34083190471667	0.615344183098386	5.98709495762191	-1.85325523696018	2.43124466379228	-0.648317695040584	-1.43895537381209	-0.876648967313581	-0.459069726657305	-0.159857106969861	0.250758612289567	6.34931418563233	-1.76185235330922	1.48358571375673	-0.665752423991216	1.26788777167837	-2.32917279103836
AMINO_SUGAR_METABOLIC_PROCESS	-0.838438763258071	-2.62081666155074	-2.69827182959449	2.65444941527917	4.51470412840245	5.21004545853857	-0.337701299131745	4.60872300073365	10.1722386455741	-1.56681620526627	0.411921403713673	-2.26108970041408	1.68656286460626	6.21235297605178	2.4388679907093	5.22023465550845	-4.04609916705523	0.990276193769934	0.449827011666539	-2.73693209811887	-1.36428411907002	-2.7980545195272	11.1707025855919	9.29835154384219	4.94250794704198	-1.18914116451196	0.987994934800189	-0.169878744628299	-0.43215150972241	-0.285967177425418	5.6023954837787	5.32376585534838	-1.77086337250848	0.35409688162071	13.994360239177	-4.15376314062872	0.0196967263366603	-3.58037609573611	2.30144665687905	9.58612544538456	-2.2718931309474	-4.4069387423483	1.54454360894527	0.221689069649178	-2.33266438420623	4.58506048584181	15.854762983783	-1.48283472186047	-3.09171600050541
AMIT_DELAYED_EARLY_GENES	0.194979167442067	12.2253470624165	9.25830714549105	13.4593379066582	8.25280433404301	45.4661688528533	13.312565337873	12.7954908420644	15.323544322243	43.6649749236502	38.1894697015498	32.3959375534399	24.7517647908676	19.2434307839363	17.2940456086105	2.01370427391043	12.6898740852675	12.2395154335742	51.0310469847209	36.8319864706747	64.958356904725	63.7765917449339	48.9104388419175	36.3651440226615	2.08593994814778	45.6902663584821	12.6416882254161	45.5967539428055	71.7008670592215	5.14634567628244	18.7833346002363	29.5450920546911	38.2104502898817	39.6716792095298	26.9442296851589	57.5792976161859	23.8484355022816	16.6726004321312	32.6303047075134	28.0079186654024	10.7129611838443	19.9955775584981	28.7627031449083	12.254987363577	6.07358382169459	24.0082035310604	15.3170988270469	25.5468972443395	50.3295135408403
AMIT_EGF_RESPONSE_120_HELA	26.441570972798	25.9072892661267	36.646569262942	148.634676415228	77.1877320231022	189.02224284493	24.4579269135583	135.549953126101	159.325992217089	172.782199101834	84.8489791264251	167.539627766088	201.243212243398	138.187724421154	135.383802573919	116.022078367048	14.4712995074594	2.72807234456392	117.246773215935	22.1176228684314	264.408012954844	238.214672188982	156.808247324078	177.177970502747	47.5768267390833	157.545136080795	34.2722936628887	176.107566474678	216.002721748364	54.8833836579227	141.962546915707	268.546615190509	31.2907347505367	136.914068110872	245.947386148913	416.158559298099	155.210569420185	160.106714164262	118.669553866781	19.6985859567453	96.977425542232	172.384344912449	75.0656668430786	101.212577308042	-0.417760328073507	124.812808116732	59.2029299473039	108.67505562659	278.203765951958
AMIT_EGF_RESPONSE_120_MCF10A	2.85816863532851	12.6605230977778	77.9723359690347	49.3549299759975	71.9884806490932	13.4781163555928	4.72388099968628	6.14857102640867	24.1236320748797	12.503650463629	24.1611013382062	22.2419100752848	25.0330293337854	32.324947407935	32.6102390977643	38.4634740532571	-0.163431595329385	3.86879205222261	23.0825564869081	-1.14764544953756	24.1344302551774	20.357430834769	25.0872141161771	19.9961090528112	38.0785513907053	54.2860096390118	10.4824032144061	22.7377899256738	13.8357676287585	-1.89111443961117	22.3804040249424	16.5991936137571	21.7612896483357	12.6754677967026	89.635309419758	36.072394221978	9.86457645237751	16.5130568659307	18.7816403453279	26.3574253759826	46.7587251190542	-4.4090396864017	24.2951085558495	38.0039136048064	25.128534425653	77.3305065121775	33.4096022480017	17.5904261915262	39.8540932822169
AMIT_EGF_RESPONSE_20_HELA	3.12593797696616	1.09702434892909	-0.203596244284032	11.2262589184564	6.85340237374571	11.294847536758	4.8933483683677	7.62138729040098	-1.16668309946301	9.99522706001153	5.76083366840007	4.06714489392274	8.65367737276624	3.27320381494882	5.26241771483385	8.76647369171104	0.0811322042298911	0.107754501058265	7.06255677879778	-1.86500139505824	12.3076002977029	7.99719448731661	4.63453611367055	10.5034206410462	3.99960427167963	4.97945707474504	-1.0251271182561	5.28108594027305	11.551976394607	1.70305722319963	10.5056801297573	7.54168527442676	7.16197784078152	7.6268754745393	6.27229400064665	3.44892537969402	6.8725819646109	4.69300269993657	5.16642424250118	-1.09941063445752	5.77810920010729	15.0242788308882	6.4220261952541	2.31217399628458	0.713596466407229	13.3441175763066	-1.00570386341028	5.21192637344245	7.31717309292603
AMIT_EGF_RESPONSE_20_MCF10A	-2.52356877210728	-3.78178742121288	2.07701415477989	6.34047028643411	0.669160616817564	-1.48870357800385	-0.922812146554283	-0.139652414163288	-2.59371755193599	5.16572754830747	4.22016382174517	-1.08639941283675	-3.24897983550462	2.82139928657141	1.06033469593655	2.587319677897	-3.97754043506776	-0.215133974453693	-2.68135268861797	0.466889487343964	-3.16800357274517	-2.71092089407849	-1.61867727720308	5.98222796076045	0.071432519013973	1.23988816982034	0.276991581721859	-2.42989250077234	2.04793167957064	2.32318256997873	0.693693923061608	13.4590778277957	0.681937685708752	0.708974293964028	-2.42337420955898	-4.06318497978019	-0.80796756999627	3.79019250032096	-0.822587594218509	-3.31538144046265	-1.01316037918976	-1.14066468269724	3.16320085526011	-1.12475936879706	0.0228182941926574	2.8194730360664	0.064294518272691	-1.35493033266267	-0.837189939512988
AMIT_EGF_RESPONSE_240_HELA	3.70822054743122	10.1152064696601	58.3844916840776	4.24435928530267	44.7660052833498	114.739066502621	30.5557724271662	66.1582591614281	53.3719977815749	113.819588273	55.2907492071428	75.0419665933018	57.7790946384476	53.6374055055418	6.18516053059697	10.2524982255517	-10.8327188883378	6.93415347347273	17.72891291139	56.5488563774934	126.40002231685	55.2422548284938	91.2284898347658	80.6756999057227	94.2023828362205	54.0430825593625	3.74647678313662	23.6565082848017	3.1107574888081	39.7159970333987	34.9374083428982	56.8171670070196	53.1390288185827	31.2201459311474	67.020221155188	253.79331751373	132.561153360428	35.2411229177201	53.2236972544413	72.2281104829807	38.419493945046	62.8485207283758	23.0885013228755	42.5622846859114	13.2517863888561	38.8337448969622	95.9871281190006	11.0666276705049	76.9644003022856
AMIT_EGF_RESPONSE_240_MCF10A	-0.500565674023934	0.951703403886823	26.7500549184571	4.92798487407442	11.2235768585018	12.8996370664044	1.27101263747593	22.8041839002496	3.6284798631806	18.0250142221391	16.9208986095578	4.99966765416999	4.00402776140718	18.5275268854655	7.56458300111594	9.32790817141824	7.06250256208676	3.40499901730256	6.19381861373892	9.72140184232418	3.13064547629574	7.13660906456176	10.7717969348794	13.7477342585769	9.66730212879363	26.4115133294073	10.4965764922978	2.6778291597756	-0.32242535235043	6.5475254615985	9.94733716235453	12.2695149941428	-2.48462989033676	13.0239032960573	29.5351007390216	7.68311489206835	-2.6855683834199	4.28779429904144	17.4312737611771	-2.41825446089088	11.5785421712818	5.58041283956264	4.58911022077805	4.25983481956228	-3.1715906784623	8.92518778528255	13.0805879052036	1.61056504282525	12.262005096872
AMIT_EGF_RESPONSE_40_HELA	11.5851210502419	46.8175029227263	27.5686162506357	41.4502498069472	90.4117350476354	132.718943101361	71.7440690796409	44.4931939159953	68.8944398704606	193.650730785959	136.38961599776	82.6274941227568	67.6687135277098	53.6177075294708	45.8016714493366	33.172294331924	9.95991739386483	61.6972099271668	143.917874470035	94.7498509387479	202.41015129066	201.577015361534	168.611715592305	106.068292200974	33.0207834639836	120.236369968231	30.6749473648392	182.753149152502	282.369080582901	13.0150693877164	105.700589579503	84.02137805188	130.660973470767	146.456604103001	33.2728729091713	96.8352749528958	54.524808509529	69.0186004156702	104.84112537637	78.1856737619766	86.500982191883	124.533111138539	91.7040970651009	50.4305541120644	14.0072035481193	96.8370696885413	69.8068228907146	137.575788796684	146.701850702035
AMIT_EGF_RESPONSE_40_MCF10A	1.87729602749863	5.64656019205651	0.456803105243444	7.13256048810057	5.58529626534271	4.90315121650942	14.631567540794	7.49355600615607	-1.48945639246866	18.4559297335864	18.0088050609399	14.3865742158699	5.97260533857107	9.14033120847682	4.49750839965024	8.66526277469718	-1.22236019683589	0.372438108281978	14.2767075041968	14.9582272203056	17.0263761025582	19.4593714673811	13.5628041930595	16.4194816850581	6.01322001135907	14.2575228870279	6.96641538854719	26.8208256288441	2.33834699825658	10.480788934346	21.3396116704142	25.0234815473038	24.6198399787051	12.8374191680942	2.62297382664793	13.2167692662126	0.902911979895206	4.67713016734721	16.4375939096741	9.60716518648593	14.8360614534784	24.1352357815938	12.7138787678735	8.07747584276975	1.75428482307019	10.888002605699	-2.08061293707913	8.77315498091018	10.5501111951604
AMIT_EGF_RESPONSE_480_HELA	188.666962555624	257.610177078473	728.064461975159	1124.07978058185	1326.91110904063	533.38808472534	246.716979546308	921.300072569468	544.576625138486	578.108752052929	438.38380456686	627.727459979896	641.108290226442	1152.5509176042	248.774217066386	597.773710715257	329.522867554835	868.383915480346	265.572002925964	818.060124115558	623.457420605195	526.161906229802	445.45279706306	572.180342883838	340.582513905144	696.376595795182	509.369863771845	166.678755661562	123.653657291371	294.570166194753	546.707067182506	1011.03196851666	90.3034934292785	342.284807571553	366.751739073255	1349.32299334644	686.646526350792	1436.24964214906	402.469402415397	446.242352761067	1200.74946227249	352.426607737054	417.291369441879	696.752487499048	618.048628802449	435.978172278779	1379.54062886424	353.134283057778	970.377015788103
AMIT_EGF_RESPONSE_480_MCF10A	17.5936073768239	22.7187010973121	111.692791287265	33.3722444870738	78.7375600877463	44.8760138029951	-2.4356406014918	74.533412715601	28.0684924014946	32.9296246026543	23.3209347344136	3.84803463072663	12.737677360543	27.2617985598325	14.7110988395781	25.6814706882833	26.6076743338084	13.9594606634718	3.46576361684144	52.6867489032259	-4.67295574926913	1.78641142151136	-3.62900313113124	1.22530819109062	72.7929882038827	72.3033123581775	45.405458043948	6.66164418573745	14.4148271404582	3.78490926815632	1.64838483043621	-6.06003353139616	14.5412351501256	3.64192079593664	103.628957198617	0.306625679516633	19.9612088759771	15.1887341492188	25.0970271296594	-1.02118813619075	50.8621474370038	14.103362634684	36.0975551726273	39.1183285805812	47.1272602392929	35.3912599866963	78.417688346916	11.0528591756551	8.85484379374395
AMIT_EGF_RESPONSE_60_HELA	-1.07722220059039	4.5677337125435	8.36822988836887	19.5164409653294	22.2119609080165	47.5309645094938	43.7292476449463	3.34502897727485	84.0073059948615	124.911137436195	72.1354472303001	78.9147572246439	27.8658766987565	68.6837660330767	19.019906269273	86.6541237553616	35.5488564273248	61.3258732423085	50.7249576860878	48.3644704000791	94.3456264938041	99.8066602788981	73.8364158942993	45.3214367448275	76.039098651724	59.5070492304664	5.14303784971641	123.59536807674	62.6648315944043	12.4952707655505	49.8436884685707	56.714515290441	20.2061869889839	41.5633887606609	94.6087583525902	72.8153407073102	51.8888162836193	22.6060734030434	80.7516575677075	66.1058344226343	33.5921248317127	56.9122815485163	46.6661731042802	15.7954960121771	14.7137391214981	72.6329923109924	34.4382844380941	61.1132313358845	67.0413787967891
AMIT_EGF_RESPONSE_60_MCF10A	9.74816399973189	9.21534614604805	30.6129284334646	32.6016149690592	80.5037536396307	90.2373643331261	61.334119326877	33.3255220857394	56.3145969271301	93.3500917240986	81.1434873893776	69.9606429388469	37.1665003383063	56.2884399124561	69.5686949274551	30.6564489426379	-5.66232076575274	-4.76536670994256	64.9804670714762	-1.73772386783354	147.163352579855	116.696037593369	95.9030486666222	79.9194657954292	19.5585255709184	58.7327195952106	23.5600325534034	97.916287003469	63.4559670569161	24.9054916679661	75.7612555000884	121.164521227872	68.9465602135281	59.8267412808323	30.890448750536	130.621321857511	56.5853605432324	78.7604305312503	75.4655496225694	51.7275410897844	49.5285484416953	83.179005228551	63.6310273264355	24.5679325996517	-5.59633062741064	59.7699637317084	36.0200201181386	56.6564730134013	96.199715278025
AMIT_SERUM_RESPONSE_120_MCF10A	10.1350851385051	16.217833677791	14.0205895116247	84.1084037875574	58.8280263266241	145.912619402849	38.0544261065181	46.0375226013273	162.7776107905	132.445138409617	87.0199812199955	194.330051318261	161.245211834629	87.0408039080987	155.718478865965	45.3179853670739	8.09037137186453	78.8257058193119	65.7034817057127	-1.86448696586212	211.248445513381	193.628596826519	144.10767348211	100.092565698978	64.8696112559496	105.104339168517	74.7635462278426	134.110351801337	10.4986906277701	57.5395953098234	53.8835521558012	62.9917629078848	19.661617655994	88.3645295847805	190.118132459123	309.419236278238	207.18698388863	112.751900158518	88.6311114825261	59.4653168645897	63.3114031557634	91.5060608427673	89.6283926528123	111.096789972252	30.7261100488293	70.5466179160459	28.3094096122943	57.4650623586254	107.908263510288
AMIT_SERUM_RESPONSE_20_MCF10A	-2.72614336799721	0.449774005419875	24.5200750195305	6.68367334543039	17.6029400294727	-1.98163537194144	-0.987160780296267	-1.30569359084504	-2.40875600645897	-5.89549163786428	-1.52982097788562	1.42197215861357	2.56584285392316	-3.14412433438297	1.94798933552732	-5.88470265092011	2.6507206708568	0.107877804910128	4.58468556542932	5.07390377077615	0.113527809191696	3.75476350086947	6.26122921960385	9.38626433583245	2.51462630314833	1.0816150341307	6.34894682274236	2.61722320029858	5.9416572164403	1.75328732492535	-4.58495920725744	-3.82067021593343	4.41621265991816	-3.08753673051867	9.60553182083878	-3.96691596997335	-1.64022186786112	0.97822230014354	1.57606675539185	-3.56345012472013	7.09299210054779	-1.7215155017364	-0.866324745520674	8.03862320985356	4.45083869912176	1.5987626062874	-6.72370529612831	1.33536771554039	-2.93854329036847
AMIT_SERUM_RESPONSE_240_MCF10A	15.4293824234861	10.2228872977061	85.7875505144146	99.6607402616111	146.603515421916	186.845041540432	16.9180661818338	118.226443806535	86.7857107763989	59.2539409977216	47.6936851057798	22.667700933233	57.1918293543527	68.817623536798	151.377626641617	70.4184474317732	10.9661379422124	1.29008599555536	54.7587744445666	100.242649616309	68.6088451081635	65.7681885983426	53.0621154184348	48.6874315656197	49.7182554560574	64.9246090510519	30.0830286687468	16.3044231383734	39.3191554198184	55.5251302040149	72.1260589261729	200.355542880858	71.8791128893887	70.5708310302655	163.737639785916	117.198752605997	53.1863038037265	28.7211628679498	77.9725314878117	112.004327955438	81.3741761498537	64.520693424146	107.516642642802	48.0805042142806	22.0818905908653	53.2545276975638	88.2854781316943	14.6407725612851	49.6574883812411
AMIT_SERUM_RESPONSE_40_MCF10A	-1.37506268733582	5.519829825247	28.9969318772457	37.8962730448187	40.9920319966182	91.7694640404873	53.1801797922788	49.2501415626745	68.8667737798931	112.307953148009	98.8022153390202	45.4467679862734	40.1115892496309	51.5377104637257	81.0555072551066	44.4711199245083	6.96166822573874	30.6830222556237	89.2095617066853	36.5255181849461	85.1337425532524	71.6901413071137	55.1728482657632	54.8892535670287	51.7775881402366	75.3325300317547	41.5831855934245	119.994721327997	66.0113652606368	17.8975117546071	83.1378688663099	88.3807946062442	68.8739200791399	83.8585909448962	18.399675539402	58.6926342988186	4.79287978869311	39.0694276776419	99.2368457532004	85.4525236922248	44.2456492554699	125.702160471251	71.2006208747934	17.4584765040324	4.34798076788805	68.1475012392406	17.2479612397825	75.9130007664403	74.7625376611252
AMIT_SERUM_RESPONSE_480_MCF10A	6.96296317475801	11.9373431019511	38.7520506429856	25.7696747598875	35.7694482008646	43.6371120960971	-4.06260621152297	9.52460083682528	-13.3364324603382	53.9169390683154	57.9588348548017	14.8226839571217	18.5526636991398	29.1128955492445	25.9272395386826	8.97100837702237	22.0693187810081	-10.3749549292315	-6.03139936913627	27.8587697558371	10.5450403278357	0.245019586274353	2.6319680231702	16.9972870773877	36.4717710695174	31.8194424696338	19.8099766889077	10.454619292722	5.29182796513033	31.6994946847722	15.9303172599311	-8.55176130506458	22.2055833714649	23.746597470437	56.2991974767922	8.59076460983484	1.11900202261054	17.8739377197169	7.31877589695934	19.2143263421382	10.2109738355952	13.7666428329478	17.0145633400165	23.2207468104057	25.3685089167234	28.1695081247386	58.5589309412629	5.95901353208204	9.14302374276107
AMIT_SERUM_RESPONSE_60_MCF10A	8.15251412388432	22.2486041055819	71.083464287631	78.051242322501	142.071314088298	191.022406755571	86.4238735788998	98.6876901190682	67.2847073122843	150.89133613843	142.698349010163	139.123518188034	87.0074516683221	52.210025650229	173.336472876245	99.8851781351818	13.3775700178459	97.9210498274377	166.069820566168	39.8399528288227	250.772250087292	213.871376834776	192.316710326648	147.434804910238	142.623283651674	146.041610377746	47.1558397359093	153.044166341272	72.5239688884212	25.9625153791835	178.664696604633	143.626638698117	134.350484081349	169.402858779315	176.508111793899	199.772615530424	129.940446129477	104.301453538435	195.147777190949	88.9959715210222	99.6071211443443	143.869963458079	118.680857579051	104.825412229694	30.9952167718692	134.584077420812	44.7469524939943	107.760066112063	144.716248173711
AMUNDSON_DNA_DAMAGE_RESPONSE_TP53	3.45352293871166	5.74573243092624	-4.82423854739585	13.0251225178928	6.88095133926954	0.0685437905229365	-1.45193726422495	11.9015239703628	15.8273533516104	2.94566867224552	2.2028560425891	9.33858047378296	13.1663094268671	-2.92733398657594	6.08924837960731	-1.47766456479961	-0.289937517510339	-3.26178887370374	0.682758701088139	-2.3641846799775	5.65488347905537	1.17525790278214	6.63898054564373	1.50119425141633	3.53977162332009	2.59726670383386	0.746440477091191	-1.74795643519031	-1.59335529713667	3.50531645144738	19.2530279496268	8.81672526986717	0.155216939689372	1.07876700692979	7.16661156965396	14.9366493586902	8.69912604563657	5.3809198797972	4.39287939476624	-2.44737859720937	4.41245137742501	10.1953236752588	4.0653378861003	1.30787618078295	2.17993617969814	4.55240851732432	1.82918014528618	3.02811978878469	10.3517693125962
AMUNDSON_GAMMA_RADIATION_RESISTANCE	3.71952619498606	1.24474174818704	28.0747625674471	23.1468860949456	18.790669994068	12.7049438681599	10.304303463166	25.7864701861947	-2.54500462474924	0.515039784439939	5.51203637326899	0.299725922884386	0.046253761588421	5.29409625158021	13.3845593279349	6.17779044733988	3.64203949842286	5.92857787276854	1.89453976319627	24.9112790690358	4.44572189521944	1.58502305794471	5.14048987628014	11.4789311794726	13.0204467752357	7.86785029520625	17.8871353805493	0.230858055285808	8.66251039379321	-0.584250182671648	-2.36823073971643	7.18446192801398	3.800669783418	8.92379604282725	25.325125283491	1.30009760876776	0.10673585036401	13.1141967902344	2.0742490798403	-2.28400497439592	13.5990372285215	11.8051294593999	4.66440923185431	5.02683224191996	4.85759153471238	15.2026626757009	8.37210365102758	6.03799267946132	14.9977057915446
AMUNDSON_GAMMA_RADIATION_RESPONSE	46.0703009440554	42.4179470094597	145.268103077456	257.499532639694	123.855471328995	329.815668409979	25.1023268721346	65.5816302342736	31.6133608942275	84.0906991064988	185.902255429692	17.6020951459234	46.9230546073387	151.361805277865	341.103990586404	295.456042071158	8.38721669401072	17.2476283917511	22.8727661997187	97.7423959154768	43.9619257810995	8.86259977813775	20.5160433579266	143.232831794991	83.6119644200401	119.121727306693	228.545762002525	6.09674938568233	65.4139192687257	8.43363465545213	162.09852228338	34.2728597196026	108.14648569222	73.2210505337648	44.6487774382304	28.0447413143369	5.31689260827001	44.7170116853674	317.664454502742	8.02385568018364	34.3995909538976	94.4498619533434	277.816775881656	46.3301387171917	38.2479425789021	323.666896072336	280.080641318883	112.874467982268	135.642871526898
AMUNDSON_GENOTOXIC_SIGNATURE	19.1180242258497	38.1731757674418	40.2709089497938	94.9669174085493	60.1235393555442	118.928897281822	5.7101310063268	105.717332731733	131.890340943287	77.6834791430146	40.7744253952381	79.2540605790031	76.848853739626	51.7361166654618	55.1280262700794	82.903604245289	47.6882772584325	20.9330422593128	21.1125418301808	79.66838077829	45.8773522803909	71.2236732809686	62.512294814658	85.8231800409377	158.866252821841	191.434978109972	42.537171822498	8.10932869311359	15.7818734798075	37.7386337878987	48.5531390314768	39.39473245216	53.3568317490176	64.1359995577737	374.939999189247	100.452893629538	45.9550852295269	66.2984187964472	92.8061187825123	52.1454643517413	47.3394297851579	229.306088198127	62.3333411284497	37.5260796865883	7.82138883947229	74.5094965947779	118.200003015351	53.3504507435467	48.9102878229031
AMUNDSON_POOR_SURVIVAL_AFTER_GAMMA_RADIATION_2G	40.118815295328	151.39552457692	379.985752656915	179.379190859845	344.622217776052	204.256493730725	274.165621451001	777.049046002167	373.862997114185	340.614290237944	210.67260352712	465.457064710608	795.51316848328	129.088275237275	100.803441586576	391.588253782242	10.3646461454192	160.627574360819	85.1450150170518	258.337985026371	309.375036315657	194.667919760427	337.841476960254	346.170636142983	703.882445723771	215.601055887006	117.03961296075	144.482789648385	91.9114557661003	224.00032471728	461.199316561724	615.384718837341	48.8636890652401	161.246064026805	724.377222812963	1380.71731603415	585.033848718747	351.833638054691	155.646072396059	111.077285178036	272.801880739849	113.976511843955	257.120612887	222.460753564276	37.2078258102279	335.982805022394	570.369629495084	120.005073343292	141.639070379298
AMUNDSON_POOR_SURVIVAL_AFTER_GAMMA_RADIATION_8G	-4.03836401202554	43.6302824550956	198.689255744119	236.958671091799	394.577020792245	142.296655817877	134.060254611207	391.241779980731	109.87955872502	141.870524944865	93.056273036948	225.621437748148	417.010886912056	62.5124309246669	139.237065955345	155.638315641773	16.8213904032544	1.19003937691491	25.9570968093871	190.083464981182	208.417235222432	113.457356857721	114.257944530162	262.535071378066	346.290496421437	103.555584025171	73.5264544388304	48.5486790389429	3.33131343018428	86.4976119988139	136.599967041535	212.492111583157	7.85579929079996	105.070011197711	151.864503547276	555.299671325782	233.355324052297	73.5703749646367	143.230893375054	14.7259079977291	136.762960914816	118.206911011469	141.655885863102	62.9496786627503	44.7697555445946	277.301865993088	385.379713487819	42.3709178581648	127.13832724523
AMUNDSON_RESPONSE_TO_ARSENITE	124.222472719238	84.2095471575041	130.351737984059	34.1529514305885	78.4841295343981	146.279441619064	127.544410467775	120.142633268893	506.147748097933	315.198029745327	183.224964042916	430.777719255196	564.182125611138	346.687233708765	30.8893588110056	600.023352114823	48.3137347232624	515.276700000721	43.2896887839858	121.443933824099	230.250068511209	157.259448851381	309.637726341457	94.5793620236796	452.333306653469	72.2743921311595	138.813323879226	219.695540557446	23.4260488650581	128.986192912229	255.340425683529	332.583710873203	167.33564413433	87.5979485044905	911.973994917147	555.901842928509	1075.14339474483	263.969248121876	140.504565906062	53.7499796458359	164.071838646439	298.763768000784	230.175761241955	37.6068261758052	178.159218821061	314.766791593768	184.68007841012	164.621637099697	181.106469285228
ANASTASSIOU_CANCER_MESENCHYMAL_TRANSITION_SIGNATURE	95.0504514615406	360.610385363517	374.109507518107	280.909679707349	438.183064491827	393.920853749695	408.159382798699	760.532201296684	177.144343037189	448.610737294348	475.451753306261	80.5258803900608	170.371504194566	685.245846093171	498.416387207737	1071.65220281955	73.6644357152617	37.2203333451971	81.4738948887287	406.066796651883	412.74644294057	442.252748376239	406.771020523059	947.981386749809	292.963338729364	186.591473569673	197.474288173166	365.064185942631	123.216497073029	130.711692872708	627.636238364917	521.924430566714	73.7841240885683	260.549067299367	394.447511634855	249.760096403177	199.284093136798	172.776916645275	583.451106160526	57.883531446894	332.137499550307	135.227352540815	1085.6503774228	213.82985622732	230.500612299109	1017.96140801017	932.212141490362	692.441418940919	154.08278271374
ANATOMICAL_STRUCTURE_DEVELOPMENT	7362.6387108989	11379.3146451044	52538.6446541933	28094.4448186936	48569.5648560005	34182.5722536933	8185.77640093144	30738.6596663353	13572.4761090113	7060.90914074076	7110.92990396376	6291.19337788403	10825.8064597533	11225.9405839406	37679.0769689284	4614.21628283405	8307.9014434469	5198.94109333449	10159.0477325965	53417.7754076214	11411.3483494913	5213.44615873377	16192.6822618814	19015.8964188346	24260.4918671307	25830.2914687767	28087.2474844544	3334.75349041051	16498.2943287035	5638.93643587774	10049.2091144565	9360.42433417075	14908.2695043391	23032.5829126753	62763.1247056676	15710.7277587364	6696.49592598105	23361.1710787941	8044.17337413655	9483.59300463672	31806.6811825977	32643.2725960872	12985.0799443728	18577.8413627377	36110.4755399151	22295.0474625443	10111.1986603952	18739.8008410108	24624.667838091
ANATOMICAL_STRUCTURE_FORMATION	23.8864808471602	23.0684740357133	43.2905732595547	40.0899191186045	101.79785650453	75.6324116469973	-0.206339077090256	38.8704532044356	60.7931387901331	6.37074255557725	-5.7637566538695	20.9327606479911	20.2855033757296	11.1512436999819	98.192361918612	36.0989983257771	21.9122850082735	15.8571198905942	6.2697467788446	17.4378308259483	39.8041147903558	5.63558122182715	8.9673079968932	72.9967912767448	28.7238351277887	47.3017791536956	23.7346407663268	13.1922535579588	9.87621377594209	14.7405370062044	85.8870662840905	69.0140713067044	5.87203015627257	78.0511563473038	160.761148797887	73.0090118507659	18.1345017089428	29.7937931147568	12.2961806763078	18.1763946767032	75.8282718325653	46.7407348672945	12.0193326201	6.99425338828875	31.8715471178357	48.7964288149527	20.6081444065217	17.9165019705041	44.5528293746437
ANATOMICAL_STRUCTURE_MORPHOGENESIS	1152.18835335883	1671.35069603534	6900.89614302788	4353.29887502623	7117.23710700809	4043.466977695	938.429194478173	3490.79790107949	1635.36486090122	1068.45355837551	949.930080865004	1327.463324928	1947.65606492131	995.035980997772	4448.7780970996	488.431410126898	1120.36222387861	442.674249500218	860.551874422547	6106.06650986325	1561.19572959686	481.981206028131	1557.28081053303	2348.87208508581	2571.92891101038	3393.37586463099	3092.8422885374	304.939113823888	1754.77891809427	1072.56673530017	1584.3769586998	1635.1248016227	2321.67500968719	3179.26901293271	8126.67861430435	3263.11632114975	1269.65478622071	3278.76038294997	839.102197040436	1242.3600384648	4078.35088524081	4727.92872586106	1614.29246027638	2139.35022890097	4639.58289483734	2214.47924018166	1223.22656955753	2225.35007073093	3306.48283663837
ANDROGEN_RECEPTOR_SIGNALING_PATHWAY	-2.20672600609095	-2.11580053163385	6.80763082526497	0.315155512646898	0.135875701384422	4.90069539386857	3.2326731023836	-0.65006410746543	-2.93131415035569	7.83610321599761	1.33606979016498	0.138642556903633	3.54128071424272	2.10586463559152	-0.658263089469438	10.6395468345574	6.01027075363937	-0.963295278848021	2.2886349020472	5.17548281683337	4.43798362087367	3.43882976798987	3.30673931970479	2.45516050839818	-1.97705335542751	7.34607835347386	-1.12692944578424	-0.283722261551302	-0.979622550687649	2.98416094756478	-1.67979262645089	2.87328324602557	-2.12987433141805	11.7454203846195	7.11572670766014	0.978203273890414	2.57242872106779	-1.92912022389596	11.6125095341949	-1.20421709451688	0.652270107918802	7.16666116693615	3.12506743054957	4.23397120051575	4.93592737139268	2.42930546664966	4.44110834450579	9.86944345226698	2.71604114874683
ANGIOGENESIS	17.4349660151034	24.5168489176516	26.8889755254978	29.3445273830209	65.0063054684066	55.9500922312461	0.448274008998124	22.9611358261192	38.4991046945487	5.51604788188105	-3.16958989045177	15.8050241601065	18.2639688264193	17.7578439274197	76.0965063980494	41.3420775602119	14.2489062246433	2.06087233432134	3.48545981904303	12.2786643967695	33.1045566553955	4.99864969510931	7.68833179329366	60.6458453666943	15.1102876289857	29.275600341298	12.7814664318029	4.97015987516478	4.12734313058456	18.1299778364479	74.2253842510022	70.1361079863719	1.84849976654606	39.4830093835087	136.538498032966	49.2945086799697	12.948564872813	34.3543482842981	7.21497526899652	20.4027576069012	63.2136101278494	29.5495735530099	12.2949536591399	12.2946166789765	23.5132617335162	44.4309491850738	16.5149692144475	11.8177001540674	28.4192491136135
ANION_CATION_SYMPORTER_ACTIVITY	4.79755239462881	5.34963654668034	24.4175829785966	17.5136523634658	17.7403144916501	23.1178392532857	5.42186074987874	15.2223920173069	3.18488631784708	5.08896596450345	10.813018004544	-0.0545825380273811	4.15359329403338	7.81602097155244	5.02024189378444	2.31874347644775	0.643863664854718	-3.24296666495614	1.11493256533935	19.7033580918749	13.0022237333472	12.3385790233003	15.3785417608731	18.8212871213873	7.03067683607825	11.3865473584109	17.8279476750546	1.19351192409087	24.9238323499368	1.98061344314789	4.13627814882581	0.505499552173438	9.3376817327935	5.70671544681274	14.1634765282562	10.5709034064704	7.69387790727009	6.17990919307044	3.85203130110447	4.16974779576615	22.9479133588097	22.1090838174383	12.9457400731678	4.53064714497093	20.9346155984792	8.93639856112635	7.21864445606035	13.2093510673453	10.2926194931171
ANION_CHANNEL_ACTIVITY	6.50238779066656	2.57843733041282	27.1279545397518	19.6085355396298	23.3935080557674	25.6250857723016	6.53104356315517	12.39280302433	-4.00032645114346	8.89610278966618	5.84391066480736	1.18243778707445	-0.0726816708390394	18.2459440426465	21.3489979828631	-2.24138849973391	10.7210448318739	-1.9234135762183	8.57155243697529	38.4832810058388	7.9426759273263	8.26004719325934	7.73602882281738	5.87979900746186	13.9505320498255	16.3834861975081	12.0437815224746	3.26002672002816	10.209678089887	0.900978045930179	12.5193268247966	12.5783742982617	10.1417834880542	13.8059219808899	32.5674687160462	9.77195880388923	7.70059528168354	0.540856636276987	4.38192580997468	10.5085918798455	17.9842288828566	42.7236920777803	5.98403317225945	-2.84412572814755	27.6430590534878	15.4873655612637	-1.70851913110185	12.7067396150118	15.0212522304042
ANION_TRANSMEMBRANE_TRANSPORTER_ACTIVITY	35.7344700026298	80.7859389783384	347.378874466006	200.813574880964	257.849371410076	179.841123001836	101.600449717516	188.54513408556	23.3344374251745	38.924190533688	71.5379577102802	16.1843742985346	41.315695997002	145.235911700089	178.930074432745	29.317555458028	65.4852758833869	20.1478127160198	51.9799502145443	335.42933025366	58.0468860913745	67.7692853090157	164.352755562556	226.078284418317	78.3079577885138	112.029349028375	176.985995289588	16.4265865255908	123.925071181984	25.110963317968	34.2910503235784	31.0723021754204	110.285120179	133.608933110257	233.428218959418	108.53738099748	50.7805091512407	92.8883309895593	48.1973077870894	51.538130552201	229.673349800035	343.569227949109	106.09664091848	70.9413024770763	275.909559800375	159.116000366396	70.9827789061715	179.635721181887	126.71751375919
ANION_TRANSPORT	8.16368002925847	4.20539156352754	61.9727360261821	41.7654647241545	46.0721530786594	17.4218472157424	24.6168313469295	30.5337004578176	-5.60883829095444	1.92852711674206	10.9195291684588	5.38975467561928	23.2640717602202	34.5588960939345	46.0726559448862	16.4837739304566	5.73891082506571	4.57758466690375	4.74482534198731	41.7059131313286	18.4962619757092	11.720196088975	40.7063132935282	28.8206743206808	3.02210907183859	10.5928644723629	1.54056931195264	-0.100984144249341	19.2539033970451	5.93995210813669	7.60939730795048	5.33152414866963	3.79550704008844	24.6751100200986	51.7911278835558	24.5361039883984	13.7257304172194	41.0653164559053	14.4243467934207	-1.52867823231361	41.5927749432678	78.0080506866188	45.7326070885465	-2.12271124526129	48.5104550441974	33.9559575776945	14.3811318900048	21.844856545599	30.971622592644
ANTI_APOPTOSIS	0.000321456582918882	-1.94702538358875	89.319486145413	29.7920400051518	68.7987023009353	-10.8588459091386	14.7431422441077	107.183705660299	156.975976878339	18.0123217876336	24.758777051095	79.5706098628659	113.316705296434	80.0882776563516	70.2137630587723	74.248530195855	-5.36513446187317	-6.2033239574547	11.7023900263721	13.0090274235724	-0.903688984711398	19.7610842025223	-3.10026078550567	-24.913180132241	180.440612393121	1.58413463014398	23.4314541343604	29.6262000799594	4.86636728996648	34.4911678249418	213.617657959181	149.086235035179	-26.478486547344	-2.30918975817557	119.815454580138	265.157189658828	88.3951457724323	68.2008471172994	23.3614679208909	82.8784642687182	124.333218563086	-8.21592514618981	75.0042641911606	36.0282447385278	10.4049004324005	44.0326736966783	27.6359214081932	25.0064635631043	56.9164786860525
ANTIGEN_BINDING	1.70572467276542	10.7370404180058	7.56739342225041	13.2483826423492	19.6272431499175	16.5141614717512	12.124362864378	45.4828335112848	13.3750712257856	7.97105954097967	16.1367600683624	13.2725331845506	9.59087447926205	7.28471668042147	19.7596876395589	5.57714464604235	12.3672022651946	-3.14000062628654	4.46757771607998	13.6759602528983	19.6856500630337	1.54446169092056	6.431946351536	14.9390370534652	1.01452691280849	4.63542358590729	11.729031390305	-0.205111511026658	-1.76686977358803	10.4927808183269	18.9868994627738	11.8458615537604	13.889073187763	0.810966321162306	37.6580586002068	17.8611288107951	1.72799987986722	30.874546405887	14.3457982585982	3.78801475513704	26.3473012987989	74.048476030243	13.5774951246605	15.6618627330994	9.35798482495713	17.2373611805107	19.0894671319695	9.62152581297645	27.2781074845393
ANTIOXIDANT_ACTIVITY	8.83357388012364	0.708670228313617	2.20473172754705	-2.83036676309435	-1.17035969007266	7.95304277993611	-0.934683506425614	-2.28062688789033	2.30004191562829	-0.178501340429078	-0.788399380695969	-0.512644121568133	-2.12528552790819	1.02814332799431	-1.28365794290937	-3.55545125134376	3.47414430703228	-2.31809834767467	0.958175897729181	1.71971962526789	-1.41113720555231	4.63842365250887	3.87842556259593	4.97043508958113	1.40022355577063	4.49170994789153	2.09716181717236	0.988763495883545	-1.69894289478882	0.711006747183847	-1.27270460178271	-1.35862004939331	5.90810031504363	5.06707497791827	1.8495814433019	-0.515152820230016	1.05299809773177	4.44753200412644	5.00094486420109	-1.53239374944892	0.663965808775824	-4.50721652395378	2.57589717223975	-2.3957017294022	-3.96072097570301	-3.44007467977163	2.50079583156737	3.22479345484546	7.1063570854654
APICAL_JUNCTION_COMPLEX	4.38501310054466	10.1293188284343	93.7235553665667	49.6705857505169	86.6366190817947	45.1420807646678	7.9396502721692	23.6793363020915	11.7455017916563	29.386093955405	16.0707996342399	17.2431595721973	30.0253071236574	5.94509797408612	32.1626297675184	6.97815200570835	17.9155443433972	17.5139560394538	9.40727791755288	85.4128054710149	21.9517014476489	23.588207366297	4.75696148944651	26.9815112254305	12.1534405453757	31.3471914997955	37.1455966315123	6.29343351012449	22.2829391796112	12.0653644675998	6.05383349500198	1.42931621925577	36.3769105938179	43.0525364430363	28.1603226546743	32.0465304352623	20.3944347951838	24.705958415946	8.99634571183772	2.35952892581904	47.653023656557	61.0076825657679	38.4116702477806	-2.78392887068387	33.5163169588055	15.6346234177231	4.64155929814433	29.0820152037859	11.6837099994319
APICAL_PART_OF_CELL	1.21685090450979	2.81354001560798	3.62406045676336	4.66059315152427	7.55995778572002	6.61797758349905	0.0264889659465337	14.6192523527724	2.23067480634785	10.1355750946561	6.57800261252335	-0.489218454021569	1.05899897056045	8.03207179831418	4.8527088843071	-0.411462490847375	1.04159559056635	0.148540734675644	1.75156851946999	15.9548842509773	-2.21743379486929	-3.21221836804894	6.79485285922977	12.7372708533138	10.5923712713226	6.84928186578735	4.36133142715994	1.05452477685034	13.9749769074734	5.15640638123921	6.13425067536754	1.37654628547179	2.62551825931428	3.55309380193015	9.93054974405408	1.95353112965212	3.48796440716558	3.66687715132417	6.77880833276407	4.42220276712304	7.70799489023925	20.9874334643121	12.0709991556952	0.0321536537962178	6.49433441662727	5.22514958555666	-2.35371047283497	7.54162712912814	1.30219652652672
APICAL_PLASMA_MEMBRANE	0.380908832456669	2.79401778889135	1.20687293571269	1.09679404900566	1.9904910536063	2.60724777990291	-0.787798761823298	9.16786440194084	-0.711548241359705	6.04809050884419	4.61015471555948	-0.673474084669155	1.0489610337062	2.59311116052269	3.59700044243826	-1.22769544426006	-0.875605273934043	-0.588260187385572	2.11659448289665	7.77672350895057	-1.81334255067265	-2.72703497375777	3.21240863485393	4.7744515551942	5.81392332082882	2.73135306968766	0.626554315866413	1.04228728747667	7.45666317596733	2.17021863586715	3.59739581861983	0.879239006190964	0.659537962754188	3.0247275033447	4.78732171242934	0.208221965608407	2.06436914860394	5.24286506011053	5.27309632350751	1.55622052312203	5.27375165745986	11.2257655515713	8.12523174824129	0.1859390529925	3.39218872093947	1.76846519211287	-0.975259144048392	4.82878267817701	-0.737921956892395
APICOLATERAL_PLASMA_MEMBRANE	4.38501310054466	10.1293188284343	93.7235553665667	49.6705857505169	86.6366190817947	45.1420807646678	7.9396502721692	23.6793363020915	11.7455017916563	29.386093955405	16.0707996342399	17.2431595721973	30.0253071236574	5.94509797408612	32.1626297675184	6.97815200570835	17.9155443433972	17.5139560394538	9.40727791755288	85.4128054710149	21.9517014476489	23.588207366297	4.75696148944651	26.9815112254305	12.1534405453757	31.3471914997955	37.1455966315123	6.29343351012449	22.2829391796112	12.0653644675998	6.05383349500198	1.42931621925577	36.3769105938179	43.0525364430363	28.1603226546743	32.0465304352623	20.3944347951838	24.705958415946	8.99634571183772	2.35952892581904	47.653023656557	61.0076825657679	38.4116702477806	-2.78392887068387	33.5163169588055	15.6346234177231	4.64155929814433	29.0820152037859	11.6837099994319
APOPTOSIS_GO	125.288187682203	788.859053638796	1365.55199377089	641.774836648067	984.133269402212	369.560395016384	396.744694762795	1650.31336960334	872.574133187115	404.864636115683	598.952613862814	765.905505089273	1517.40364833254	735.910135257384	462.758803028095	1055.15887496565	0.890737396420572	216.309860070678	106.65651445778	466.99453089361	397.95729164967	398.69471958966	355.440961184595	177.356824310881	1513.23334117158	762.271383238588	758.822758850549	138.950058065209	333.002628705926	779.240342044523	2528.20721282857	1272.27011352273	66.2778067281246	427.413397112853	4892.1395191833	2939.87818909312	868.58746192044	1919.16075125978	566.209990888634	254.31185500752	1019.16612075626	1249.7949806078	963.127838212328	427.688557419294	107.747776690939	1037.26689570817	384.152452588017	518.857807122246	1098.56288154009
APOPTOTIC_MITOCHONDRIAL_CHANGES	-1.35585480588533	-1.15939165515475	1.20546075789799	5.74940399689896	2.33256083996354	-0.0192214357555604	2.6894270680689	1.45519176976734	5.3552175460041	1.81169120713898	3.43701707348335	-0.377956947499893	-3.37542832567399	5.54934471975934	-1.23392255970905	10.5487424201077	0.286109079561158	-0.956673344526542	0.99380060226224	-0.0366218273022583	4.65143773854271	1.27575552965021	4.28752704337574	10.9046796581535	3.15178793791254	0.914026962584375	-0.377058065832837	1.09370802156459	-3.62062752475497	0.24335178894128	10.387139251547	2.58785743760762	4.36294663868832	-2.22196818801924	-2.61442268536373	0.921235450898143	1.79837318494765	6.29703010913245	1.45901821770916	-0.585333130304547	5.61716948004306	2.34901387141894	5.49454305078771	3.29240734646465	3.33996904287208	9.18626086802009	5.70384892353202	2.59264539079274	7.16028307111439
APOPTOTIC_NUCLEAR_CHANGES	1.94368499625907	-1.72535105174761	0.317460842565499	2.30333723626095	-1.79851440641701	5.10684811285263	-0.00179105070172421	-0.279484101250409	0.676047666445296	3.51539240455373	0.619279230267507	-2.74982554442135	2.13659763740513	-1.95889791037225	3.9230811166457	-3.52986136184121	0.340139730638767	-0.00667669398517011	-1.23877532111705	0.231162682029437	-0.0514375999457435	-0.861919014846129	-3.98357853867217	-3.31853003254616	-2.58113257699732	-0.028958202750374	-0.587680450430979	0.811915891929358	5.44466226735105	-1.51038357755602	3.30954297065386	4.54417089506746	-0.640193066609203	-1.15699498399747	6.61955262305772	-4.57974614137795	0.520731914163137	-1.72776590235435	4.562271902194	5.67601469510244	-2.41408682138394	4.78612875989204	3.61384713384285	4.53998743997995	-0.892982206986829	3.47967579361325	8.65075859205932	-0.189808151403671	3.67763369720791
APOPTOTIC_PROGRAM	-2.9091874940395	8.14282610517942	20.4633448662707	3.61934675088363	5.0554149972948	4.32987894517911	4.4016368920253	8.09495858158724	20.8268045204591	26.7481531828878	21.0125172720993	4.30406315084403	12.2585627053795	14.4042681653455	1.41754016018673	76.1708208237083	-0.899885548798218	13.2823257264064	9.93149038447296	4.50108815943173	7.44041064401464	-1.56927897098443	-6.85559074886961	-3.84092381181729	8.13871072742544	12.7701574050236	-0.494843330889096	-3.20185438984106	11.0590689650695	3.44881944558235	128.931442284218	66.0061989230068	-1.28495902638405	27.7384175363676	84.5927484407109	41.8398541592456	1.16660528118066	42.171371193493	20.8133338726849	8.41900052114384	20.9250636986211	15.2474868425653	50.3124374934624	11.5597000395178	3.2732739052303	42.6385109852039	34.5627477271043	-3.97247256325434	39.7843370110579
APPEL_IMATINIB_RESPONSE	-2.28033793699337	12.5920797425293	136.118890105595	25.766283723898	15.4375714070898	118.652339644741	24.8073923603433	76.1008185628144	101.497407107583	123.731635260438	112.493585969697	17.7789384775199	51.7758841858872	21.9770477386617	118.25184880882	86.4720741862998	3.57146200290934	9.78761133665522	58.9107661976973	21.6189006537589	29.9805066422945	9.49772211428825	46.0795856925352	53.0912327678583	10.332544066158	92.9655940041283	47.3715431534947	76.9557972993844	116.84234893746	11.1124203395823	225.302230267576	134.932412108282	176.361927418898	35.0457541476973	-0.0750785393665139	51.0953536706176	31.0814389334732	25.6681922681311	158.262267124222	23.6326688299678	40.3043079850685	24.7844926386543	50.6256997493968	11.1365043282935	18.8513797115066	50.7431268823652	94.388082380993	62.0726801141244	105.787165155259
APPIERTO_RESPONSE_TO_FENRETINIDE_DN	0.888596849197678	11.1579767743863	21.2182750065061	19.9866691462903	8.85000171125727	93.6174747223922	19.8538096448679	19.6930491368007	-8.78931851565334	18.6576683852709	19.2601966015531	23.0518202196021	37.6997638954744	12.5895508877065	84.9148908527811	-4.87021130972235	11.8702414667916	27.9632394158182	21.9151662788132	12.3755057282792	46.0756210643525	64.8029367116611	24.9466618078916	38.175213758417	13.5802264715558	13.4211780275893	67.4489054227662	14.9201206917581	15.9260842994863	-0.346740175584568	35.6128281492374	20.7069666700631	9.09029299237676	18.4188109988257	14.6351750455982	33.556570984137	6.73145943993267	24.1759996786087	53.3359665220381	34.6212327164394	16.8449765316195	83.4767682425136	31.7615880861677	21.297756480694	21.9897165194882	84.1450722915324	9.47695592240206	95.2871998537519	32.3582999346631
APPIERTO_RESPONSE_TO_FENRETINIDE_UP	-4.40558879239253	0.821399738956261	13.2691363044576	-4.15718550587727	6.69539623529191	2.89694308724602	1.23692215951246	-4.29613600831128	11.9663920372372	-2.45453586429195	-3.02513565744603	-1.14244966466801	-2.28523693548491	0.570603644615543	-1.52494044847706	-3.72593483354849	-1.9117179553923	-1.05357784091546	-1.17020035120307	15.6262848710816	-10.8904116759296	-2.47474778780697	9.6092493291833	6.40843791863234	12.3843327220426	4.8143060312991	-0.562206996525909	-7.4924502334566	18.7983910082897	-0.23674822840322	-6.06761807384379	16.1123417505775	0.575096054745073	6.43851191025211	18.7333555762714	5.08346963633526	-0.914475039449694	-4.72268127448499	0.350272032054612	7.286410893948	6.08317006877903	4.26838283167436	-7.9509706593291	-1.55828211340217	7.84962605204923	-6.04644371959419	-5.07167663899045	-4.08770050727797	0.282168147959263
APRELIKOVA_BRCA1_TARGETS	18.6291207941006	-2.18551565661666	14.0079840393071	22.1370984016978	6.03414682943244	16.1482134329861	8.15773627195731	19.0556841678157	41.0412016623506	29.9137004635964	41.340156824778	-4.51613149504009	12.3253614655232	21.5111853653945	-1.43127389746892	52.0139977085344	-12.9761214021583	16.5804733212928	11.8045524458639	2.39070433065377	-0.369003230611848	8.98453277768846	70.7530896661333	2.26282940647922	57.4791409047092	-4.78897053427413	8.86068568430373	40.0648328377653	14.7439743007382	33.9386205192351	38.9952740565824	57.8424712959858	2.22729063457452	1.23832538336586	23.5044914963669	-9.24848335504418	59.6563967764628	3.40396021676113	13.1012057785542	-8.94859713118136	11.7973000251566	28.2008955918285	28.5205175703098	3.58813540756684	2.84609789359015	8.52675250013745	-2.84786026998297	29.3788505565834	17.6223515974267
AROMATIC_COMPOUND_METABOLIC_PROCESS	3.99153324323336	6.2226618141236	6.77403025894363	3.80534055499423	2.82058219956322	8.7770039194668	11.6511282526152	-3.34535135497281	32.9687375420201	7.73114731141593	6.37832819249765	1.87976214176884	-6.31463841346907	11.8036084803499	11.6401348088988	0.142479293600673	-3.88989815685146	3.06748464806736	0.438942730055489	1.63457379835587	0.476432085905541	0.0131167791105099	70.6860797158201	27.0754512219821	5.08321660039025	0.888740927111211	5.53992347427495	-1.09813048061375	12.8909545341571	7.34713803956203	4.38475729399651	13.8022267195299	-0.536207157314078	23.9129643280657	39.4321942247957	8.6410097592168	-0.566994164803471	-0.613422680275206	4.59707798927844	-2.84092764292133	13.4539799593282	-8.82007004510306	7.45887056181644	-4.88310913899799	19.8623641438862	6.13104302987209	18.7523737738982	-1.00672679921199	10.8498064065057
ASGHARZADEH_NEUROBLASTOMA_POOR_SURVIVAL_DN	3.38721353892698	1.073508109126	73.3513876912022	41.4266968990654	44.8783537211386	25.3012648082615	3.23251959307367	6.66072559024174	7.58031525011642	27.0495985746028	16.8683741425097	35.1568056686331	4.46127741234138	59.8211069517537	24.7370489488056	-1.48193100768784	1.31976411085544	-6.24184173716595	0.184911458170196	36.4872537844788	14.5043598526372	3.24011493322545	19.8012361217146	24.6464075803413	83.177416646258	49.8754530121604	24.0875318031977	-8.25132443574871	12.9471769100859	15.1047607341424	16.7118830409548	20.1333647344768	43.913630675118	24.7949527918572	110.22531192685	28.9007006069113	1.57321359377084	12.8729387353994	32.939353722402	-1.11151874632499	20.2395876493427	14.3680981410227	16.5179502304965	17.2242356007247	36.9282045585919	32.7899484879721	6.95680772340585	21.1506639808886	30.0241753982351
ASTIER_INTEGRIN_SIGNALING	-3.57532802014412	30.548441032598	32.131993340608	44.7144252248012	17.9338203715424	40.2289301441893	5.56012454281684	35.3309288968341	-19.7786299667181	17.6872582591688	2.25514315394907	9.61371903921062	11.9739795593834	7.27837282799616	11.2363980068513	22.1245951949229	8.80060067338683	12.4481436864866	12.2120193387413	48.9076288248068	23.453912157881	30.3952174779188	60.6610543673722	5.99401532324101	51.9672204645858	20.6642811949545	23.7265047896411	0.738529487780985	13.203346304576	-7.02746977081284	11.9403130807372	71.070839333759	8.40850199717779	34.8497881503217	162.236332244601	49.6786017226661	4.31349691717174	22.2940935407717	0.262744749324653	1.47842037214632	-0.876194168079294	13.8957818445997	4.00722133871638	13.9449521737944	47.2644519842706	23.296650491523	32.4359495646116	22.1356153756517	24.8861120789096
ASTON_MAJOR_DEPRESSIVE_DISORDER_DN	121.927116611665	162.4223394519	566.868631845501	399.019914965719	363.672321190062	558.43943801799	59.2117609090235	506.869429898417	162.01674820355	245.573400289998	55.7160528444843	1939.55330595351	1942.96478278008	41.6987795114783	502.200517288365	53.1432419435893	83.9825078071169	148.838363617114	197.014313427592	787.816166107998	203.059704115297	105.77866565715	319.381155262026	547.538928619282	654.831531324508	416.52467892784	359.680118547846	53.5170613857767	369.762999697499	134.424281332102	335.697723778087	112.603905883644	61.4678040368244	248.38059339925	759.590272211343	1185.99898303113	1667.89259137014	583.37276320669	86.8119871412567	151.128771178835	503.742355978965	162.505260942505	170.394578750971	145.008451931525	272.214765335431	340.404894913941	212.970276526687	221.202666596665	233.104865821911
ASTON_MAJOR_DEPRESSIVE_DISORDER_UP	-5.20822841556662	7.83602568635123	64.1761802267675	46.7746193875553	35.9063810950699	22.209080757268	7.55576435375078	2.01352935138314	-8.91346543730585	40.5130852402814	44.3119468816623	41.2837186595057	39.1656236569011	36.3354099486314	73.5131219835683	64.2852280566071	7.72700217773724	-0.339176568503588	11.6779716719015	41.6699260799645	16.3075617357213	17.5242437935233	72.3237422491589	112.433964993348	113.635031364784	17.8128766141482	53.4784105180089	16.1564335197952	4.40539262336959	22.1268244861328	41.4457720729452	22.1398429235132	7.96693943212519	14.9745072746771	66.1577819287092	21.3007298719828	17.4995027585776	39.8169423296662	17.2487047624749	44.258506327791	1.07564393529063	-11.5106892514612	55.5025613874093	13.0080596163777	10.2326366936156	59.9268662080036	56.5616563446717	32.7185592271776	10.7051925370418
ATPASE_ACTIVITY	70.7532350763385	41.4499697480648	171.290734461424	11.0797429314566	4.8611588212479	84.3211992791764	56.3411607362403	63.1028004672759	-4.44292457095428	92.2130305741628	25.1487266648154	-1.49433114342425	47.245666531801	42.1272373463261	197.209987189758	171.334481258562	30.6437425194076	19.7877341685582	34.9591123141041	159.997575737452	97.0891412187458	48.4676526260523	16.7896907814342	13.6456306202846	117.787596354066	233.881626596335	86.7238978999477	10.4005629009811	29.4498909110879	21.351159174543	56.3420344439524	65.6790968388581	49.0793223289454	94.2796564800516	350.110866266699	24.9759566271714	45.216194135405	37.1369994119151	123.625389068133	-3.28645179420859	24.9876054859604	91.7052565488605	146.623608965501	43.3920388956624	66.7474897065642	82.1979658111492	120.242847567488	9.8504197289383	78.6177565011192
ATPASE_ACTIVITY_COUPLED	43.3435876923244	25.5936301860771	132.646069041776	7.98705336161772	-1.41507017977896	56.660438813155	39.6464154524464	53.5658231037337	4.76760623647419	56.5470576860874	10.8732409106434	-5.33366105202686	23.6605903443758	42.7246745312029	104.471702419693	146.908237232021	18.6930971019166	12.3324869114302	25.1870006058703	135.145599410336	61.3066893791584	21.6410579881142	6.09162546806965	-9.42607240385598	70.9361513668979	150.249392939563	30.6914223609615	2.20309928619511	-1.29833058932956	32.0053098929057	30.5250213603707	10.1532622551857	11.0718349217103	64.7409685689651	262.007312720179	38.6810515807724	36.1196082136059	22.7552881868591	63.4262269954668	4.87661015411846	18.2585655065814	54.624117761885	67.1934278370741	19.2025767834642	30.4783551314092	56.5967795678182	42.2181982108702	1.53123593402315	65.288918324538
ATPASE_ACTIVITY_COUPLED_TO_MOVEMENT_OF_SUBSTANCES	3.13487325892683	13.4799062361139	27.064945803759	-1.90137644486645	5.14792639471572	40.1102183259841	5.40575399704087	27.9087103374335	-8.22281906318603	7.85519538851697	0.145032717341175	-3.1431344480933	1.39959530540796	20.0097626745871	52.9782059489241	36.5583059416015	1.6287083217642	-1.39271681850598	1.85612180794054	17.7591744622519	8.69777745687922	-0.659245221913068	21.6817782553131	39.3759360668169	-0.0872594549710529	27.2899635628358	-2.51966805959426	0.913224573718621	-0.145328856905298	-1.93219021901252	20.2155014824101	11.7369748514144	1.83055256356913	12.9108328219114	38.7956060742253	-0.846819001979835	-1.92773395871132	2.76345375943375	-0.5435524818436	1.07883454776097	6.26717630975617	9.3316186343268	0.982147704385129	22.5843076600325	-4.63454172561676	47.4991594983249	-12.235533237245	1.08062657021222	19.1121570912935
ATPASE_ACTIVITY_COUPLED_TO_TRANSMEMBRANE_MOVEMENT_OF_IONS	-1.90117446201839	6.31337992801445	14.233506988025	-0.877891523966328	5.37090616374929	13.2704066691434	7.66233890868324	7.48221841462806	-1.3990268145279	5.38257690633062	-0.905241486064337	3.12509097590467	2.47920837442554	-1.56090386694829	14.5823275450918	6.64646812997147	-0.816333780851571	-0.0826156249430267	-0.0352697346612378	8.46231660879157	-1.50054114771091	-1.8760567447948	12.2430404355921	18.9012278365213	5.55551813432855	14.8765432079498	2.70298279790384	0.542843480131446	-2.79949975996646	4.37603064483815	12.8087306738611	10.4564538248622	-2.18370353921452	3.41206493534183	4.81040351702928	0.632098685239838	5.50193498308764	1.12543324131906	3.18523471547408	14.3093201887896	2.77051561518706	1.61006452908926	3.24084323353294	5.59832644287822	-7.19815250589186	9.30114919477463	-4.11860631451516	2.1829909387548	8.9716762987746
ATPASE_ACTIVITY_COUPLED_TO_TRANSMEMBRANE_MOVEMENT_OF_IONS_PHOSPHORYLATIVE_MECHANISM	-0.500407087454449	5.26033484336486	14.7629299907629	1.53928449584535	8.16142033196912	6.87826916922058	10.0906261191801	8.89654371865739	-3.57381983769478	7.414521689285	-1.29044034410537	0.24255280111887	2.14136710382729	6.30342512921795	16.6489318193818	6.37463764343633	-1.40058591579709	0.765266646714323	2.80451773021303	5.81492309749116	1.7260824767294	1.47490951592433	9.85868753782186	13.3609758064794	4.48992694963903	15.523079575471	2.98352923780574	3.17256509103505	-5.60314195323904	5.30341588934289	14.2578140953736	6.14963293115537	6.10547900687015	0.445181782545786	11.5107318731821	0.425245431675876	1.54333983836929	1.11258307926113	0.910767047908038	7.08718857028801	2.88251611041133	13.7770714088881	5.15071981653587	5.73537302215505	-6.37511983569991	13.6198860992405	-4.30294347892337	4.33045931366723	9.32928823261172
ATP_BINDING	52.9099389217512	217.632493654839	524.71185795007	200.559503167481	232.720112384876	125.005522341518	73.8721904895825	452.979558691692	50.9347109658329	207.961051150295	70.5176079000482	61.4655657704916	191.112845227225	131.830105478425	159.531374766647	81.5756093582056	54.6604998197339	68.3351044436421	143.017416880948	343.483155159852	84.8929795608248	73.8646457253956	46.5523884131638	32.9867522126911	320.712250440847	250.242287380857	147.426794286277	34.1481062284858	25.7534450300505	130.836416042939	2.17243679004085	87.4307158142191	59.8082242938795	161.202000290315	495.024153710904	242.279762223563	59.0775255078042	132.821499702232	102.762814246194	0.389816778753649	163.393857938218	346.54941547133	155.405019551587	151.526610649092	127.659195448255	173.594349344745	35.9214170678727	162.327772596268	206.305556238133
ATP_DEPENDENT_DNA_HELICASE_ACTIVITY	6.84181318716753	0.678403362493297	0.94730784562869	-1.23608896005649	-1.71775963235498	-2.64423276007081	-0.154005430264608	-1.53563305586054	9.77103788316635	2.51622777805388	-0.477495442330471	-2.15694417101103	0.521221062500649	1.45078957522477	5.68914784927826	3.20674490587652	0.438570048962484	-3.47086989893388	-1.36332462914271	-0.441359310761497	1.96340950296499	1.64636283549467	0.805302459816115	4.28807627340032	-0.821940007086357	-0.0839007726717282	1.88949735147867	-2.51188254277216	-0.0679075022208067	0.180096959186521	5.0278202391639	-0.856794433785439	-0.829221005713982	-2.32027750953461	-0.4199861008347	-1.36043062048051	2.21246902097899	-2.90005156375885	3.46373070535196	-3.69530011459232	0.633721917363867	2.61499180039614	6.04047244918559	2.92135027837371	5.12462533492918	5.36187944250953	0.578355846494818	6.6545987978284	-0.129287007243944
ATP_DEPENDENT_HELICASE_ACTIVITY	16.5120256661069	3.30938477079295	19.7699021072423	7.43995585249549	1.88173811478978	13.2023528311853	5.07083959105703	4.44310591082802	15.0131820752994	34.9709419183662	11.2672661344379	0.168556676996703	5.46652163919755	7.48979936126457	49.6021224277227	9.52421744788815	8.18581129882282	7.04121786657095	-2.47711378000035	8.80217492183375	15.6369721521012	19.1450669916416	2.57154421658629	18.1994981797035	10.4788425032654	15.7861038883546	11.2813572137157	-0.181320944534556	9.62310031851762	6.27155850729776	32.0782207194497	5.60633132564553	3.59746408060337	-4.00768161282795	26.5995300138262	6.37150977756523	9.79653027136716	5.56000568815506	17.5238419326758	3.5796816164201	4.22909932388369	4.6527271994073	36.1578964886385	18.1518296837854	15.1280519246914	31.2912766624536	34.9318608118447	3.94745184582111	13.7170591371416
ATP_DEPENDENT_RNA_HELICASE_ACTIVITY	1.92368789298839	-0.882187326981771	9.23903486480004	0.368684297322632	-0.0627953727101908	7.61192720658587	1.90620448082785	-0.459328610065053	-2.05125370242749	22.0826843478447	11.0345589099995	-1.15945728184461	1.86869328666648	3.0448833257252	18.5639431602298	1.2461631251605	3.2194078707372	5.55034496365372	0.79133416411259	5.09088576852099	3.65341305976476	6.13364920409286	-1.29908677594724	3.57807645026292	3.63449869878191	6.46580875563068	-0.891512302900511	-1.09416433222722	3.39887137547254	2.97823540265686	11.4594753291822	1.82471104573262	2.18497086044432	-2.38245234678874	16.9340164373195	5.97938209891388	1.91509249331455	2.80729234367738	6.33423338796811	11.1546092938171	0.604926602669395	0.418247383443355	15.8451859373081	4.01527410340695	-0.646628050159322	10.3943471029809	23.1954554767069	-1.85241069072534	2.04931704959579
AUJLA_IL22_AND_IL17A_SIGNALING	1.63562801313889	4.74854700438943	6.9770670318581	7.03595547181069	8.05280807801563	9.19404215478995	4.40022780167587	12.4034706358869	0.724135872422636	4.57742881735074	2.64865396496604	6.52015959681946	5.70979110429017	6.28545832164393	10.4501241710599	4.66652850607769	0.50592957603127	-1.12443056717136	3.3162909921589	5.66766145700615	3.42605098866503	1.49809677193404	5.83090991942672	-0.192953658839771	2.40782071385152	3.484828316136	3.16277195487567	1.81207819656489	1.35511121722945	-0.306824724674043	6.35011005461402	3.07606612258501	9.59471877237102	4.0313631112123	10.4349916495315	7.47642853444025	2.34240503605386	5.3246962707843	4.08569171929293	5.56143437621365	6.63283984656085	16.0757130391025	6.45832300176246	3.7928366411392	1.06852544732724	2.05848121538568	15.0650411994608	7.71043085984274	3.73339420075545
AUNG_GASTRIC_CANCER	1.83994669130974	20.7795173253526	69.2606561498901	23.0183063056578	39.9888159678614	15.3479216630323	18.7375255268387	20.1324353729323	29.2732356395915	9.20626818147617	-15.3716649953747	33.2093646473104	44.4721269105358	22.2824686038723	45.1975465764683	52.9315897050095	-4.83613764370563	-5.35742491871048	10.3274607296733	50.5375720412175	-0.417795241151012	2.32972913571946	29.7998476684412	-2.49104860989861	17.102782264413	23.7602785520384	-0.286710701433295	0.338098973407141	1.45214820341377	8.64462225451719	0.783010611108214	13.8464699247639	21.1879079782976	9.42260639633908	51.3867202791117	44.1334472400869	70.0550046275124	64.8350635238868	25.6236483781658	10.5750615085894	24.5884148870137	66.4844536694056	15.1296357106076	2.48221303455528	27.9084017511451	37.1381850511221	0.681932204873023	17.9821805154851	47.2314083081997
AUXILIARY_TRANSPORT_PROTEIN_ACTIVITY	6.51514638265382	5.17939421372117	81.7877478216758	36.0160176058468	49.5887001158055	30.5791229097189	16.5447365304313	26.6194249514199	12.25164837984	2.22945652305121	10.1157928245654	29.1916056522752	8.65712933825003	13.6022200436183	16.227743123874	6.02543207919938	12.3195559878901	5.56907718450617	15.2014587041635	51.4540560197162	5.42642164503333	1.96250045413983	17.0837529555139	21.7174042500071	55.9752328805798	25.0336937566847	31.9848663418582	11.2317029128768	12.6440754497676	14.669087898446	14.7481398052684	10.1780698284978	29.6205303647195	11.7967179278449	22.7856565026075	2.71601343363687	-0.50061623561747	17.6656581462249	7.98968691364648	2.79317167377463	30.6187335721503	26.4749532273715	19.5589140980076	7.53426159616478	36.1584167185674	30.7306640422718	21.1966543945632	19.1797919790906	10.3647618866832
AXON	-0.97929641845679	1.69608034551453	-0.541975189592257	-0.622896229794454	0.169857217497902	1.37992359499882	1.08197449904859	1.50504960926503	-1.901976104862	-0.936468738088968	-0.280780464780905	9.45542168246193	9.2885498592973	0.864607590163106	2.15921092953638	0.388744023727471	-0.536632527332621	-0.802226348776663	-0.564125757393619	0.855484842722761	1.21988850390095	-2.2172385899171	-2.13450594428652	-0.246883700319834	3.47379604734065	0.588927849560907	0.647587563233038	2.03109819320952	-2.05137678702355	-0.996480257761707	-2.66752440389305	-0.337285244009091	-0.911533509720075	1.74381858292269	9.52526657580878	8.87693972789481	2.46577537190463	5.45728149797334	0.893420651779887	-1.32125212355907	1.9036497168948	-1.7788282971445	-0.137875081480641	1.49676506906345	-1.03543580351776	0.568594125803406	1.15187736892443	1.37692301372829	2.22928759901328
AXON_GUIDANCE	5.86233390075956	1.80941482861915	42.9545616510668	18.2863056103128	40.0478441878301	14.839106366678	2.15395924998366	8.06902301909425	2.60834308408054	8.48850998358539	0.680333838724727	-0.617740167720255	2.42737189984249	1.71700752554411	39.91139623283	7.39589761602165	2.49237177358784	-1.17454934054126	4.88781818233231	46.0591369045941	11.9666416292978	5.51430689873256	7.94014259058829	21.2867799195991	7.9156409517172	12.9456186350807	17.5294964863472	2.21445539241314	5.50802453822379	5.06618384572683	-0.370647946272284	11.4012836081156	1.52995007775389	10.4735150596113	17.6409162559438	-2.56849262163098	4.6938160140047	-1.52817402465984	6.16716446276276	-0.360315610051012	8.84676393722504	4.83580664464888	12.2036866650748	6.51098900085068	18.4246475946518	16.2693614874413	8.66692767468804	2.11727938432376	1.32352034485352
AXONOGENESIS	13.6362835487031	8.77862606360883	151.154832973535	62.3747475237161	143.864626614589	85.1770326055251	11.2240513010784	30.1275545389767	4.07470778050718	15.4314965100481	2.2337598657463	5.69632060293365	8.26685254034659	4.85756287146623	112.639041841956	12.3645560482502	18.0541166912232	0.307550727063716	11.2519717082178	119.036584003393	34.6094504113929	14.6577496080983	25.4312831227971	72.1250023652203	33.3527300947964	41.0012117177162	66.2811340545735	-4.10046734314419	23.8749781040778	35.337061142905	10.1141267818929	28.6418411189475	24.094051757129	54.3562601392208	44.0168350929955	-1.05979239305925	5.57136264487816	19.6146899170103	7.63977122663634	2.97838314090595	47.1893290685818	37.9569237816793	12.8631217866964	11.9517551953411	56.3853876875067	52.8945476614599	13.4204197784735	23.0287679370314	11.0852015703791
AZARE_NEOPLASTIC_TRANSFORMATION_BY_STAT3_DN	88.8539814403768	59.1685631932391	202.870152430766	137.248521130157	253.505567113715	309.140334222175	259.804207032403	858.416633187724	127.282783636911	194.491267783852	108.488303110628	156.456198941181	81.3636844629631	195.626646264081	198.1377149441	214.486991603009	81.810964993347	121.658872259162	101.715366532409	166.29336791942	457.890461739579	346.777193968227	300.609999029503	482.390914012959	507.498076088721	111.155490641744	313.243133834654	140.990636306665	69.0205075272572	220.903886901833	457.660193875726	505.225727709989	87.6511140943875	209.140395427217	302.433954437761	247.726994159156	336.016172828403	87.8435584526978	406.356474888987	121.508723519246	147.30607298555	114.130902041129	368.976040661101	138.178127703838	174.649431040519	399.076898753918	414.022978989328	150.607145325343	182.899283485114
AZARE_NEOPLASTIC_TRANSFORMATION_BY_STAT3_UP	5.15153414785827	1.84393860786749	14.7707228205057	3.98121957482658	22.4334886533918	11.5084134552321	1.2564323639172	28.6656407654945	8.72181604132483	-1.21746332182314	-1.89848796442114	2.50089162077964	2.18951150382913	3.44936233050742	17.4661349650294	6.91514449930308	5.92590603726355	1.28159105624066	-2.05163056457781	31.1184163938072	15.7316773334267	2.76104240026295	7.49582876207728	-1.58417913757367	-2.49577455292817	5.21358213223406	8.34031007283264	2.60299151840313	-0.0427031061122649	4.66923400303314	6.8176873169218	-4.11070787096447	4.15572476218552	12.2911467574976	29.0972105989384	12.1875534397808	7.50194034307984	5.87395838873377	2.58319870825915	-3.16245380817962	8.30631628073192	7.37070674477958	8.79279217172281	-2.82466957803128	11.4649290460909	11.3198116434447	-1.91182115955975	-1.06811320012831	-1.26828671988961
AZARE_STAT3_TARGETS	10.7862291287952	13.9383556322686	9.88213721170489	4.73682285755743	-2.45261201120912	26.5993467300469	12.8437804045081	10.1864815093223	7.26182120126938	52.1360671882535	22.6040038627775	5.87969614878689	-3.41598216881712	11.5923441870851	4.81182881502278	3.69882671168654	2.66795277869732	11.4145876756183	8.33435940351823	1.77949233184271	23.4290555376483	8.56801779653005	28.4314684903776	10.9935734216402	18.5482756707151	5.50005069860121	5.0118494801677	21.4196350417933	3.80509458360308	7.79964250553701	31.3320788378271	40.1813398948354	11.3380429881905	8.47874181396822	-2.50588980449738	13.8437930497441	18.5224653099955	12.9684554446802	13.7175918849585	-4.30949888970933	-1.75761500924644	2.69974429698376	18.5313287634101	2.21382801528621	30.4659445146036	11.2468108813263	30.8101381032121	6.09997122795109	2.29578699610069
BACOLOD_RESISTANCE_TO_ALKYLATING_AGENTS_DN	-5.99827875986913	14.553570164239	85.2569395627089	19.9820129605296	34.2263596598407	-1.653111300011	3.60057262152912	-9.34965595546125	43.1815144414506	41.1329626598617	12.1481380064171	17.0156717171408	-2.82245836651136	28.5379234019656	28.9519219343694	39.3748635125541	59.1233806917134	65.9647753597465	5.17583908602509	10.6937003602718	11.9850600370401	34.4876547978717	10.7390821744459	7.35571106986327	89.5368751850055	28.5509240002095	49.0601649334728	31.2008858503013	2.54801571014509	-5.1861461337139	92.6764664585859	244.299546962264	-16.2988488633434	5.35166179446376	42.076693981651	-0.948659058100941	14.4423410622637	8.33774089764558	78.5407963477517	32.8404678886149	-3.20019086177839	49.9232449784943	50.812799416032	18.8798185891615	39.4176375286607	25.7030352807574	2.87688445693586	12.9623061400229	8.61742776154014
BACOLOD_RESISTANCE_TO_ALKYLATING_AGENTS_UP	0.808991585573247	10.2397326222773	16.5250127586644	4.5146565860368	13.5460541478536	40.1183763424844	13.8985408852175	23.1558844017698	-5.11493726788911	3.13757648096248	10.7094699058371	9.2786972611139	-3.76742467839877	14.9421193907717	15.7024160288112	15.3082296404964	13.6839427578778	-3.43706282101508	-1.04594238659564	13.354556967358	38.3120476349949	33.5851694470769	22.4806723573198	30.7371915375099	3.00286200149879	8.35136862230574	12.8671736755139	6.3574803971146	0.70287523983828	0.209423700187383	23.4975695897632	16.0777719189181	7.23908235917152	17.3459470156431	21.8762110245239	10.1283469543322	5.70734823490567	-2.90619149178117	10.0691867053364	4.78087318546093	9.31852378525103	3.85658887118523	14.6788174822319	3.13087520346196	15.5242422547625	22.1917331838712	42.0375536347923	6.30790784671507	12.7784452082485
BAE_BRCA1_TARGETS_DN	10.2382620921156	12.2825791318841	-1.32049054460708	-0.807689640063558	22.8242323294147	8.21587701975899	-2.6827784622284	3.93695595053517	-10.6842526309291	3.71575315994505	-6.74228708627105	30.9018679948025	16.621528066016	4.00695621389343	-1.61303943842698	4.95787228928947	4.06478749920632	-6.3869435891716	2.71453255214613	0.96329005983767	9.25781282543317	-2.74471276404386	-2.72038802362366	-3.72605808945482	1.9998744969328	-6.44938292208672	-2.83923186488243	-1.13079979666908	15.0265512810616	4.55114830673199	4.07793916434405	-5.26107304136198	1.20370220782861	2.76064538740286	32.0822730245484	58.7514032355062	13.1973117685765	2.26257956436062	0.58852138005886	-4.68895485237492	5.29011036026938	-0.685154744209866	0.349417621431511	-4.86382119005519	9.27257917579296	-3.97132359068429	11.5256634726268	-1.73080668044744	3.63559616439214
BAE_BRCA1_TARGETS_UP	10.5273305173264	18.1267322668252	0.711839637213938	1.80936953617024	24.5050901281758	13.2110319019751	19.4899790182981	2.86557439148791	-8.30512650732663	33.6022114155228	0.68416836818543	46.0635540224985	13.5783275408969	-4.89818734512369	4.28520203053367	9.1442644593441	7.5621373620357	117.078661271353	43.0326664902735	83.7306655098594	10.6814631456643	-2.30824270808327	2.85431902833588	28.9479718503375	24.1869843318472	-4.34637455170153	33.1335406964757	46.7359300184664	51.2334296553261	13.4777672263877	9.89168549739962	115.260387432681	24.9740442603757	35.128494844392	17.3431935450834	65.939452148577	86.7638888012078	35.9651282276697	-3.12657252954544	-13.708036793919	14.6931356860337	73.9789574560087	-0.366659047896404	44.2943898342127	65.0559835231827	-5.23960879596751	-3.11316584359975	53.8162688764569	0.755657061969944
BAELDE_DIABETIC_NEPHROPATHY_DN	365.413770713688	634.983920016743	1393.05300710204	1088.07142503505	1464.80758462897	2201.95740180258	2653.02940168675	2275.21151810665	913.537670904776	1970.26003913992	1710.54030104688	1948.95915206898	828.615130657192	3247.06321188959	1552.36058310528	5170.28530432889	1708.79071347894	5945.35025825878	1040.72765864751	923.830481667508	4459.06455007027	3058.7089765909	2254.75667765938	3030.30932107131	8290.33903318728	920.486912868134	980.86143076345	2506.39938322908	1634.27655280661	1408.66633459292	2399.94713355935	1735.92015360899	250.795711896906	649.224881149936	2348.3020767029	1551.02621043669	3409.85488819482	2212.69653339279	1010.21341431805	862.780452478708	880.438471920117	2984.39110796604	1674.05842374805	1766.58631123471	2901.07135771268	3215.73534737078	911.947982045473	2015.75829024175	1961.77291966019
BAELDE_DIABETIC_NEPHROPATHY_UP	68.7319215711674	111.087358946454	340.799536781588	264.733674618817	427.071098883413	316.271397657555	70.7955069703026	456.387902845366	50.0476485948232	140.816183127035	127.636658067705	300.570240407524	299.313378617125	110.741360000066	501.376845648607	170.891419942529	93.4280944320748	141.602961973141	35.64516171787	277.333462513366	443.794449164648	179.908871624563	654.402327541132	988.681877998051	125.112149033058	116.779111786457	156.727231478559	50.8673522982387	121.514013748546	113.815106177598	177.124222848676	230.723606559548	121.685264460463	153.615933407355	336.610778200404	833.896263978874	310.916424870848	641.79633173812	212.080011518732	53.5680878959847	336.114005167444	281.493750049314	252.949257781107	113.826891788759	367.901385252263	239.628435627553	478.999373690655	254.121574680742	318.490781079291
BAKER_HEMATOPOIESIS_STAT3_TARGETS	1.71903582695911	0.973344048502378	4.89590924861498	0.0994872412246028	5.62089345628601	6.87652057476836	4.88690510936648	9.56803869427974	17.2271798943282	16.0643436605064	6.28883418539336	9.85223681778746	17.6861616052954	6.18911571913815	2.47135058996909	4.95484055840969	-1.32492893509808	6.44224783433899	1.07860289277214	1.05796883531718	3.49010049619225	4.54313900209856	8.00449860550791	11.3280833983293	6.03535144216185	7.04213020201808	-4.04867800276425	4.14748509623186	-0.293671255433322	6.75005845046515	35.9748013498202	17.9621974810721	2.51763473366961	3.47605065377106	0.815855383966409	32.9441288687167	11.2369151376627	14.5620756088665	9.24497106115937	8.14940000151926	2.22885451571442	-1.68152619882115	5.33314199804361	9.39015062860594	3.08310927575161	7.27873387882217	1.72242986583361	4.97168941441324	-1.03481283545951
BAKKER_FOXO3_TARGETS_DN	-10.3562988564036	21.3567453090338	198.806070314355	29.2250873011925	49.3511104994579	178.47329569123	19.9633523327823	106.414140618391	73.3693830928437	97.911738120982	126.324287022877	51.0083598531123	72.2154021376901	-23.3245351245518	149.737743440791	-2.99815813815555	-17.0706628511783	-48.6738388528095	44.9215042482111	360.350004232277	13.0392810678041	23.2477577476027	-0.350242704786621	59.8522837234365	266.345857182692	185.069563226892	150.865693029961	-11.6089879602835	152.755689991799	3.85337148071609	46.7174735405811	76.0690149362229	131.955777676394	104.285543564166	372.001437124381	181.935920558492	40.5376901374002	46.7313638979252	241.738803518958	68.3043012971452	56.5660769872071	88.4125883061551	52.2352172993946	19.4096093200054	60.7625046146258	53.3268752737963	30.154180192641	37.5498702643148	125.352478265675
BAKKER_FOXO3_TARGETS_UP	12.3483672800236	23.2483681246764	14.9752130324195	-8.65509845151769	1.90217048800157	54.4179218761888	7.54538011484625	42.4624176667102	-1.23242820385627	19.2404817099953	0.463669386573716	5.83740351405587	13.9092678947267	-0.64971741024331	41.8620686614725	18.4684942618824	7.01935506697138	30.0471735401505	16.6032883787051	23.8481502896891	27.0002815760228	16.4954294558552	43.038125942761	62.6191610762723	53.0279123846083	12.6279001546344	26.6128107055419	3.40460064296342	-8.81770675915415	12.595147847694	6.75132948034416	7.26974381389679	20.7015318569551	-5.37045964688875	-0.841081612964054	22.7068600706614	1.49321981903608	0.704900413178788	21.0157274034521	13.286081707751	10.1400782056354	20.6930499610478	35.0676789876848	11.4396864845967	6.09404312832944	75.2704367341354	-10.4716451138159	28.3713468264156	12.9701097725215
BALDWIN_PRKCI_TARGETS_UP	-0.852290772516319	-0.07422212491023	3.07451672972674	8.18914568633608	13.1371615539636	32.7622735319785	7.68601607582629	9.39758320597493	1.6462528909043	14.3940474365004	13.2225626082452	9.87874231642911	5.25937865540755	16.4811912312853	3.45537118482379	18.102774027502	0.607653230648414	4.60122137938562	3.03085124103312	37.683101989659	1.46292425330646	0.698151994103816	-6.52019255215025	16.8165630234436	65.2902791892962	4.65858920858543	1.71114556426292	14.0010407165619	10.6649710431965	4.74719102990226	15.7021386646302	9.17537788519645	-5.0937305758701	9.15304613185341	25.9228511418347	15.3122397467459	33.0316954033791	11.4923551558258	5.97920577247562	13.1345392965493	2.41088171686668	11.0784000043849	9.39664854344958	-3.00811105628975	-9.1450657979871	7.87144781544489	-3.09203907736907	3.96580967537388	-0.755180452329052
BALLIF_DEVELOPMENTAL_DISABILITY_P16_P12_DELETION	-2.02774129633559	2.54188245076163	2.23237958945253	7.233628277279	6.80935032732472	2.20270596163214	4.77422684062596	11.8010327208045	1.62629782708421	2.20715891175029	3.99255715693882	1.86909827030778	4.27410945874748	-0.121487378307762	5.51748263888036	5.56129142147795	0.864710143136343	1.94008019167751	-0.775704504433776	8.99790199462831	1.23240665552311	0.868387614642279	3.0453036465569	1.27381805851362	-1.00020838146502	1.32447679137268	0.529463776525387	-1.20095555252361	0.395142492791319	3.13998259475675	3.86622633383828	6.84497604285257	4.0425368674234	-0.105289814289874	1.65040264195299	-2.54017775120032	0.345162895692518	12.0399829935607	1.23636555874359	-0.295246523656715	4.4206549262328	17.3275353781739	1.97313878770374	5.24063237261241	-0.828136660407969	2.75685408708175	-1.87060167273569	3.96110708128101	7.52019321841175
BANDRES_RESPONSE_TO_CARMUSTIN_MGMT_24HR_DN	-0.796024659046215	7.56671180495026	49.7185330967121	29.1664653728542	62.1306000743143	21.3899669040729	43.8133499871595	31.2174668677038	14.3359333391865	15.6214030602633	9.89296662403505	3.70621897009446	7.95005671076265	4.68139196400965	24.2152167994512	-0.403187572768044	12.894216582086	36.7723977580946	9.94513806910817	103.570616815354	9.0469822279605	2.59162349096604	9.84572329625843	26.5563916968993	2.88619875212324	18.5048001137187	12.1404813575619	-1.03744509633577	0.166667598654425	-0.877184504861967	-1.39982972320422	-1.29148513229168	-7.76143659490303	14.1111517199824	66.3336887782323	2.09150804187221	-3.0207868873649	51.1108086236344	6.06765584652926	-5.58792045912965	46.845771187435	20.036035463	16.3482320786408	21.0461893262171	52.4095531954611	39.8326140081635	28.4646107559418	15.020716606012	44.5266710206347
BANDRES_RESPONSE_TO_CARMUSTIN_MGMT_48HR_DN	149.151429343117	304.815268370259	1684.0919310572	1113.141901175	1390.47196618628	715.367309074714	405.420085288432	797.63588299004	213.880717304941	245.137325461804	269.330880825586	263.577833132924	341.961907357115	299.117095601948	668.141341273311	506.592176540813	327.457871987836	406.261346569395	222.116598751608	1639.81805057181	269.90670863097	168.191529447217	559.393305158107	351.067107152332	120.692640950677	638.742155318235	453.505537677209	24.6448406277572	397.70356978375	237.384237272303	77.7115432084865	201.685307993646	210.485544737394	600.451481158365	1398.23931757722	568.387797877401	169.556971948052	1700.55663698912	137.911183036689	173.58761003609	927.843594214747	629.49523087136	403.997502020246	599.970243527162	895.889363666287	805.558126407792	509.68402376529	483.230693493043	1173.75742042487
BANDRES_RESPONSE_TO_CARMUSTIN_MGMT_48HR_UP	-3.64394515603189	3.96454907077706	11.5514828761416	1.04902834404058	7.18424342316615	9.57493818107559	5.22784363902787	0.105179033775803	-1.2918194606889	-0.400039435790974	-3.02582877124699	-0.724747182616483	-2.27633589243751	9.87572389678204	16.6597162383565	-3.3900531413198	6.26645703486025	-2.74293831144811	4.12577072647612	9.94513422886024	-3.60452484963201	-3.12431416701824	5.19804405161019	-0.649101375523055	24.4202319416016	15.989932597674	8.49879009347051	1.12882865630495	4.65193315718189	-0.17419627490309	-1.69572471294384	-1.89871281833244	1.01328040713719	9.10813508697628	21.3414456878793	12.2739779953093	-0.0995072325107416	5.05438303137962	4.15260833930339	8.76701167830788	10.9791649363903	2.53291960310553	5.30651834136767	2.42751168583746	2.86589734788916	6.85906352459724	5.13257282733667	4.5337526598811	5.4827216403932
BANDRES_RESPONSE_TO_CARMUSTIN_WITHOUT_MGMT_24HR_UP	-3.40527267371771	0.33140768280088	9.70791028848335	1.75961186615179	0.346026279221997	4.63951464449857	-0.319177336972266	-0.0750702185652844	-1.56094781716519	-2.05826685098648	-0.385092137242271	-0.244218366069573	0.186284679132734	-3.89154476991111	-3.44437886488811	-3.14249049330646	-0.952754779752146	4.18906925994362	1.47583794507762	0.50191742928385	-0.0772496492138165	-1.80059324432398	0.196967878230607	-2.01115021206266	21.3058553242294	5.65493829961422	1.86115057670363	-2.08362974466286	6.8152024136669	4.8466908902311	-0.112512595284253	2.88653753684717	3.64625412059838	3.05417813900584	4.25714913174787	2.60361968790236	-2.25217006057182	1.4687507428831	2.89570261629648	1.89063172219366	-0.565749819708217	2.28339312088245	-0.157000455009932	-0.0241066209073381	6.97263627439713	3.0029116648066	0.818137438562224	1.27120516201248	4.99549033841033
BANDRES_RESPONSE_TO_CARMUSTIN_WITHOUT_MGMT_48HR_DN	-1.01773630573684	3.48652400960312	42.281804007872	31.5614454258696	28.4805538696478	8.79620662692493	9.38669753162582	31.0571250717988	-5.85400783297622	3.2878218619506	4.65144973405442	1.41167924777164	7.47544201472846	12.9006426220231	-8.45453176688075	23.6182003732552	12.5595223972527	22.1612735275444	14.5096782449716	24.47226007922	6.85785603122386	4.19920340577505	5.66123390240927	15.0516458825748	-3.69320967888938	4.15711506879954	1.05124955636865	3.69794578676901	-2.09705744331102	3.97763765466413	0.45039433932794	11.5443095235496	11.5768565753768	12.8518537871412	9.01459401086129	14.5185541767124	4.07569480806039	42.9152256531847	-0.83614549039334	-3.06966835370513	35.5281602428583	-4.61787825770739	14.1418507572779	13.4355900298884	-1.50455779315306	26.4451011947495	18.0971034760713	10.6911791128709	38.9620070052613
BANDRES_RESPONSE_TO_CARMUSTIN_WITHOUT_MGMT_48HR_UP	-0.139926480883503	5.20086369642924	11.6574162101197	3.88077099839841	7.02215808220744	4.19776672865882	4.15801902845483	4.37074485132245	-3.23901856260674	-3.12497671870492	-2.55697410947696	1.82475421694144	3.34108828032168	10.6089913876273	9.21679453329604	-1.42097745599054	-1.06371029086482	-1.73453429553281	4.12065140110882	4.76654634472096	-4.2945622302333	-1.99456097214536	-3.29216737107424	-4.79446081731576	25.1358840098212	3.78697474232673	3.14879526142855	-1.1640270175792	-0.447985968356755	4.46812742152385	4.49806871369362	1.53645849858053	-0.421787993639226	8.68806124939904	18.4016263748634	10.3699585430441	16.1093648431956	1.84307208072033	3.87672490947927	3.12913826946787	2.11020043250939	5.96822923144182	8.33302082975242	7.19401555344252	5.08463489807801	5.69897914101272	4.21126082819721	3.78220753850474	-1.88394270836912
BARIS_THYROID_CANCER_DN	-7.85912834021321	6.44150756194903	16.9786140155808	19.7946450519161	35.4129207704832	16.2505317342602	41.9643146081073	40.8461470460244	50.1538669007644	16.9030315970156	29.8520880830167	40.7846052722619	77.9338943600707	17.6981877537748	25.4820010769458	61.2359454020091	29.2522509551525	21.7090019101053	22.0378740806322	16.2823131335687	29.2731901147667	47.7279780574637	21.5164004537858	14.621229951744	60.5556308989829	9.83484447960026	28.3998108738398	-4.56462395087464	23.9494599370213	34.0517892604116	119.332288244232	132.850168549738	16.6516368779813	13.6620314327517	43.6557905942807	116.081931470647	42.2355604981227	26.8927894715455	43.7404722594448	-3.91578848851349	12.2639752655093	4.10363749564705	10.5474293725363	33.034484016832	-4.4489582823136	37.463178307347	32.0091381082816	24.0622460563325	-4.15399672421168
BARIS_THYROID_CANCER_UP	-1.05378529077454	-0.696931348687156	-5.19007353674123	11.0168960642332	9.65089935459657	1.32676831797989	9.61980759111941	22.2260390623848	4.93670268621479	14.2111716603636	11.2211031261543	0.708566424331069	-4.2172855341749	-2.19782512018767	0.936874472108364	-1.36025147099627	0.736424420815493	3.0570121465528	7.86639891391256	9.35784877597081	9.73989486595254	13.13631057672	2.78366459495145	11.9976569901955	-1.82257434820209	6.97803254316434	14.0672469507564	4.89745085066536	12.199347923562	1.31876329071532	-0.696619039299022	6.37585457470538	3.67063181679973	-6.30343872763591	6.86099591524742	-0.88092558408291	-0.887125574006105	-1.48027157427367	3.30913672419914	11.5534057852794	5.14514380474972	14.9647355359667	5.05537790953222	3.0800914928977	38.5152663655881	8.77949067317317	8.73475975980654	6.34985565866262	-0.0816428910421797
BARRIER_CANCER_RELAPSE_NORMAL_SAMPLE_DN	22.7265919302482	12.1368955741419	30.5174552758932	112.539890330951	69.8539595847893	39.6845280288116	15.8864006398807	38.6535619728785	5.1817237887135	37.9350184296947	40.4664106294982	42.1094408139872	35.1005260015055	35.4633682874709	-3.36967961598642	61.6788618515112	16.0208247084833	47.9103119287146	68.5001228647828	16.321347562442	41.1665049289853	44.5019667990833	43.0045804017971	76.0570795771225	71.1174301730318	53.9329468939449	22.0571277412157	17.3786662195613	24.8579788772047	28.7927389443795	21.3160310980527	72.86052847655	34.3671089940598	16.058002041277	13.4544406352813	96.6375489264042	74.9478825096573	85.8329085760282	22.930834457204	20.255949196535	26.6877088803659	42.022665715913	27.4252636298458	98.8716439717757	21.9227962079455	45.2798733016977	71.577909294552	39.3643146866177	91.6487475568602
BARRIER_CANCER_RELAPSE_NORMAL_SAMPLE_UP	5.33112597434093	10.3086810466716	7.22652169585199	33.5612240501677	13.2534673570315	-5.12583405668115	11.3863437896864	9.14995056102835	-2.36681957307912	10.2566640184776	12.1999196481074	5.3811800263475	6.27673899395735	68.3826314996528	28.142898016699	26.2290992781642	16.5012132745691	44.2392087594287	-3.23859348951322	7.96051604564232	11.8168650065699	14.0769536845704	5.02978782152297	22.6067592906515	45.5393828913742	1.54087497183428	-3.51084509813262	2.09482791450069	-6.66880945977585	0.826710718866801	6.58457441057566	12.5735163855089	-0.463191286562592	13.8429208676889	22.8367742179504	8.50635986139343	-2.3431103819788	10.3014195314461	14.166730219878	6.7516218691285	4.55623808562935	4.96657162331795	18.7061520554353	8.0952422087179	-7.70150834553986	65.2755585707866	37.0865481052037	24.0602690586576	16.2420830035134
BARRIER_CANCER_RELAPSE_TUMOR_SAMPLE_DN	3.56723464382827	3.13206444698359	2.01213911305216	8.41239869411101	8.05219160055681	0.406132569688635	0.36572944076151	1.23742610892735	-1.34179694069832	4.07563615128893	-0.102290985184214	2.14598676739043	4.90661047754126	0.53294576374775	-2.05877712233579	2.11201242927834	3.01907287514025	0.714283627795873	-1.11308675843419	7.57146675544075	0.992843562717185	4.20125630783149	5.96119629998871	6.17729671510367	0.639223532985713	0.92445707692724	4.55295673502844	-3.53460213390464	2.63092150432168	1.843058049541	0.677458636880732	1.48252975968045	1.04567952631711	2.06005934017686	0.86993735219528	3.14663764108259	7.27437131091303	-1.13416018276965	2.40042532948096	-2.8832608891309	4.55932261611314	5.803773067949	4.79202927149123	2.34993038796696	5.91092020536508	6.74029124969399	2.30949837584192	5.50379076260879	-0.423076156860174
BARRIER_CANCER_RELAPSE_TUMOR_SAMPLE_UP	1.39409803180381	0.609364606159291	5.67698778321579	5.57970608297954	3.48843754598781	1.42063400019555	2.68917808443052	11.1350643120603	4.87035479010072	23.9822517089711	9.22091412155948	11.3624769584219	12.31112626521	1.24345878358939	-2.02757718732882	1.85432020765414	3.35026626918512	16.6868792893628	15.2081277584057	26.4760583779099	8.91800033443007	6.92619373329547	13.9369209969831	9.14769160341248	17.8229499995425	2.29714702068541	11.6888393207803	0.562082040741805	3.31703913994339	-2.90420919142899	1.8947664711106	10.3229861444303	16.7135454810253	1.9798325180526	-0.566214785968741	15.0287871096217	16.0260776774395	2.54178109017134	7.3098851444392	0.166026226331033	5.15601964397755	18.8641574995639	5.80649885589177	21.1285601672773	9.89172247642055	23.4879639472588	7.18138625450145	10.9981442921997	-1.16733391590241
BARRIER_COLON_CANCER_RECURRENCE_DN	-6.31945181422859	3.16113665814292	7.39797005401642	28.0985048658669	40.0206124101984	7.86762997325122	8.01440370564308	8.66633950081816	-0.776997348987017	12.3133647465876	15.0035834843661	13.7950331891916	11.8529436920142	12.6167531098427	0.311034871909212	7.9936232958972	-2.32709663225173	5.54823187718614	12.1508550384181	3.99390365358915	9.72404858020337	14.2841941748291	11.2409744777577	37.0704343436947	4.6971587499042	16.8125119745153	13.2616697319765	2.60108445271657	15.4813786468059	7.32486751805419	1.53886723186213	20.9406613773587	6.18564285855478	13.4030516503277	3.24188410030677	14.6273054611945	23.0743270804992	22.3672625676884	4.01459397274816	1.17179909696218	28.3064453781448	-0.817142622991268	1.4090446338864	3.49484191578307	-0.763192120710888	13.4692632181068	7.32894009465005	4.70702849504146	27.1555433251959
BARRIER_COLON_CANCER_RECURRENCE_UP	16.5543779012214	0.577903315286942	31.3672672779184	53.592486478414	23.0554216318573	9.08809491719066	0.0458853976579008	-3.01205090190104	3.92900735106018	3.23716412603501	1.85307042651199	3.22665950071396	-3.4100073985126	36.5074481904531	49.5900874165565	26.7268145911638	15.1398039884119	90.705881081426	-0.899819634280858	7.14674793656173	-5.46511714728578	-3.53997997375884	10.0981053676082	2.69371991197209	94.1150537412932	4.84320003109134	14.859077574319	-3.6099225229356	35.1511422904516	2.74360115503902	8.54563009741668	15.9767867571671	33.8399230232139	-0.988477703606876	50.4859506803742	18.5957348497919	42.1621255890295	79.4354049195198	16.0502460878762	14.1955870515086	17.1309962741553	59.9350863946258	3.60760700117276	15.1486670738194	20.5636192864647	76.1203698455088	23.093062474258	3.231080198827	34.0600570445951
BASAKI_YBX1_TARGETS_DN	105.354373827636	307.500928834835	1015.29083129616	1280.69114424583	1198.70948936324	1355.07456256571	248.387442855862	982.038864307327	1084.58633936739	1064.97472093054	823.718434984001	1068.649431959	1125.66138023189	2716.53375967772	1926.07313370962	1952.62401548248	517.947257147024	1248.09890171248	87.6699891487614	816.194253810353	766.795394088124	607.158291381388	569.846178390814	1655.41126281105	3901.5311835067	782.947894232915	779.850995171769	382.959401251801	401.14545197476	822.579566823617	1273.07598895293	498.948915704345	537.828306002148	616.68188384055	3132.87839031281	2483.80769819767	2010.87950077779	1026.8919848067	350.722900352347	1243.76489356662	1145.88929225054	536.610452983004	1057.94610914316	700.540170371213	531.827908594071	1391.86516804363	573.742415605673	518.509794724285	1425.52090831436
BASAKI_YBX1_TARGETS_UP	494.636808219337	468.225106378574	1852.89322171218	2806.85330344774	1211.78728720528	3379.53982810306	322.84544226455	1093.68262829751	562.560857045459	801.623484235055	1144.16158004522	187.754481079459	329.525104912396	1509.55481167853	2785.20348500059	2103.4174990422	353.804905078006	73.7624926700205	401.724237810694	731.461226539574	571.63820304946	395.264598538601	406.610169721027	2191.10491112192	1502.14986780164	1515.67843998177	2296.75527751207	111.19399389683	2199.55171151519	324.795321684471	1669.71117436179	435.677490118873	782.239057945284	1467.45351908751	2493.04439341209	690.154750158713	421.782100883277	606.656832790753	2670.37818364889	146.5482516031	649.522068785544	424.896505895009	3780.43942064572	471.603711971143	689.61530224012	3294.33261696657	3737.08561767231	2095.59902743891	1337.45526295288
BASAL_LAMINA	2.17515350933462	-0.299948622776364	21.8630036275362	1.17768583970031	13.5538212451741	15.9698673534412	-2.57859216542678	5.47801891698933	0.0516726052240259	30.1171964723536	44.8034811388147	5.92011755204606	10.1847147789217	17.2900794993158	10.928400564755	31.7530140160998	11.072951353676	3.94064395454745	1.999365892342	23.6605874526187	5.52625818580039	0.629157903893235	-1.43378986431288	35.5021671047448	8.67484971192454	10.2851689780343	15.0518079258542	6.6855641344415	-1.5854281717448	6.46366429784931	18.1204513332522	-1.33963831479797	12.2173224382026	5.84140212199588	37.3478895325604	21.5788624080603	7.33034786888411	6.72211527179886	8.82331032988031	7.40074833395304	15.6950665786316	4.31594035236409	34.6406338143612	5.05111492836949	26.099836856208	21.2884494411683	38.593113250589	9.69419652036675	15.3219432765949
BASE_EXCISION_REPAIR	2.78811474699435	2.9383785313702	20.8655445768214	0.709539606570575	4.8828460475683	12.0762055202317	7.62241376430195	-0.962779762803479	-1.13035121232926	0.929522811433056	3.33718963055649	-0.443627187171877	5.21797010563475	2.17378555857216	11.0017732681999	7.84435104390226	-3.88877768350673	-0.912799222687517	3.04424500660429	4.97557798995785	0.396440879806425	-1.74636898018066	3.74860266213744	17.8260228414864	16.5550730693481	11.6276033833841	19.1262875097108	0.471038874007906	2.96163276822972	-2.76439001635673	21.9552328419708	18.9588070068947	-1.40547026845629	5.17168792584559	9.74534942498654	2.89187753090458	3.99170642125082	-3.0310709016504	21.1942105731228	13.2607575876719	0.0659032603937989	8.65223684730248	15.9490522850901	5.27156127547999	7.47915001911247	20.5901006143153	1.0343706711297	6.5376325975553	0.35674004525312
BASEMENT_MEMBRANE	2.55554468732833	7.02901129519016	64.90643849233	20.3343610884628	57.7314913971943	73.7563902144319	4.32862084579369	23.2118810772077	2.19083386373023	75.3173756540692	95.3994664574008	32.2789295857465	58.0610575987089	49.447877647843	41.4613241442735	90.6281581804235	20.2911612520602	4.32765413274165	15.346084426192	88.517840246956	25.9341450733362	13.7549605249622	6.24817973966824	87.4429113030916	92.4052068307091	40.9442713298665	70.104222097316	15.7464153205061	20.3541097739076	13.8649217375027	42.5656465989527	15.755271105782	38.2148811008962	31.2101579568888	122.11074590223	78.7255925932954	43.9422384463881	24.3748494927188	28.1860652697797	45.8384436585351	43.6326889692411	7.96529067013334	75.5397259041461	32.4747005216915	64.4311272225414	69.1229955922771	74.33855014674	26.9408908946938	46.543842852612
BASOLATERAL_PLASMA_MEMBRANE	1.2300344432175	14.4710191704194	43.3409185991266	26.8293904866798	18.1964577096124	29.7464895181061	0.184016153678942	15.381658015764	19.1045174210136	32.2943410687057	15.7726682515929	13.6992053003437	41.424967842548	-5.71185740803141	19.5443403220613	-4.65190407938197	4.66665714236012	0.376781609792769	21.0370602372395	40.0212496932192	-0.787040411341779	-3.13485250029713	12.8587456513169	29.1202622763709	15.8964634178374	26.6602297733616	36.376589880887	3.01045049660139	22.3153570514709	-6.38198221870447	24.0174272975508	5.2089630286982	11.5037023786121	23.3423735610221	6.18648275741411	89.7828042596925	36.1671828122471	14.1034183591317	10.9074311515335	-0.277699487939799	23.1805060747563	-2.88153488726394	10.0497100265168	1.5684781441108	17.7013058258473	16.6125608354417	2.92578897837722	-4.01910119421374	9.96577128909028
BASSO_B_LYMPHOCYTE_NETWORK	90.5187243458441	15.6060284874239	145.835521296214	593.848510376447	425.835220360215	660.259746860384	177.682816118199	72.9944706481353	118.868998845501	524.930865626367	658.881376657084	114.704887704415	90.7435259688596	318.739903616366	504.425908041511	519.781811793229	254.388152625865	172.582444130077	155.812965077197	358.634804321272	391.04216644915	236.619874725125	161.062862741634	221.66152848405	169.986607477485	447.785394939321	640.910904989343	139.186668847472	411.992267566401	90.6294096914322	427.665174204694	373.118484136494	181.826975298862	274.564901730874	456.355996796186	124.103356681173	8.55752846617465	132.134030669984	340.320537418182	168.555990744061	283.814235239758	790.470416607994	566.478920056389	93.6238520996347	410.756288511544	726.294342375477	290.855133029423	431.657332440619	253.852183281685
BASSO_CD40_SIGNALING_DN	78.9168297242484	14.42031966721	104.18932778566	62.8880715567096	45.1579166362067	103.020780203856	13.5935575069601	133.44136642228	48.3858314854514	65.4186357750349	175.316694386729	17.2955590535731	46.2499377414263	22.0440151695385	140.012743849593	19.3009784877795	-11.7103350072837	27.2616062194097	21.0025613917359	114.285504948111	140.73644324405	71.6587576707702	85.9835667758683	121.806000890721	3.61548039519498	46.4625135093942	3.25629959704406	-3.89954742019348	23.1141927702434	6.99372438295047	318.526296951542	123.888450996937	7.75984070830491	67.4825207705468	97.1015393356718	32.8625055149947	5.90728754487287	29.9861071809613	100.976322564773	37.5164155106534	13.9043331717768	54.003858474488	59.5067892968017	105.410099905665	54.4630747466847	164.98002786331	91.9984238005931	68.228040565096	74.0396194024251
BASSO_CD40_SIGNALING_UP	99.3159087596377	230.907755019403	236.370854875491	417.732782681785	188.894540795629	347.343176934522	129.500144960421	652.600794531863	650.610800333724	339.676659058173	621.702798279008	397.762166203081	549.636750002417	320.282455277394	442.037772389957	591.380127516911	10.6001653353214	76.1171728870379	136.46045058561	50.8346200202559	359.241995736431	223.844997028602	525.878449023447	482.590508312363	113.046849459776	135.693564515566	145.433095710757	190.569103649407	386.086354799512	128.505037525026	1396.21554700778	755.340719934736	722.386893849371	126.548536960339	221.191655149093	895.583194725904	353.218474769521	370.181301134249	810.815425022811	348.524450194807	90.6625403712808	486.201960298746	408.902362566461	669.829132010171	26.5685907860316	489.142803190106	453.48794231671	388.517246385565	379.730549066158
BASSO_HAIRY_CELL_LEUKEMIA_DN	59.1597228918599	46.9956235605204	215.883823425321	230.797775557155	162.60257419686	445.595699030409	113.743001062982	187.371343813768	125.28473001385	118.161768440958	191.660576482714	86.416159916734	98.1125939094498	101.579688563753	413.718900543401	264.334114970936	24.5659056748682	59.176482945724	134.792399718434	20.6737695362231	135.316233464158	73.6359449333161	51.6040793702561	289.021779576497	159.707716990249	121.799807762619	122.145485051957	7.16055087477708	34.3583244563498	39.7745779884044	223.885941248089	204.720784380508	-13.4106495834401	146.441151730768	74.2480281752612	286.95891218483	128.105160837781	34.1974258594061	352.087985291574	10.4863092588067	164.08645051848	197.421906621449	214.206643969732	14.1806352471667	45.1207251569428	308.15715660653	279.815571507126	47.0763641812734	176.740640325328
BAUS_TFF2_TARGETS_DN	-0.443684657868217	-0.190494647818532	4.15969948362644	-0.0741169015252736	1.26059414016453	0.0670238652963159	-1.68472409952569	-1.25341169233966	-0.664783887738437	5.26446176564611	1.04049904675194	0.421257410257339	-2.41481189876087	-0.178245438510039	1.15521954873243	2.19703560324649	-1.28175468762721	-0.765397431799695	3.0486621933503	-1.95704728023581	-0.619636666453281	3.43496472581112	-0.758017695058559	7.04801161227595	-2.68500746815778	-1.08821683170392	-1.22716712703949	-1.97195757157447	11.0759133022506	2.4807519465413	-1.64604333161454	-1.70934479319839	1.1045002776388	0.946511632261661	3.01734265381196	-3.63066037965206	-3.49882719201556	-0.818106198646381	-0.151964513991614	0.544474837620635	-0.586153356337035	2.51789491644724	2.7921364915774	-1.76088796977206	5.40336441403344	-0.341546120335578	11.0582291632246	0.980244664349246	4.18109183826847
BAUS_TFF2_TARGETS_UP	-2.03156079832307	5.93935574014649	20.7127283725373	12.0461440349552	15.5846652125271	16.3174453027365	6.6928477715662	16.4262116679966	2.96147942865637	18.1279959844212	45.4491577215345	14.7037802797022	15.2966416305095	44.250214087034	28.9862470255025	73.0947847071033	15.8997396072947	10.7408781088632	1.7626157713802	17.8821287817721	12.6504364344384	-3.99176235946012	-1.65116744399876	23.8786390035868	4.71247565819822	12.8730169902711	16.151582467217	5.14607557368272	14.9672842125202	11.0695026233146	33.8901092185261	37.5093238171398	18.3223785860121	21.2559294628092	31.4062342854895	24.543632077319	30.0786689919085	20.5349281053359	22.1156914380666	0.421234629916402	6.0599797352101	6.90205426744057	16.6865722596183	13.3348228548139	0.226831985304161	16.4935267139887	16.7655597753419	11.7629013041754	37.2759811239935
B_CELL_ACTIVATION	-1.64233013647974	7.89956433097169	4.60429712334226	8.26437759330665	-1.35822556695698	3.13312937713011	1.78984901718988	11.3620230627833	-1.81761602995337	2.36387823965683	10.2589697063617	2.05524532863377	1.38190808049764	11.5763705996346	2.80880214599632	5.45308047234102	-4.31886308085078	-2.88063130241982	5.31880257842502	2.34984951137499	2.50192270811806	-0.485462398211354	8.93464980256141	10.3508266514614	2.50823919968724	7.64699894114448	8.65905933983916	6.46778161288854	-3.66172928231119	2.40496423376674	6.61486424532476	8.65424278266972	4.37723864103312	0.31290036034356	10.5961928495782	11.0666477508187	-5.77035017215144	3.13196993237233	9.76527389829543	-4.34531208953079	0.699752410950765	13.3333906825917	2.58293625996877	14.5201106273818	-2.28848396332644	9.30177682372491	1.66973708093608	6.70216376075586	7.45707885160627
B_CELL_DIFFERENTIATION	2.10724382397327	2.18733362035486	2.26086164003692	1.19704029027019	0.209108937999855	1.98270407015788	1.98528980746859	3.0632584434562	3.05081848574477	-1.91071547241674	-3.54291111209838	-0.747257251514539	-3.03603440362601	0.904464041167756	2.26546180325114	-1.56050952068136	-1.62723437622537	-1.19135916795678	1.91623121327573	5.63894639363617	-0.361715968095889	-0.0140269740095701	6.3833910722269	0.964265301501211	0.1398459131868	1.95461454240881	1.15308687823797	1.61083316739472	-2.90398635286553	0.655123157564886	-1.75095460041761	1.61622378789596	-1.131237198753	-0.437776365785	5.9093394127506	2.84563509796399	-3.24852283725746	0.319896306413149	-0.340458161591386	-3.23983196260611	1.3568573644807	1.32616205478773	-0.452493685620674	2.89246220104685	-3.27284790787701	0.770018190964966	-1.46488962000609	2.39237216738505	2.77275906938374
BECKER_TAMOXIFEN_RESISTANCE_DN	-7.27053401398871	17.5093331053421	43.9401512589787	57.3156350324992	69.0304431746132	73.4377897883188	21.327749089028	62.748692638555	18.1817209052401	32.2764783425897	17.8451294849125	78.2896301634662	33.3946151225641	33.2712258773372	48.2408153270345	61.1101480570339	32.241278874181	39.4323123709326	2.05934160960548	31.6484769982125	33.3232760956222	20.7870840368667	6.20193551956338	-0.104500908045525	169.963535240487	20.6559779481789	50.5745801677414	2.05503544578235	52.5080837273477	42.9415425264686	85.9450171210794	30.8349610327584	1.6582525449796	26.5400369626622	165.008895888638	50.5422913965682	62.2628884532183	75.4120794319424	15.0302928460662	21.5740680808922	36.9545471501651	12.9559231571591	17.7572856125104	21.0261235941084	-1.73007683398666	44.9437177178185	-2.82978769957091	25.6473964813156	86.8380092128736
BECKER_TAMOXIFEN_RESISTANCE_UP	23.140931257734	14.7564249965266	11.8480320429343	79.4354363840196	45.56843024735	41.3114031057912	25.7573409225118	53.7219865574728	34.8052733680625	68.3106232988219	11.6481867283116	45.6657469472497	14.0480238061157	104.668771737079	53.1390243036117	107.650903261447	19.8149615991052	-0.929840421727997	5.33308314914004	38.9647119814213	35.6200507379101	59.4390667235653	5.40237168427463	-4.74413401194905	-1.1087530139466	42.4943214255667	14.0648335627033	6.50857659838287	79.4284835206762	7.53387078087146	66.267126476567	34.2601107459542	-1.00673546183245	23.6330454682936	81.1297357400223	23.0976474231535	52.3540261058537	10.556788250186	52.0244038696517	13.2162854900855	4.83777771017118	18.5471210193844	34.8446626725397	21.0767598061078	45.6949401451787	13.4765352612295	11.5322486916423	37.8932140672115	40.9267282185899
BEGUM_TARGETS_OF_PAX3_FOXO1_FUSION_DN	11.342620569058	11.5583283729479	159.987071399955	64.0417324329334	129.023978713112	127.821692875749	42.5100384145971	106.602003188695	56.8899373952862	23.4030192671618	30.6434496565844	58.9428329965552	65.0057585452396	63.1977406660986	124.284114669267	105.124855657013	22.2940552100357	49.7453608766854	19.1756385249281	111.111598978835	91.5012126314415	64.4613931876644	31.5987643153176	122.061283868538	18.8964088941735	78.1403162513248	90.799869856202	23.2892074555193	43.847066975717	10.3412059643974	55.4889979008266	123.745718817698	76.8840350957568	51.7447354410853	235.424001511492	138.097254724213	45.9382192757898	105.485608567316	45.8912453736444	8.42202319688136	128.708429887368	51.1668656587188	47.0512267930621	40.8927728969286	79.0282782576379	31.0865954227764	101.642521541416	34.0939386358684	56.9232406464816
BEGUM_TARGETS_OF_PAX3_FOXO1_FUSION_UP	1.18204605304894	38.3156235885797	112.548127124417	36.0004847554972	102.098454966211	88.4916406793663	11.1677736570219	83.151209319416	30.6906561241821	79.7424358278597	89.0930339350653	53.9535511453181	32.7891754879831	107.573630501611	36.5845879013433	238.663294156495	39.8507396139301	64.0229787786581	30.5489360950221	55.6467575061121	115.967714970809	71.159374632491	66.135755637802	207.92060684778	203.831205021447	41.6404900276821	26.1066374275232	50.7467257653097	63.0557743875579	27.9889932104595	165.133113256942	45.9329694286872	34.4303225197286	36.2447893689684	112.739391134278	65.3762385048951	137.286555598056	107.933055720005	50.2123167382382	19.8544777325969	44.0233618039315	35.6600730339613	140.828555784917	18.3363621063075	3.48941592930429	89.3182930194714	106.409059792288	45.4159100004794	44.4332754208688
BEHAVIOR	202.791211677832	630.344078848676	1014.04467661788	592.278018269572	1174.32785505628	874.047957567884	364.134442840224	1464.43621957849	367.721643901254	301.959847146179	242.596604321134	308.113541088741	402.999453378739	668.931101757925	1018.78063557717	270.222983634019	206.064973902733	-26.6221169929189	164.883118057411	912.105351445999	333.537158206226	185.228067589144	507.727952978497	526.886909747808	644.292282959449	653.390998863405	470.464989432806	96.8328077194321	163.053841649431	247.156647934119	777.629443562599	433.599321619015	173.122583308112	638.067928687963	1695.66155997754	274.547606686124	207.752505979791	577.69550964024	413.978194884638	333.638741852182	866.967834152873	1720.27370151483	513.234630734887	1161.58821266091	669.68690709167	670.193432443866	428.298739654496	795.306737286808	505.090403318472
BEIER_GLIOMA_STEM_CELL_DN	-3.24760636982634	14.12701754821	57.9577322769231	91.814336441391	54.5764200133448	84.4792660883804	21.1970862873702	73.8299115308479	86.1192094385685	29.5899023708563	17.7736580464043	15.7897386456701	52.1872730004088	23.1346972654762	119.558257640403	16.4269854935503	12.8392373057669	7.5717879395352	27.4752288312822	-0.344726119068274	18.579441310332	8.98616805467353	8.26701032433077	22.5956192946948	20.4562863903341	15.9471975829429	25.7238265778161	14.6133073629673	21.9343835412618	8.75497108576467	90.1796318538512	95.5277477790933	47.1832834010083	2.94234815981734	121.678148123124	91.8857415568589	36.3267287432775	18.4429870838861	71.0728713416507	-6.03619281500171	31.0295979651441	23.6885900690542	41.1532254492761	6.04112469208308	24.9208198786415	59.5645431297806	26.2318295048357	35.3438640290539	49.9851687096566
BEIER_GLIOMA_STEM_CELL_UP	16.6995017869338	1.08926331052277	46.7472998128739	6.66574934254604	44.1881081634608	43.4237699113197	7.74601008268776	14.9540806700736	-1.54180234458008	7.38556958806633	0.00446617035388712	-0.837873263835867	1.62418034336248	19.9561676581198	36.3245418029805	-2.97621988942536	7.01652146960761	-2.71768262046661	11.1227861528004	34.798138055018	1.30955575493127	0.08229048817225	3.47381132986531	10.900267912736	10.8117587563702	22.2922120793769	17.3990053932978	-1.34661581890859	8.7110703749528	1.94997876666309	8.37874951092528	10.814602273972	2.62679771097701	25.7059365355299	76.092100231767	8.34724461061835	13.8705604544851	6.59614103522795	13.3227896248562	25.6547132931249	21.7924556149333	18.7747096966515	9.9945644884251	1.17607292026481	50.928238499009	19.6563732185501	0.694122699122997	19.3568954751732	9.66150839276272
BENNETT_SYSTEMIC_LUPUS_ERYTHEMATOSUS	30.5034191764584	26.5203631188431	212.177066806568	174.201853238451	136.050125992899	78.607919449548	43.9794683331194	93.6680702552091	176.867152614967	53.081203309845	49.257868132953	59.6074062196846	66.8711161425674	57.7540674422589	70.9251860217316	97.8988647029035	42.8374652593769	-3.20349677525592	36.1155037734907	92.0570270259578	30.9496886210105	70.1161574050853	36.9042870693475	74.2879717813238	5.26128808865062	113.219136105335	54.0839092752789	7.72666420325405	79.3701089190671	17.8010425283009	163.345756478386	47.1281908585068	130.435953996114	79.8175857740902	41.074381046889	57.786810741002	44.7997127888916	68.1073309020494	118.069326067515	50.4365788910376	40.301253146723	57.596130367698	112.856855447639	86.5106659838682	116.512262791767	95.183027547621	141.180763945258	105.868597537431	102.734225142671
BENPORATH_CYCLING_GENES	1401.842280666	1182.90593965841	7204.86170003498	4116.36609611095	2489.19615586063	6632.73187306921	569.629311724253	1963.8837822808	2329.1374222546	3047.59887436432	4341.20881115415	2122.84642654359	3054.04227430817	6441.15421366337	6875.05762262097	10923.8453458248	1771.30636911028	3262.65409835464	1596.46936312106	4431.1029827596	1400.7289534866	923.769280367111	1255.23363943871	3836.89213727441	12601.4259625458	4769.50548918708	7568.59564381386	814.510429626347	4901.08768247937	2396.8859852477	4094.1526124157	1659.83105079267	1395.22360850566	2043.68691983844	15106.5927726204	3941.96014129825	4912.02993493515	3692.00260664103	11481.5241009635	1505.58213305289	1769.33278417257	3305.35217707216	9933.12087274555	1202.66078581656	1536.32501995308	9305.57454060032	8068.99326843137	2294.07501718504	3836.63708134979
BENPORATH_EED_TARGETS	5851.47820290281	11881.0556056952	45045.0153012969	22553.6270916709	39848.7638736495	27794.7734719781	9360.36926175251	28760.3077071475	10584.48236219	5893.69289631499	6190.24133786771	4925.34305446957	9586.26572581546	15460.3160851297	32888.0718845567	5805.30785268836	8601.31732913124	2408.77843207015	9675.22243231397	47249.8772980985	9305.02268284187	5517.76582478289	17549.4114466873	15801.1040775727	22513.0833120281	22202.3521376303	27867.9003663345	3483.14648524084	21523.0656293051	6452.77645487012	10225.9565678086	8324.41283443172	10423.1661501472	23737.1383007011	54082.8091481178	13437.6641928826	6538.91977674836	16696.4956252588	7777.27659168361	8606.39292099224	28276.6476564566	39483.5046401543	15936.2284928285	18993.8870042964	24667.5784209215	20383.5455531258	9228.86297691564	21999.5666926321	21418.4985973627
BENPORATH_ES_1	754.162682569618	658.03511327144	4695.7992793021	1585.40466937398	1008.05885034782	2736.15741627596	555.320309868589	778.189652189235	335.218039270476	1466.59078070317	1562.44105143201	736.483381107197	887.665946567911	3997.61584102551	3568.19828291768	4649.91561710969	880.827229653785	989.985223149764	1029.0843938841	2151.89818301727	255.111589146554	285.791546375613	306.240967609862	1679.64767594453	6200.6325273957	2931.46427609043	1939.09116069773	376.641802498406	2657.22738401408	684.753072980647	7121.40928944021	4241.24307074702	596.67440092417	1504.20776892715	6063.17412270425	1419.14929507717	1568.56010688515	1835.5140348192	3136.59665379484	994.907768241626	813.406632606915	1678.63665619238	4906.52598206476	321.766797594391	1537.88583299639	3954.12387471051	2604.67079547785	724.798631066009	1499.16109950174
BENPORATH_ES_2	5.5068428744241	7.90741869885101	102.06762287613	7.0795620662622	35.0047819861258	31.4225811225145	25.2973625850537	58.1337161747006	9.13244185985934	8.1571301664543	14.2273228400033	5.51207714295236	23.9696294554422	31.0616808143851	43.7842453857646	41.5476278074805	1.71147794264733	3.7166121363246	12.4889409616161	94.8115746749802	-7.1320399714134	-9.34815620535912	-8.2500497560398	27.5723340193651	47.0767448641196	56.8271431555069	10.0948761848736	5.17411850395836	18.071634334222	-7.78856674326353	144.308660615905	69.1145628502553	21.0575357089066	10.2214948576796	147.317621524972	40.9212147575797	50.8057714995166	40.827351006878	51.0918402622365	8.93974188281827	18.1070876437925	53.0512184144963	51.8778000102372	30.5903962349345	45.8482291711557	35.074767711266	3.55195549737457	40.7629250679178	14.6178822227905
BENPORATH_ES_CORE_NINE_CORRELATED	114.69143335978	32.0829683543746	144.004604805211	15.2092148309379	159.656668778919	127.070266610811	13.8528485753018	104.709473044703	156.951631485602	272.091623559798	111.406088710129	158.313820625862	213.384735332615	96.9412665699577	107.324069838253	354.85508406218	33.1051408738581	11.0891294115376	48.9301127171158	92.1600325266755	164.940980399087	95.3096225400075	148.025730085072	239.021064707175	244.488949771267	93.6802740995067	21.1862376985846	42.0609210997597	138.90885157638	43.3967961549651	85.3218598377324	33.7756163869276	144.159796133473	69.3733773029815	456.53237205084	305.736583508393	134.279063498952	203.035425427899	260.722248438298	76.8075479030832	52.0817979654886	58.7266487763835	482.000529384158	162.444748053786	81.5193187593123	270.205842597461	282.520701670139	59.2903486154697	95.8397144786513
BENPORATH_ES_WITH_H3K27ME3	7810.67534965993	13464.3249796444	61426.1355147249	31829.6585237192	55081.9748747888	36025.098126846	12806.071689472	40401.8035937902	14163.4336065885	8009.03325077149	8485.85910599661	5862.61333315463	11332.0508060873	18177.3879638457	46883.0938387585	8106.25267055961	11805.1083501428	6524.11785431948	12481.52330291	64871.6874636445	13718.7430996909	7669.35203602989	26061.8409167623	25009.091408339	23329.7598071606	29482.6329404823	37329.8251617783	5310.69430039436	26376.9588676158	7700.13129697098	16927.9092434817	13511.7356391131	13729.120716156	28431.9696210286	60132.5147825069	13762.5714380023	4309.36094442726	22708.6019531686	10175.0097381011	11131.9329981776	39921.9193165761	51960.409995946	23314.6548447324	25839.5636550066	38214.9404439463	30842.5575931623	15898.8178208335	32749.3076972383	25867.4193794484
BENPORATH_MYC_MAX_TARGETS	351.494552581674	749.828771807523	9145.57999690823	695.580935386342	501.181448987395	4682.22279871363	2155.58060885907	1782.41067825652	95.7007837402971	1330.9492965254	2798.36561076174	467.343347918382	1653.24773643119	2189.59701696192	3568.30118558627	4620.4146281811	2140.48454176843	3509.99102937897	2425.16993571119	2662.40335233287	2440.34732921618	4308.37097832302	1463.37903439254	6591.63791472202	7867.30142253511	4713.46162160762	6112.05796630335	2419.61704355782	3005.85213418961	950.686397452951	1653.60902114176	1549.34881638444	650.033794533184	3524.4387774183	7863.7964941144	1797.39998515185	1982.70457228486	1473.36685526656	7785.02954110457	6057.32329496571	2000.81488291469	7214.99898955658	6572.47053513429	362.948464812814	5523.1005345202	8846.24117965982	2900.21929642942	2569.53789392673	2354.16174768354
BENPORATH_MYC_TARGETS_WITH_EBOX	3.90049242462744	68.28117743293	1121.82767961045	770.792625938098	825.694039158067	509.448100301251	307.789806454445	139.928336393787	-22.2760758341033	212.075465437696	253.863103389357	214.738900433684	450.682501564396	456.597100388583	539.667094224611	666.44202812959	45.4142715247767	33.4354837561754	71.1085856486624	107.942055514737	163.002405451207	82.1592788628638	76.877237238987	216.437882911622	48.6336286498688	125.287032140055	122.864207178354	114.67116602934	102.863368455737	101.570042956573	1742.65173007485	2186.89405483156	12.6008655207033	268.898892032386	1129.15093678336	768.954743567961	213.515763989425	1240.89592237137	359.419887247323	54.2296427764162	442.851048130445	305.886046044151	441.950941555356	247.839458948026	193.379267996046	1143.59418826543	130.588645809113	163.283862195384	768.288019545282
BENPORATH_NANOG_TARGETS	588.482947965982	907.72431686396	10436.7569318594	2180.90265274964	3493.79363677119	3466.47087108991	829.684609511702	2379.40873647427	1985.25577238679	2621.6628250843	2847.78194128625	2767.39720956099	2970.33737651241	3463.66464323543	3049.18543014313	3439.8242896087	1064.81216783344	2447.9332245076	2586.85489137153	3546.30603367456	1579.58477263541	1506.15994159104	1539.04114838822	1814.51592106207	17554.6735781427	6266.98709524605	5481.33486736904	1910.41473111578	4337.0855813448	2433.48866030424	2610.82091441086	2656.58972768437	1505.63370582877	3526.98938750341	14837.2513841076	4151.76937219017	6259.67266734285	2030.85563725767	7203.09082833957	2000.77067519396	2727.493802077	2056.66388443061	4018.2163561157	740.886910111773	3819.6971075734	3274.06787206821	1090.95386153911	1924.35160565866	1787.99740317886
BENPORATH_NOS_TARGETS	13.0163582989339	-12.7765826593369	367.455959143915	112.73866726457	175.951540168757	272.573600238057	37.959564545933	323.663154414226	180.586828043391	268.028688885226	90.5419475141335	364.766016261512	528.655146080941	347.3515691804	333.166456209586	142.62563196646	112.575002577377	248.448424626372	70.6739936359401	487.215116621775	409.228344649218	167.491604458488	237.191343022988	78.4729766627962	773.82138767646	357.53234035872	235.925375707912	69.5135519406807	383.91226798665	43.075637345098	82.011441603672	43.3634482463535	4.55640907402892	185.18281127821	838.904269278418	822.89009342975	583.481203828296	544.876053507382	232.479204959292	203.997109883717	193.508935004789	2.36377479042584	129.107394122617	86.4370113648139	160.569374057146	332.582136497673	60.5946941514503	70.8655148555693	132.774429526663
BENPORATH_OCT4_TARGETS	40.4326382891964	45.1025258072931	1279.9059112388	222.301508447859	532.357484297217	492.579070675568	91.9055304656906	722.275918661258	592.063646881443	512.47956167222	290.745497057866	572.000931983405	971.740046141465	569.719028333308	391.264517506485	397.72948208659	181.843744638431	363.685935250835	245.842206803675	1247.4067853207	575.997234720981	335.00330623395	542.168233630759	175.917452518857	2296.1091168619	925.873698716016	538.1435749745	166.432547553704	944.92519643266	127.000237326515	245.89437463163	185.353161644469	205.641243205836	361.121110928253	2086.41713902724	1253.53297971319	1018.80132891857	629.290431775281	657.10566453401	306.317052294763	376.296934995128	177.547063583864	286.947689176812	191.582356415282	345.521946240243	522.168360296052	36.5959900507442	158.141659963386	450.834582799453
BENPORATH_PRC2_TARGETS	3158.43188877737	5197.0283968115	23939.1611757139	12319.0487093561	21288.692320201	14238.1589941286	5424.78675502446	14235.8728033868	5521.54975027225	3100.09232156464	3697.18705253854	2332.90707191633	3906.54325512814	8693.47102365056	16556.7534526554	3495.3951908878	4814.20241836583	1864.34587588145	5366.45931598263	24559.0696428812	5082.92837540633	3067.20147287879	10039.3088427984	8157.69587887979	9947.34356230539	12090.342142106	15027.4761857214	2189.5507696519	11196.478954305	2836.31073812558	6194.20702234317	3440.09145215518	5281.1233163035	12775.7056241995	25287.2711534869	5065.81014556543	2660.86320510991	8097.52090594693	4389.08824026513	3909.04915646557	14695.48379799	21955.5754182006	9174.25097688788	10654.8797297075	14656.5458026677	11274.0285776573	6167.80851020551	12560.4600119283	9987.32108725031
BENPORATH_PROLIFERATION	185.861923502401	78.2825599492182	599.454805845912	2410.04829969786	1327.45176372949	2396.21015538945	43.6837977336392	209.755437660515	29.9232651703877	460.188969974443	806.110481436755	82.8076685174822	99.9890624804716	996.501062362588	2092.57259387876	1342.46731596235	286.194040874144	487.994723502995	248.295228249515	161.344564146697	386.382993007413	286.549001501206	381.402337394185	1986.74801872333	834.675539900503	625.994747373136	1917.84042656385	90.9681898908127	1310.15738990792	26.7035165733066	970.834356169475	503.999904112059	758.507068949911	515.227219621127	632.425516240797	132.677675763305	407.087613745752	312.807287852141	1539.98884560621	243.861759352478	273.67788741373	494.726753124705	2281.88408145812	233.060939274065	201.258977003169	2561.09535942759	2008.32237994412	736.60175213451	902.914903466346
BENPORATH_SOX2_TARGETS	360.489600971468	390.344667974564	5631.72677410409	1708.33766738935	2317.8316269697	1528.55057315936	362.296519706542	1070.07358692958	585.193596717024	1684.90902302729	1387.08507768873	1594.11266527808	2002.81237304077	1881.20755781149	2426.19304206575	2115.07857999628	770.282055647686	1095.36680728796	1119.07742499249	2289.15879454696	843.840458522574	667.588481026262	1425.08246656272	677.004734261654	7643.96359322206	3410.68401369856	2496.49166639035	801.38017267744	1572.31493241594	802.731419374472	2285.34873719463	1441.67883237645	1274.35553851291	1263.64532392644	7731.10370939079	2917.12445003687	2937.49595485281	1020.12951266059	5424.55622990208	559.918333359705	1322.39197121948	1881.43072808824	2613.32224686223	188.679511519469	2753.1669591255	1558.25210307316	414.268215245797	852.565083433499	908.211097815994
BENPORATH_SUZ12_TARGETS	6408.22056564083	11184.6307226325	50866.5601163328	26187.9809115447	44818.4654070882	32724.348851285	9620.26634638102	34240.1814148582	10084.2241962481	6036.9471245099	6555.27115314999	5302.87378168942	9023.1896238163	16070.9949051902	39653.4868793545	5865.96914426308	9118.80143245616	4118.51214895141	10980.1631910998	51793.7577846632	12002.7295285664	7711.87906779144	20717.8224919317	21097.5634628228	21936.527353431	24963.8869715373	30197.1384595901	3885.23438142745	22934.3042118348	5953.8086269446	15142.2872830708	9489.10761867151	11729.7557674727	24333.4929543631	54092.9622927143	13214.806125931	5615.32583560146	16747.0779959359	8451.80917773829	9674.61316945315	29978.3300032829	37061.9602774185	18970.2315483251	20066.9586189338	30857.1876507974	23582.2311444606	12425.8987897801	25500.6391249613	20722.610079039
BERENJENO_ROCK_SIGNALING_NOT_VIA_RHOA_DN	-2.18841893958945	-1.84480105351005	12.4879815099327	24.6280539646614	42.6836801343694	60.9909976760713	72.5683260353155	37.2381870309661	9.80719966485373	79.3315303917325	28.1119361089221	99.1123486343417	55.4261786251608	82.0185001564733	56.7546169160198	144.491530824381	43.263320149925	32.1103115677657	-1.63453093704876	19.53811160026	102.765291554811	113.053188646823	84.9678552316618	89.4022726891036	81.3834306879257	24.1467404520831	4.86421946183157	62.2165520277014	-0.921776056103678	13.6352895524172	85.6629868303961	134.334466608743	0.504404405057683	10.3615750656478	50.3242631043259	188.258508474259	134.587970241568	52.8107042485207	46.6979064237384	62.7731325097878	12.8378095297105	82.4630977029463	68.4243593824408	12.9167270177088	7.12061493669422	137.956072616695	14.4110764429866	64.6484127433728	66.8923396623302
BERENJENO_ROCK_SIGNALING_NOT_VIA_RHOA_UP	-1.02178214053666	10.7450218597821	28.2571064507174	23.0757582524053	31.0261385673435	21.2938607148166	18.962992844923	40.9401552748285	7.50325429981328	2.34826534475983	-0.018841613431369	38.9595376848687	32.8726677436963	7.67969029323627	12.3558995270119	19.6711579783348	5.5536322801715	2.98469133476068	5.6669453527693	6.06086622516921	7.9614277964612	3.94841661294379	28.1693880853673	15.1970032745448	-7.17073061762837	14.5170621204321	12.1839980460789	-1.89590716057225	8.54923955744619	13.7697480358651	14.5856036629303	9.83768268962402	1.062659047028	10.5606960505399	46.8129204973388	69.7531000448354	17.2106158617622	29.5070954660325	8.51652645418793	-3.79499561999711	27.1420447273983	18.524293161281	5.03249092291024	9.06418666137279	8.19066914057131	12.5040677120054	6.68428927237621	5.32869949453886	30.2088347759956
BERENJENO_TRANSFORMED_BY_RHOA_DN	209.627155387779	734.798252917709	1592.92315611681	1514.12535505933	2621.82580392309	2488.42564850194	1312.11214178159	2522.18137761716	412.770772527683	4752.47222446334	4718.87715393801	855.533406890773	680.316464814799	1570.3850338691	2530.27342036328	2357.84105643936	38.9894619718442	24.9639706533743	79.98335270661	768.920951996849	1135.20894451347	551.315102822896	765.978913717697	3914.62626416012	1179.1118346152	812.583718575796	549.541412866542	790.176037749316	1038.11545967476	465.929851432307	3402.71957909231	1943.28924237717	1426.20179293883	1126.51805122209	999.513966505699	2421.55538289039	1196.11524214114	418.517228725746	1580.02378229893	277.115985754646	1190.93960423134	1255.14144746159	1637.81130007475	629.191280786482	758.998730373801	2338.41415064207	4365.18769012058	1435.96688959364	1198.14687659253
BERENJENO_TRANSFORMED_BY_RHOA_FOREVER_DN	3.49126202255804	13.1410876881767	13.8294194213646	3.95339031473719	26.5156668210943	26.0568044872748	9.87855979140067	47.2253727240971	19.1079601508829	20.465828268341	15.1701182295195	18.1089074348047	27.6754697093481	19.3759366206771	37.0113293796673	28.2866517135327	-1.98481074203606	6.34002923912396	15.7354859039226	4.30156141028324	43.395044586166	28.6766095629856	22.2373881944229	30.6713587651599	40.6749809576791	23.6952504375587	9.72424586247128	17.8596444303113	44.3699819621157	2.17953781029672	13.4622550072129	23.2414592245819	1.76232871966248	23.8151834443044	64.6598099315467	70.3090803429403	26.2459967008905	25.4949114622905	18.1386034411682	19.7530695043495	31.450423625416	14.8433166522764	3.32224332054153	6.05749153185505	13.8155288271816	42.9355791596968	2.04997064941832	12.9964506205747	20.5687616030361
BERENJENO_TRANSFORMED_BY_RHOA_FOREVER_UP	-2.65583673590165	8.50421729379607	9.65147481431161	18.4956772296667	19.8080608180071	8.46759222186517	16.168869876004	12.3905697848264	0.719113983582728	16.8122133930089	12.9703980701893	12.6163190480287	9.52596915993688	22.0652617974109	17.0067770104607	27.8957736962135	0.964764221561945	0.662572056466252	6.67376626142803	-1.64176530277924	12.1165060198243	12.7930355720411	0.96870834414334	35.0031144520077	-2.3897316275257	3.73730186404725	0.453574216613693	-0.210895207312449	-0.4796358276443	5.70672030425065	13.7727287861456	5.13463292073431	6.13843109751961	-2.23157661933994	-3.80270486373318	30.5203228043536	7.63292517188441	1.28923304820276	19.5700496652204	12.1114769794913	4.12918255419155	15.7841161661601	22.3740397062727	-1.74272004723165	-3.28428519952609	22.132631573095	31.6451282652906	7.8345920718957	4.92843495496245
BERENJENO_TRANSFORMED_BY_RHOA_REVERSIBLY_DN	2.06179395131517	22.357177457352	19.3393726144856	4.43160131343416	11.0419807978829	10.6359496570695	17.4145309785043	15.6089435851116	18.9327854770279	-3.11956486636745	-1.34840649127076	4.8457611844578	4.41692814060322	32.4789145869505	26.5107957633409	40.7882697983592	-0.343610580260246	-2.55957140255034	-3.95028897067465	1.82277996426161	31.2449415753431	24.1872216812543	26.4601865437185	23.2869728426383	35.7327784088692	2.41651347580901	4.82526176268264	24.6938185167587	-0.784579389227298	10.9704308572203	43.3039506829795	31.041942905218	4.89189546426047	12.6681671465832	2.25999252941079	6.13313686500958	14.4360484984903	7.72371507353838	27.1139723105241	15.5502731657976	5.52982504685032	26.3797780362124	32.9340083150694	-2.74719867568287	2.41886672193662	27.7843310143519	30.6826204645151	15.2343576057174	15.2506583873949
BERENJENO_TRANSFORMED_BY_RHOA_UP	1998.51623002245	611.620674264074	3140.91371554824	8368.90379379205	2923.32638101923	12687.4453028627	305.138623370838	346.105493920537	348.097526647684	4839.51224198	5650.60649773525	1292.92072991805	881.293600804452	3616.22840544166	13847.5412268708	8370.0866583503	611.129920365009	1481.30051650205	966.872800845996	650.849950655654	1663.56519535874	1441.59792981275	1964.44998767305	8825.01765334987	7486.50400678932	3462.78195956492	8384.30319445286	725.826976875759	5644.74094233983	577.266670713541	6518.45675996028	3513.21252625354	2284.22722877464	2476.46642411023	6956.04624762143	957.681506429584	1508.25381556809	919.841287104208	7312.71221988832	542.700113649133	1014.8569750446	2082.92630630746	15654.6853948035	861.282065094752	1784.65358310271	16881.1011284349	11717.7672393063	4646.28161664739	3218.50664109445
BERNARD_PPAPDC1B_TARGETS_DN	16.8687081387189	34.8205701987296	27.674475210007	37.8665016058045	65.9226918859083	42.6029902341714	14.7096920849893	41.414142924461	17.364242822727	45.3272254879845	11.3392896436755	15.990891558967	30.9210004663257	16.6648775874413	88.3887775779122	3.12667848179218	-1.31878847073106	-8.84097107169161	17.314926862686	92.524052561417	35.7753858547857	9.88527080390755	38.6908503821387	94.8429432952711	84.3604692817779	18.3970013178791	22.5669028868771	8.86300080584671	34.9753051144471	39.2065369347919	16.4708607388355	56.7433466631687	2.37313203108553	13.0983187453904	42.9617254556069	35.3552964372992	32.2994080917724	18.2700529259615	2.16059715109831	-2.5148450440163	74.0517515495419	11.4535401830021	14.8088684099233	12.4060222076721	7.02157623743128	38.3241743992877	5.16628915648896	11.5952848353594	39.5363522240382
BERNARD_PPAPDC1B_TARGETS_UP	5.50575743024315	2.30397424771933	8.92567988802431	-3.03386414485958	0.874722476829128	5.75497180027964	-0.936655159689803	2.15664517535877	-2.95643503451306	3.14789008269233	15.5693529016193	13.3020416199079	-1.00318079513256	37.0375140493755	10.6564348946565	15.847849720381	1.11918404324589	37.6204823818663	0.607641018190518	3.85877485660675	-5.49815879771737	-3.33524432285907	-8.74396210790033	-4.75724596823227	68.2156698560821	-4.50584247538072	5.09813346344516	3.33266698910647	4.60843782837173	-3.35265892190482	-3.30100128713576	-6.4139830692794	-8.71594026100587	-2.57771031759623	20.9163713375419	16.161502864791	27.1858360358697	4.51099343981973	1.56615207284034	24.9317502501631	7.43707666730944	-9.09997410725398	9.45986781563669	3.44834428238757	-1.12381943990036	20.3797773798197	4.30723503713356	-0.0175170340867736	0.0467899726415749
BERTUCCI_INVASIVE_CARCINOMA_DUCTAL_VS_LOBULAR_DN	62.3425336140964	28.3324983847132	162.128891725497	92.9885034892094	119.401061529505	106.234978264259	50.0514282545279	116.547023534122	50.2208367616767	64.0713202357536	52.0261629956851	62.8445612154315	57.6581901176126	55.3316489495936	168.146275204385	96.0558496467953	19.3131172350929	4.67035143186187	35.5213501189018	81.4110670524678	72.6930683333139	31.9654482807169	159.897937187409	171.532053994193	85.3267666604301	43.1108579587511	44.8628449239742	22.9139556741566	61.6380490239021	34.0126478881107	88.6741910756609	107.766358661625	19.7782248822637	56.502352582417	49.7887153183765	202.567224195098	73.4073617155423	81.8129709578191	94.1586261534335	15.2874397152585	81.0179491848885	109.774580859296	130.746811611917	31.6839622546902	39.7304507716645	185.181943102675	254.979114461763	158.907777460933	42.969815192349
BERTUCCI_INVASIVE_CARCINOMA_DUCTAL_VS_LOBULAR_UP	1.67267307879904	0.817601658757625	10.7579928161488	13.0173394130021	11.1125106815658	2.5475260886053	-2.85787713671486	-2.63424661166485	-3.24192947453961	-1.22303694670543	-4.95368376335883	-0.751204554268619	-2.71345447366859	1.62121848394632	-5.01406627897882	5.09517860389451	0.503414195393649	0.255639580301739	-1.85296802099488	2.48574535450438	4.39871761689366	1.01410581055773	8.68049727680541	-1.21137933512129	-1.54154157365426	1.44225894495195	-0.481796633753703	-4.80445349746952	4.31986873297818	-0.221327446373334	-7.69183495600388	-4.08883321156007	3.2953244228676	1.13299818346815	-0.495246720142981	7.52798006251326	7.68132001686325	10.6797642290068	1.35088379503096	6.43782618353567	4.01614540530509	2.20061212245443	1.76663537829607	3.68240665564108	1.29789436942649	3.71728799816145	-3.2696232510338	-2.54925885394301	-0.52537992376157
BERTUCCI_MEDULLARY_VS_DUCTAL_BREAST_CANCER_DN	229.79622036323	151.979839560232	1151.9517456776	445.875330349568	792.659944450128	920.002685252788	249.7149955966	1015.82615794393	58.026144123349	798.605482188337	1070.81958573309	225.704143193838	295.559147615779	355.238802958636	888.62904355341	859.910663866479	189.032072496911	178.038002315106	291.208716100111	986.275963348483	791.703761258887	350.020353367299	656.727937033004	1348.11113442133	726.37560816872	434.53291403093	610.616859905106	147.481223133937	648.422956530791	107.266921683534	477.934896348992	433.86903953324	319.049337986944	326.051022504698	416.960329525783	519.689356576532	502.386154041079	224.050933932956	382.033031068211	83.7855091604724	664.700008466569	117.140961756527	715.414722075818	472.385926973732	675.705832438101	1282.48027113717	639.010298638255	398.840912255149	353.298984514238
BERTUCCI_MEDULLARY_VS_DUCTAL_BREAST_CANCER_UP	129.2772966573	267.037908143775	161.365350355224	93.6141542528034	297.309587580001	204.176652288242	96.3406475480733	288.021564748879	869.756140809582	428.86091413201	1531.7080256816	402.403786668532	585.727719386324	412.770329312602	78.2100454096255	1571.03883819315	135.116466365333	86.1631616672258	61.7661643823916	152.144268288642	178.045110231142	161.593365427827	598.121537640956	715.406930351674	379.965032899503	263.704148017852	218.823018294912	191.021875155881	484.111184979763	121.542913580269	1701.90105687382	453.262051345323	578.054600716761	237.165730598735	719.968935384754	717.928288821424	307.404216966119	277.129801623359	934.379870260508	424.070214684521	99.522408718576	395.108246941569	1288.51291537128	503.217040182772	367.242915472974	1174.09124308451	1071.72493979219	399.832204727755	135.977241334423
BHAT_ESR1_TARGETS_NOT_VIA_AKT1_DN	-1.0434180385464	33.3817090570491	90.9432509469033	64.7465123617589	93.8279677621041	168.559992589405	8.63449228145523	127.131975842505	55.4598383700259	169.009396308849	181.031393861547	81.6667219733451	65.2594874000836	15.9995680411603	235.485392006145	23.3277683720754	26.5747486366473	46.5699083595035	8.58755725669147	238.850861742186	136.962493421122	107.188530639631	56.0717441553834	103.318378403287	187.245461755184	90.5480387660909	87.4138682769356	23.8303643266981	14.8368196158898	21.632430392654	75.3288761528484	39.0180389084928	21.5501729011811	103.795215975789	303.383515682837	154.461126229306	86.8004261585486	107.005088295049	54.4004386615691	46.2039051340601	85.024958819481	45.1834328841485	56.3017597861485	105.709015828636	54.4324987999244	199.28746321217	108.186084729329	36.0096703707081	148.521938582848
BHAT_ESR1_TARGETS_NOT_VIA_AKT1_UP	124.640727863157	416.065223669633	1673.89574563206	422.426768253069	826.788776796176	574.560579726972	148.816432138214	541.503862640927	645.56738527164	269.735345648507	121.761131090836	399.257315883453	516.79749130476	305.91863107809	677.135883886567	473.933045304714	171.040794693705	191.176016466748	369.974888656781	1703.16235010431	387.672369033326	322.694786583287	900.303568460017	262.75202841673	346.136821940457	634.284784220624	480.822219410296	130.863642957558	97.0635595302479	383.255399134126	68.8651656586947	388.749777804062	229.33424413456	440.164591388162	1591.15875304318	1001.31213463305	376.389179110287	773.917779244352	226.691216741588	125.988797658722	661.480598943367	858.061065935738	246.844221476639	489.831973296506	840.542449217061	234.005472950417	407.363315138075	457.793260315071	702.754884249409
BHAT_ESR1_TARGETS_VIA_AKT1_DN	13.4362851529325	20.9576842066053	169.150823547325	53.806227496098	167.05159203745	159.429665914026	11.0670334179521	108.080818606556	40.3770259563308	119.397516286174	188.945610466623	52.935369711116	70.0728679387887	37.3977937984392	256.225186738663	25.2115614632831	58.7734279546234	11.6098838150648	16.6554701034756	323.091498055672	53.4243830693659	18.2969339978532	53.7072197265667	123.318097719852	126.290384706203	119.786639905713	85.0145622260202	9.31312870186291	27.3978187931714	48.8481737238732	44.9805006805251	34.4826931169957	63.6842164334433	74.7627669461525	253.30931449811	168.322764260941	54.4769090276246	60.2141275333575	46.7102457321293	48.3532160710656	54.3137651257515	89.0228320066612	50.8995098372996	70.3747704916084	63.5970653429647	159.097380138951	55.9443021891392	32.0172737195865	92.8948139056769
BHAT_ESR1_TARGETS_VIA_AKT1_UP	187.858699810611	1027.12546765072	3033.31907169433	1362.06703998317	1871.99112240039	1143.61690892371	386.432092756655	1411.8155854784	861.440583358745	878.216924240034	517.35931578697	838.279485708465	922.88400492838	768.487595886157	976.819333234621	1183.02449076848	281.90187596507	633.412728023525	850.899835315086	2875.73204940345	666.00367741119	776.691324775208	1742.62751539956	585.200714131067	727.707431306431	1030.31899639746	826.804908926137	261.391410779523	447.230731945556	709.719300804928	295.553812247091	1042.05557068296	702.640619273137	782.168764516821	3056.82154787435	2370.85933040245	910.209882836194	2464.47186508756	429.604907987621	235.484883060396	1478.02889629179	1412.48787192711	532.82617967302	1069.8046717915	1434.90599361372	678.959490410083	859.22250711584	888.955521418711	1821.21911012538
BHATI_G2M_ARREST_BY_2METHOXYESTRADIOL_DN	105.931654147436	45.8197984591723	619.75513860693	303.477137742162	498.284024776493	106.58801059832	151.808182815989	44.6893435902819	42.3026617093305	179.527564925033	111.109412114327	74.1658808172032	93.8245884781074	97.833569799871	292.94692139809	45.9098595511348	9.51647139526372	9.95528275361991	86.4057307792248	41.8960053439261	145.497712103177	146.384293354377	134.354456103414	15.7991887176453	6.39294205800565	100.916494117549	182.325652151946	59.378294338066	156.609789600586	63.0127815343739	162.614270481247	6.93738379777351	140.956924451157	114.693368680234	375.511458904566	176.767655895672	131.236328036839	247.533269177243	177.661083340125	50.7695804582258	179.08878907122	70.2408206244873	140.119155049654	67.0752068664762	96.1620699071932	152.473409019102	363.404862681	48.1831816505444	142.037284644364
BHATI_G2M_ARREST_BY_2METHOXYESTRADIOL_UP	22.2689466336289	3.89898381139282	57.5120136904176	299.316162493832	120.829666324821	37.3378746872138	35.1004344711777	101.337552465326	-1.72286362595634	152.34409283125	209.255075337664	87.7975480649989	84.8616942748309	250.959544657308	268.928720689446	246.743245619192	63.3644110197459	127.545191341499	16.1232898302319	47.6106280058355	46.4628512071945	44.2150003250899	36.7264761342156	137.566752566433	400.626657936531	119.440056502761	225.12786231094	41.1336002618294	67.58203688324	-4.66446406854687	19.7756497193454	10.5392734457019	80.381674666024	134.457754828385	293.578835019677	73.5881054645505	200.084390857889	47.9537500058498	191.655048961059	6.02602122847594	52.0731543951976	31.2286313159969	250.648267724762	55.4098516269285	-28.2403698925719	238.560258088873	165.448000151228	63.9078601034776	51.0936125673828
BHATTACHARYA_EMBRYONIC_STEM_CELL	24.5461116244665	6.22737208261093	186.60586623042	104.842768456226	22.3766654886	313.523493015502	22.0227246110142	16.072759118429	47.4402598630419	93.2946053513449	106.955578191088	63.6462391675164	31.6317371190129	130.087086547738	332.927234216669	262.999400465641	33.639525591162	115.219135537411	62.3797596590036	32.2082544151852	153.954355833788	52.9308612145511	69.4359375583608	416.741855301317	283.833699743213	92.4901431884122	156.252071405466	86.2591803913654	74.5330435144838	-6.28891939825207	825.912223605957	855.402591319286	56.1595838652639	94.8697657646885	51.1374149365153	126.214265122647	102.819347587667	15.9950873288924	196.879370204587	21.7251862200783	46.0939583552637	163.25601697939	294.765217540293	13.9107607686241	97.7483313289224	486.38034074716	148.131597510903	144.964996512874	79.4683694485651
BIDUS_METASTASIS_DN	54.319367539061	194.027711532102	383.832821076387	559.793955733686	465.845518313581	436.60980707903	62.0945414922068	464.49784260912	214.279259231984	390.108884463429	406.598406795664	252.509265048833	443.4617457019	317.025738246619	490.969125909845	671.217837209237	29.5334640891136	228.469154667452	245.670684622172	255.53533115296	260.664313519249	305.671236448014	219.652894820733	693.165844196689	174.36057312914	197.09913999537	116.658795969284	90.923605988203	-2.23601865549598	97.7490104655945	598.153675441557	442.187633064891	60.9808960244548	248.252267202311	287.34501410112	833.964300134968	495.838097342545	637.509734080216	377.294413947189	116.54504607611	368.478269421525	203.32967684151	388.918415466721	294.917753039812	75.0978759587659	388.470710761003	866.434352777088	220.177867683187	491.684299088478
BIDUS_METASTASIS_UP	872.436070447091	311.981284264227	1208.60469976856	2069.89606599899	1588.58889865773	1336.91831617897	197.288611247608	234.055452090362	264.321471424991	1069.90682978191	1025.01235295119	779.333172614845	259.443130281118	2616.08278895511	1891.05171521936	3086.40382175437	1321.86740312639	2888.50627864384	427.513928546756	780.209347007032	705.370842780897	968.720520785516	1055.34525077885	2295.07697442589	3257.70693063335	762.159974998096	2299.63609269647	319.222598560367	1149.23808020409	1114.80653356011	1302.2998959823	1272.98844017513	521.384363525458	435.92769874542	1039.67516840936	811.862787853456	1253.71051785399	2702.16294185524	2712.25550983665	326.420685290347	727.239906958179	867.872586858598	3096.0316407614	396.744717067959	2049.43445267848	3291.32812889337	3280.87807983933	1563.73199650052	2055.32413292177
BILANGES_RAPAMYCIN_SENSITIVE_GENES	23.2808080519885	1.20777130025353	21.8817549367337	27.1054872436486	18.8003791047848	31.371756166354	10.2428977068701	6.36229088448165	-12.5339467621099	28.4809734707813	33.499491888586	33.4485317254487	56.9479476951259	21.3568525136893	29.1360407451284	12.3658555279399	12.4147963581872	-1.50313259234606	-0.722794417970951	-0.213246880628764	0.0843134294481244	8.35597771085784	4.11130467081385	-5.90703726975799	-0.535313688501172	2.65277207592387	19.4394430735342	11.9732324127315	16.5680375754958	5.90559510818848	11.9261927703327	12.1885610856286	6.32421775634489	25.5754776863438	26.8554705754079	111.249880597503	70.6516502266716	11.6465487669158	33.4511059068765	1.62877405326194	5.84744122338799	16.4975835894305	11.7214109595156	22.3519093293124	2.86417228494145	33.6984028789208	5.81130676285516	8.97272250687	4.19357728110512
BILANGES_RAPAMYCIN_SENSITIVE_VIA_TSC1_AND_TSC2	17.969394361491	100.535870997807	258.600078904064	80.4653303108711	149.532932927262	354.395512480946	122.637273519633	145.014845403442	76.409046471897	154.977584771601	128.051919071707	56.386711442708	169.705053477327	171.571817207209	227.14078918481	80.9343099002721	146.886968076946	153.711811240917	214.834919455288	322.370044716422	162.666856208722	346.534341702054	130.396955549315	205.334770013278	22.3193030575218	228.674841059328	222.030261050406	201.281405977111	82.9663678100436	40.2108746352405	351.744986907457	338.602461175492	52.3056649317816	132.247209309759	65.8861377561023	138.693460141189	154.630715812788	163.586737648205	365.836343208821	97.7825711176302	174.435313830737	246.879481757779	157.359706676431	181.869751514742	298.61149401413	430.282640181235	164.276691885226	228.418188928194	172.009090619489
BILANGES_SERUM_AND_RAPAMYCIN_SENSITIVE_GENES	902.36719195226	467.401992153504	1394.07443192777	1302.29439535145	1289.56525633964	1180.15160624097	947.984354024198	901.171428410761	573.363961813993	934.599602818278	975.765778222274	531.70503064153	514.832050311611	698.996831202644	744.372149150757	828.849173973642	578.37868573682	890.952852072976	596.917387925042	800.012009855387	971.108490675554	1088.8110012903	798.603171192095	1038.23822109237	279.850293355307	1191.78239074795	918.121733119682	493.385498329938	1198.71650066848	676.285032496248	1285.8014514088	985.2995080021	598.288420562262	1218.1789342986	894.942026975275	485.532154799472	613.341314220681	736.94791616682	1232.49713124814	594.309186824653	577.280426068276	795.629847276628	612.77918984868	843.008413695291	974.972346852218	969.210116476224	1073.77854891993	683.566644245037	763.131280094719
BILANGES_SERUM_RESPONSE_TRANSLATION	120.02479383553	56.7659681143053	232.284269245604	202.683706137693	202.310315716862	135.696348524213	107.021945976012	57.383974201117	64.6293097561018	110.986387037285	126.805836236886	45.7952944796461	70.495721099495	97.6481547965668	97.0585116715574	112.862202039858	75.5950907734574	92.7193730408113	79.9842840109416	76.201432968033	105.619164616604	110.863111827731	75.3865457179191	95.5181252844917	46.0571926742197	135.229945162575	138.264211933074	68.7410748115862	149.841609484445	69.9611563284704	113.871307836381	98.1904374516448	142.172234964925	181.218889939869	144.889722553314	38.7683291843017	87.8336180959259	105.589523957613	157.684103451543	59.8618891020464	69.7629115278044	103.488789881175	64.132833777027	105.886360122025	117.946063824976	141.339245492141	152.296358838863	62.6947362498776	79.4372309326982
BILANGES_SERUM_SENSITIVE_GENES	-5.24377845807464	40.6991541338131	187.826093533406	121.868263577908	243.561725921994	26.971121278192	16.0368617060764	-1.82199328335093	-6.12698252075069	7.22614144274402	51.070775320255	-7.12249608003363	-11.9491372227973	22.6297158033789	36.8489372533795	4.94250855121904	-10.1754656247111	2.67279824232818	11.2565825390965	30.9948372534302	22.0571666594985	13.4772322982359	92.7855815646203	23.2585229501358	88.6587137990709	42.2066031460137	42.9693855911067	7.25237501910207	23.568835209168	14.2227906754241	71.0583518860691	14.9522829469951	59.0398109223595	50.9627630605863	115.424542326067	14.9934860839611	13.5322351047102	-6.68346127708767	77.1235358487517	20.6813769804047	20.939707978192	47.4386829853369	27.3921404931844	-4.42931047580928	57.758558004941	50.7962309093311	67.6434912403066	14.0488198379993	37.6939403695146
BILANGES_SERUM_SENSITIVE_VIA_TSC1	3.48980410622102	5.40555035184695	19.8180060014524	11.2081245629624	6.05481620981867	5.27555225752142	4.22307987846432	9.06872749241633	7.9170377394713	3.30073252780659	5.35100815645684	2.48316888132545	-2.44627817823111	-0.0293986082866669	3.85307057841982	5.47976003320836	2.24182837844693	-4.765800803657	3.00492152838106	4.21797040554873	7.61017325965094	0.529176088800608	16.2023065520834	6.37250510145043	6.89047110243493	4.34539809774469	7.36195127642906	4.7281731711883	3.97492484469947	1.50387872544285	1.38536879809848	3.30200846104155	13.0218255866185	9.00862057029295	24.5419064163522	2.16652217129495	2.64047222304438	0.397630106968669	3.42019712359441	4.41086759353272	9.20915368161992	2.00131568239089	0.661289590359764	-3.33564526977556	1.34269171336779	6.60212454647915	-2.52236807328408	9.22263561676338	-0.242387190315595
BILANGES_SERUM_SENSITIVE_VIA_TSC2	8.78207316653663	0.253020684705682	24.3513161058924	-1.28525507700752	11.6077884662522	8.20798918217186	7.14429747842398	5.7002034497693	16.7298249161088	30.5618631112991	7.76782112745153	9.40622464108665	-1.30082146290667	-1.92055601190725	15.7903080458143	-2.45875696733498	7.51052783535905	-5.28533913875246	15.4103014805702	24.5281456181218	30.2674412634292	24.6470832627621	47.9373176136766	12.1606720027136	38.480106121562	23.0727659521662	17.0572144758445	8.73956458425048	-1.39630969780908	-1.51100893706259	7.65696644258411	14.1808468038572	4.49977533792055	27.5605205671759	48.4760505176074	11.9080712039001	11.8423206513072	-4.39842289054818	28.9840264892851	-3.81164809787542	13.1089995217221	-5.96170541444348	26.2197907860866	7.14356599911673	1.19602414554024	21.6934581333019	5.21722141338203	9.15632021184675	35.420524795751
BILBAN_B_CLL_LPL_DN	-5.1099099528623	22.9171896544364	72.7930519116781	51.1576961823925	14.8627427051311	122.863585059096	51.9266967460348	62.2712088341671	93.6715800134456	85.3216317068196	61.6902126450207	42.1061495470429	20.0325517524829	14.732531299229	43.8453228324079	34.1581298123791	20.3531078092326	110.23050536713	14.1737635464318	127.932079682891	60.7730463267035	60.0827401576564	58.9008637437956	40.5526497593347	22.5182083098861	29.8893110302319	80.5418920004144	60.8799878506633	375.607419377297	26.2415650260816	92.6523468221562	35.9800792277371	33.9040367081273	32.9305218310469	29.1337609660953	46.838629397441	42.2733017742198	26.9636469538132	50.3024444240668	22.9633000893344	106.543298044244	21.2536209984512	18.5838997168457	28.9943441209555	78.5833824195219	71.5883958871574	-2.17410391138607	31.5012410630956	45.2482704028471
BILBAN_B_CLL_LPL_UP	19.4596002739415	10.7772031866465	101.842411355497	65.9041970945172	56.4067490513593	90.7545449364523	32.0511743437921	167.278731890544	12.8758117743421	58.8489833048381	40.8195248428812	44.5078457789052	33.5710092774342	25.5963812810449	151.80192680078	61.0202318209848	3.7703777052439	39.0646623004408	34.8451631642642	215.814822243423	26.0755414857722	4.48837888917768	63.9929764554598	46.7638685383328	120.802929409907	104.578274640426	30.8519266123254	13.3000139875152	44.9197720541997	40.0024346753543	110.161364739548	61.0748664227097	-21.051054463486	115.680755392419	140.108054409755	23.3669670949183	64.629238379028	51.5577542623109	13.2093432509188	23.3421055088991	386.623950791248	-1.15658869083266	28.2561158093459	27.3588284253282	84.7343812066869	102.643933332177	56.0546113446867	18.0010058835215	64.2614925385611
BILD_CTNNB1_ONCOGENIC_SIGNATURE	-5.88414208179066	14.0769757708235	167.896784020521	125.709696722244	64.3493171795289	132.979686568377	6.18356786869687	38.8154572803253	72.6384050682608	250.322406223388	85.2342250359408	123.154968134983	204.481697355716	309.471539413856	88.672686115148	199.730977163679	18.4178501320603	172.386737426169	9.93417607920793	57.2375691015549	71.0790754183778	44.967954343315	98.3359764259992	45.7951207208269	371.951670834102	107.421848859524	107.772271805604	49.636119843402	59.6196064514633	79.1264102506217	27.331212140785	59.8638099914781	92.0918292904111	28.9845685186306	163.841816554089	219.317862110465	205.739207997533	236.72242298791	127.830470951188	115.675114604179	104.478918036468	63.7552638806828	35.4970190033988	76.7433130191705	37.5105355572636	113.508587036054	61.77150519582	43.444822675391	157.709329502738
BILD_E2F3_ONCOGENIC_SIGNATURE	113.457579163638	156.949299223067	926.468061495123	236.049458723835	552.871239448725	408.979075921424	58.2199031757882	464.755847930973	135.860239242184	336.26586398672	177.437817030373	119.071356993273	169.022923965767	163.114604568361	253.839823835698	251.563205712328	68.7882494202611	128.762443536159	248.504905604003	432.650957099568	310.740510497373	115.657808925484	330.971313941423	335.403807243453	1051.0663557871	475.005555527282	290.97545459196	15.2596016555569	229.301814515168	86.6775407446173	93.5936528679019	274.82841600768	103.044508356664	273.141475438093	1498.9205770411	253.269395600004	116.3621416546	249.860801253964	430.044949013142	125.652320926147	496.626149783137	180.732129223633	558.579247076677	459.883595040465	495.143393641138	374.684406466794	55.8788771799174	246.37631361514	400.648628668566
BILD_HRAS_ONCOGENIC_SIGNATURE	90.7742625137984	381.665876015496	707.925483573574	769.075973006317	1046.54756696877	1480.47491974742	217.314194054656	1258.48059496857	1182.67826535808	1636.37053499039	984.11666848199	664.029898419654	730.092443295947	1076.60613464585	1488.99936879343	886.534367739885	152.865469645209	538.123856983927	508.368932954133	452.906413399338	1243.83488241537	891.454471986823	1109.55942521269	549.8877518114	951.517851721333	1056.83729193569	199.235127483429	632.828447612332	687.842200955514	357.756901842905	994.194009749632	1116.5717345035	364.448597997119	753.084502854459	1581.4264421128	2007.86149405202	1236.82778677946	617.087187607627	606.073345040685	587.662294817072	815.550389237454	966.699805248417	671.70810577291	588.14695008215	388.645047508222	900.397749987286	1297.34650574315	410.186433095536	884.381814963358
BILD_MYC_ONCOGENIC_SIGNATURE	184.448944645744	380.020036159011	1336.17929991172	448.097195425455	666.936279920646	433.783225858263	191.408454830477	492.928966468908	230.431727349166	670.798392245414	642.502274279928	295.874796824585	513.516996326016	612.130915729492	514.764832891875	660.061606973521	144.465719316388	395.251057457292	385.427625762148	992.510283659099	229.53704570293	315.641424742697	219.161234070449	192.517989263157	364.508074706077	559.499216732694	252.717412435358	103.084377037542	618.602628056204	242.024658199764	687.401272216433	575.371612952715	224.546031189998	550.219696937625	1652.5678269499	621.530631289808	384.085341298716	1135.50527106364	356.068475522165	49.951751045874	398.074366462721	473.333350173312	521.186073322193	562.836282243725	637.08101756073	879.930102834468	720.140060964877	230.446447817566	456.407694950441
BILD_SRC_ONCOGENIC_SIGNATURE	26.2945259726605	27.46767127536	47.735319236027	49.8896060321788	14.2702736971319	36.4043845715776	-0.960939111479753	32.9847937367335	27.9194426190572	96.0311119732927	59.2877484352069	28.6299587990522	75.832362178651	34.4128448357183	26.7665225007083	36.9637149748219	15.3232101347301	25.9345984978479	20.0450588660493	34.9292016276069	19.0303654817833	13.695288062663	42.6932441911601	35.4746470045883	108.588396800033	46.4433110975981	54.2626520328212	-6.44062897568688	3.54843174714018	27.5347204443523	39.6265955209513	61.5583442302215	39.2216946497684	31.6646244558398	91.4238007844227	125.959817575021	49.9106160984641	25.9550410761811	29.4232384512976	38.7606494902249	27.0337435000731	20.5230471948131	21.5434038947152	29.3874932517707	25.6524995396614	53.6206611473522	18.6934968113519	15.8264391784078	42.5342694048991
BILE_ACID_METABOLIC_PROCESS	1.37901809838175	-0.595014968943082	6.02413588908734	5.04316567959947	7.04155972427059	3.42027118440141	1.62322299243186	1.10017647752302	12.5637464545177	0.0236324970991228	0.874791894719449	3.44168918825156	6.27806027752387	1.46265591640474	9.05012519366052	4.16982050510654	0.448745350185978	0.874695049639472	1.3980315584282	8.45249846874978	-1.04557364715695	-1.18033040894328	-1.08639371395226	2.66064305834632	2.92427633544755	2.48946817069687	1.1629234388346	-0.195589234517216	2.44645422142151	2.9008111963192	3.6155301173759	-0.363656231622387	1.47945239543907	2.57454497231326	7.71522433651144	6.22190726912388	1.16677361182594	2.46763685403876	1.31983231447081	1.00073822463032	4.01020808492666	-0.030237185544069	2.00127491528481	0.804062391130614	2.95135292118987	1.68436220466162	7.09550824911665	4.90686746345205	1.54449084280002
BIOCARTA_41BB_PATHWAY	-4.40914725425066	-0.519388121453053	-3.67863620661367	4.36163327599879	-0.13461817960274	-0.66881329676958	-0.0219537497618645	6.96153781075248	-3.42306985342486	7.37346375908609	-0.302558959238349	4.84185918459738	21.6165723662674	-0.468272222532472	4.22218324209497	-3.56278779897669	0.638511538637073	-2.47699997756468	-2.93595047531234	-1.78637131997008	8.57312380669277	2.74141401307168	-1.42176132235765	-2.56705638601498	7.11469137591112	-1.63676621273624	-0.864813957820151	0.584558083640023	-3.70967504307896	3.89692110904453	9.02217069023381	-0.58918748135842	-4.96447990420947	-3.13133098087014	6.64894800806684	30.7574540292482	7.03767390782385	1.67552877574605	2.98663641150968	2.83314550801159	2.12964614084401	5.66128733260546	2.89166532207278	11.4653118157919	2.72724477627775	0.721184273862057	1.96554086781098	1.13986497790188	2.62204989644634
BIOCARTA_ACE2_PATHWAY	3.71912516916898	-0.509555159924943	39.746791473378	15.0551526483436	31.6010203256676	22.3775144781162	-0.0569117687846706	6.94677481417019	7.19053471048658	4.82476048226091	4.0827195932549	7.70047626668929	12.4326053237947	9.52969901341043	22.5899086072152	7.11582719649603	-1.48051059184524	1.87008370669798	10.3895484180138	23.0619063677056	29.0459726312828	14.0259354601128	23.7729164883158	31.0720607753505	6.14875626529698	12.5348044333105	18.5197940204363	0.565751349200687	9.36935873207078	-0.148140807266191	5.74133198362204	-2.74280868371722	3.2621827239499	11.2154411547162	20.1156642940826	26.2149959468952	9.83308783006942	7.85532802995308	5.34074815769301	7.14630994109201	20.1069559045415	8.2536182860405	8.92589621319579	9.62667803274302	14.1269527030336	10.4537421198248	3.20752226170103	7.42693680232799	5.17410758476733
BIOCARTA_ACH_PATHWAY	3.38232482677622	1.10353022673315	-1.12157325702802	4.00244919253392	6.3677160800766	-1.37736188256033	3.52408868025103	3.55452520173121	-2.42132559214838	4.47746257022113	5.8410353469321	0.159194018509819	3.8560101908034	-0.474181130483333	2.07194942648114	2.97809706160525	-1.65653203537607	-3.59858342173015	1.86443904034817	3.7773050255736	2.78178037798918	1.7913625321245	-1.09705025904703	-3.87575203064467	1.11291276479095	0.389588068311852	-2.74480102929351	-2.10788900846842	-0.0648090942555006	0.787435601240166	2.72925829449655	-1.18547701750614	-5.62935818447064	-0.214315213680432	5.22816458267557	3.58162199491013	-1.13266483149913	10.3880903709659	0.273271070119046	-1.24011794448574	8.70790610799199	5.09183460251641	0.168059504729618	-3.36776630549922	-2.49813749144107	2.61124071046707	-2.69193767099791	1.76516734648396	6.67183822624892
BIOCARTA_ACTINY_PATHWAY	19.0693966614988	7.12626532386163	17.4454473089616	-0.453578985840107	0.451299424912459	4.95002381197229	8.04680241866022	-0.754308937136297	12.1305320955899	-4.43639720341695	-3.43459998326398	1.09501433011508	10.0377874962465	6.23251360411337	8.13078919291146	5.92115323650414	0.561688229001307	-4.46629886900557	11.4220362783332	-1.92541599559182	1.82795337083956	3.04462380504756	29.0505244928613	20.7549902885352	-1.21604908288865	6.63237096322297	-1.6599504973006	-2.79822577653712	-1.0532363570323	3.01621069748452	2.91872030495496	0.982446021968183	15.1474527485413	19.1153596910019	25.5221759092266	13.81362255082	3.1059075527305	3.35828475891354	10.0595006909028	-4.60790534308256	2.78770079486594	10.6265357047138	6.77853151475858	-0.862838201928929	4.74440502608595	1.70886326012339	2.93547224724648	16.0341891706583	2.44946967163082
BIOCARTA_AGPCR_PATHWAY	-0.590743121437385	-0.784012266099451	2.7726840401264	4.81765079485902	6.08549917343772	-0.60176172005748	0.516041630613591	0.61190222976898	3.38579813595533	1.38221827543813	-0.575461590916511	4.63712625137803	3.62841217014214	1.66992575725285	1.55540319791839	3.89512836139979	-0.945044525518467	6.66798283180684	5.33410232812118	7.61736714572815	-0.0549355445533176	-1.47870874995375	-2.4420947225017	8.03252266581673	1.44833334938991	2.44135540054464	-2.400918470658	-1.15245235681152	-3.5175398308035	-2.26337421682036	15.0545530679126	0.941644735367566	0.153361273499007	-0.77512061452195	4.33673914290791	6.66674030549896	0.529986714041604	0.000959372568328801	-1.26258117298711	0.642526130632055	0.609783023511993	-4.65195694267691	9.9234315281873	-0.264535291874895	3.40817776516488	5.78718749828025	7.57207616313836	1.61276300709734	0.861574179003406
BIOCARTA_AGR_PATHWAY	0.0734940537665706	0.453363361458076	29.2440188401725	21.3235172279532	34.5125848859493	44.8330076643389	-3.86478929159614	14.4585128873232	7.90972788800506	44.4966378164383	16.1252574002011	-1.08942625755496	17.1967534946709	-4.13243949556618	41.0314713141152	-5.18874275060443	4.29702272571421	1.93459359799401	-3.96133225807183	32.9647117508327	18.6253458551451	-0.513215156910646	13.1741245196962	2.78434432153601	12.7234359325739	6.11858265757878	32.5480174718313	5.9024802731159	50.8884906993995	2.86076287521852	18.1986263881018	-7.37337963291561	1.07707998910109	9.26945407014111	45.389359499767	23.8161270236581	8.65266297966977	18.5092298308179	7.10461820462291	20.9906469838337	29.1676843753519	8.74834068494772	-5.23227098374153	2.12769176349256	16.2073883276108	12.9043401538185	25.4864374907608	-2.42376405540931	5.3084839227819
BIOCARTA_AHSP_PATHWAY	-2.07264616382835	-0.155956083703606	4.15649511281756	0.855550472630898	0.806351125212324	8.6066418666642	-0.183710545152542	1.85795025125887	1.85472113084571	2.50114452344573	0.367584583630136	-0.911883210462115	0.0727874950074188	-1.61537623815529	2.15224270617022	0.171069484030811	5.82341735968235	11.619580396726	3.71972481062469	12.7539683960165	-1.23966953463209	0.705025680680781	-0.954808579578433	-0.146328441676901	-1.28832282163611	7.53705781639471	18.0961870365942	2.52154875182182	5.764916835327	0.409279220421427	3.47592757913901	-0.0594495618670859	0.897268240951135	1.0021166891354	-3.18690266560677	-0.958745580104737	4.88095946302336	1.85950191430696	4.24371902177788	0.45692890355034	0.819307306917943	0.252930190010922	3.37086865686439	-0.586641670121427	3.51725659847228	-0.0135662974477618	0.629963651629808	0.43600991867084	17.6347283554891
BIOCARTA_AKAP13_PATHWAY	-0.337985269942359	-2.23544274769716	6.66263580750675	4.92123102209393	12.9396000427403	5.98828881016836	-2.14839780630339	2.37515344586061	5.67436713923686	-0.645413405087856	-0.972878434631013	2.63223784889363	-1.04139879021886	-1.40858700863464	5.02905655934378	2.61547829100437	-0.753728580021434	4.67896702641901	0.886908126926059	-0.849554640977342	-2.88576305941656	-0.601837861099436	0.00742742646515042	1.79965362619441	4.12675115021682	-1.23602127793171	0.515056784557028	0.791049069099302	-1.31325492172422	-2.35278364591304	2.55503126899983	3.85054368152407	6.65189458509381	-0.625930006374323	-1.60247125240355	2.55888293910896	0.566795155984333	-0.505207066455435	-0.960613298015848	-2.37873671123856	2.80564937255688	-0.988486149313187	-0.512738416476831	-0.211985935406039	-0.569673973799398	2.86681407423116	1.14611427535604	1.85136781467163	-1.07360684780633
BIOCARTA_AKAP95_PATHWAY	7.69722410436298	-1.09381548945568	0.82746409701112	0.107070284174788	0.933003830171466	-3.01149038099732	-1.43179451406364	-0.238605082829515	0.613690582951433	-1.08422924932419	3.10332204619726	1.32535851696811	-0.73729171148876	1.13175527976714	1.0064793356138	1.28991652576453	3.41568802530048	0.104328886497533	-2.95636473548734	-0.284863249518901	-1.52557719199512	-0.868144573989318	-3.22115257222693	0.890659632533986	0.317356365081816	0.307492969144546	-0.512250395323526	-0.863826426029172	-2.32811006390561	0.268163522230831	-2.50647446920966	-3.72355308122906	2.05075905866518	-2.13082988146659	-1.40962065491972	-3.65369219168118	-1.12006804003378	0.781227695978718	2.41040154135123	0.731282206305254	1.19320350693961	-2.84672744530272	-2.3077763115932	-1.11917188776276	9.80821364854337	2.27066489146325	2.4898547289449	3.06187475626788	-1.99461154920061
BIOCARTA_AKAPCENTROSOME_PATHWAY	2.74724030461528	3.03962858390715	1.14108318850608	-1.35399486527545	-0.164098501476924	-3.38682943850222	-1.3280497879148	-2.99161333467634	2.69093717923787	4.60734571203077	3.59631923121396	2.87583694366751	-1.56294751236318	-1.46651904247015	1.03068418395934	-2.27549598962594	-1.22386495493336	-1.51409681752702	0.955799821807228	-3.76842506855387	-2.97995848154233	-0.194631448950663	-4.27256507750362	-2.02095718689988	-0.505228562992221	-0.999971798994455	-2.37145700677426	-1.82950927040962	-0.795219669891172	2.2623125976907	-0.902765399812354	-3.32169492049537	-2.51542059523222	0.165009397750789	0.128986279369373	0.868337382093706	-4.82925576069358	1.68173872446696	-0.261600276432243	1.79112109032142	-2.4991717781605	-3.18184018735569	0.597030444347523	1.99593153450394	-1.66288694735667	-1.7386983574046	2.99697372186922	0.111235025496917	-2.71779505876831
BIOCARTA_AKT_PATHWAY	5.96049056396048	4.16466790651012	-2.76872868142329	9.98106184692442	1.45760422384693	3.29453906209493	1.74428527679614	-1.65368201388538	-1.7921512838531	6.40126635997904	-3.40355923450532	5.38287411535196	25.6373191911757	2.23901398226164	8.14833557941099	-3.20440090189834	2.08658579447244	1.87727922664668	-3.73048024845534	1.29479788726542	-4.07238154664053	-4.47237037654508	-2.05305483945183	4.2881602290886	1.54060081955644	-1.75362856942877	3.72646866411386	-5.78022248956199	-3.10943356458201	-2.92224299492681	11.7714171139402	14.0873805985117	1.74792354023223	3.38679659902749	-2.25024299594303	17.8421137662365	10.0775072099875	11.076675719184	3.65113356377258	-3.1688729168124	6.91599044747985	1.9144681375745	-0.473802082786987	6.19225583160586	4.57506107675598	7.36760546549887	-4.61863343205995	5.50220585682747	17.4585465038858
BIOCARTA_ALK_PATHWAY	9.51529246532348	3.92923893135326	39.8145634984856	41.711614520932	51.3838543971636	59.7486326157555	-3.05008492468271	11.2341235884586	44.7540880846654	37.7649685213317	20.4843560763843	23.8134224485226	35.5214519268009	28.3343679415449	47.3331679421167	-0.371413221201908	10.5592961736122	-6.79025335674368	19.9376641011714	63.8515511055104	20.8656628687251	5.134157556919	9.4107143186175	14.3497273835901	51.7344446682653	36.5172648710735	15.1112154838242	13.7164117245688	11.0340595076165	21.4527141014391	10.6297211138116	33.9757907451244	20.9911429835214	8.93040875107715	131.618010917873	57.3873299956414	45.806318626239	43.8954365401766	21.3579483159519	1.62138565321392	36.7577092272633	40.5952386248385	20.2608121082155	54.6010751114995	4.61097335022052	24.897251398052	30.348322691948	15.1422629192089	33.0567024477683
BIOCARTA_AMI_PATHWAY	12.813790319203	4.21649693379545	62.5267013027623	22.8537302569417	46.5972129423765	42.8229012904112	1.16234972919495	30.6178246687901	2.6630435308933	8.96335721533606	8.32313614418202	20.2746944961495	32.9524800214807	15.6850604046059	27.8652307064489	10.7066051368516	-0.456292541106192	5.49459627197034	17.7935453930827	64.8902772747719	26.73777766751	13.5110132060044	27.0486226359137	54.0135505321583	-5.32928012246953	22.2240129767694	29.0512127176672	2.94891496553401	27.4805581313379	8.81045620757049	10.4298912401785	46.1947507922374	15.5620660531979	20.7132487001046	30.2557085827851	34.5534380646905	17.9852870934527	36.4669306212346	7.1196598713172	3.29906790464662	30.589175960877	10.7360606708753	16.4945474102491	18.727569868279	38.9731587220867	26.271144078205	11.7609748174413	22.1030462415301	8.39307061735674
BIOCARTA_ARAP_PATHWAY	-1.67155588754777	0.505365665305849	2.49818403532515	-0.146229211318546	14.8396379332155	11.0061611426915	1.75907722645435	7.95253285478786	15.8539641414821	10.498030371323	5.39525163403719	0.383946458568928	4.72549333273861	2.79211711737512	4.44554419623199	4.26884612402731	1.11997379279727	11.576450257054	2.01273757511184	3.99958071441301	2.84200999346031	-0.0725571672282315	-3.96195496993697	5.84371879036058	3.50139678950112	1.74619580108054	1.83552364114951	-2.5530283161738	-0.70091507194593	0.575693217622937	-3.28796553849365	-1.26429588233312	0.0682270130675672	-2.18400294691522	2.22493111107562	-4.22735913110061	-0.949359587748854	0.367957145845802	12.4624012347304	2.34722305160771	10.6001376788031	-0.984439528458029	2.61510649215098	0.927804941872621	-1.98342374428542	2.69368054927758	9.26359989999954	6.75576171851278	9.2010725189626
BIOCARTA_ARENRF2_PATHWAY	-1.61115532200759	-0.896354790252041	1.81147749801744	-1.5062462280117	-1.81168192335341	2.23697502315127	5.40141157416892	0.91794983213739	1.58984903055329	4.83296865743127	0.313419246609309	0.226143157268996	2.58731291081114	2.66939541270134	-2.47363411582908	-0.23917405814796	-1.99770984939397	2.28448558465907	0.247706759039032	-1.17043800308439	7.81160245503567	0.818090052419422	1.91640093250046	3.86680030739006	-0.0765448995393719	-1.68240608124021	-1.53955733432595	4.80281660360296	0.869746714400823	3.44976700183631	3.41674637031667	-2.69942152009353	-0.110886850228835	-1.79386564130825	-1.58775855219965	3.63092482064346	3.88462762456946	-2.33779518248972	3.20316466551714	2.19294151886421	-2.00944340465736	1.16583110844775	2.23582426054684	2.81042481069131	3.37075008286745	0.298259844948417	-1.61254844510057	2.62840068649881	2.51389251706374
BIOCARTA_ARF_PATHWAY	-1.15348812307705	-2.05847833562939	1.15502037316981	-1.40569404986001	-0.308886453580378	-1.0033717909329	0.120019712984511	1.08499155382669	1.27376524996805	1.24504391538745	-0.564937489516037	4.25074636464494	16.7339123571231	-4.66202970035762	4.72651546262655	-1.33115981287749	3.05809242584307	-4.96836523259791	-3.79305757648911	5.59669605398702	-1.35948286863267	2.17699511842554	4.15341944925028	3.90094567847967	9.3762154702348	3.355061710739	4.24813237979339	-3.84688796819129	3.45265428023317	5.09441252992589	3.67125548749553	-0.678722236205413	7.5596247761738	-1.584475202882	3.4382864800211	13.3735715827589	25.3088162327223	11.845201311912	1.01995910409847	12.3299994850752	6.82487724968733	-0.812335889205612	-1.9920104200992	3.02856304360748	-4.07278364771055	1.54634240643047	2.55788201753441	-0.0602819631313995	5.08135169808411
BIOCARTA_ASBCELL_PATHWAY	1.31818865284732	5.95142207515618	12.5330556433327	6.14863555319568	2.56034636470124	6.46437976502962	6.04639866224032	17.9016561911812	-0.601731931879959	4.68392011039309	9.42460945601224	8.11011087753236	11.1578286551893	15.8429124205036	7.2596882322917	6.52640678383331	-1.72838428456441	-0.906576954503843	2.49394448993996	-0.978279307536601	4.08325966303799	1.29979103452893	1.32328708333919	4.46080226440156	9.2422767706521	6.05052222586303	6.82869183397479	1.05058767949779	7.32821525598156	3.57007762794774	22.6054972285629	9.77833301864211	0.650796461387945	1.24751906396093	10.9234427070033	19.342104301631	2.46361867216859	11.254451215556	17.3005315491765	5.93542315164143	12.9574095916683	15.4811811096546	15.0663048005945	15.2178061540667	0.796156714336507	10.0051062816538	7.82877971480941	7.29995283015538	5.32846093496621
BIOCARTA_AT1R_PATHWAY	-2.9828218130295	15.3250627013907	2.84705231698396	14.9833544059393	21.9176327471248	4.26529374938378	0.44701811292702	15.925299508062	6.21372103300845	45.7192239041101	14.3980579939192	12.5487596281796	17.3401616589265	8.17849701484278	-0.99064093731305	-0.107615731712539	8.50806701701985	17.5550194375872	3.44885448294486	32.4141538254038	11.3890970720079	8.22849859336106	4.48508117434229	18.2046554117235	17.0861710015462	5.57568433867064	-3.8367499482195	4.89248579545528	18.6299831255887	10.9746174064497	19.3868343574797	3.30490088280641	4.01923422721479	6.14074020119927	8.81882565073634	6.75988880775047	2.26798336737176	1.87791055554514	1.8357230189805	-7.75986504389246	28.6464401218828	18.0881957178074	1.53438492341273	-7.40933209783798	8.25337989127805	17.6767266089138	1.94035214447688	-0.72822305043846	2.23965594589733
BIOCARTA_ATM_PATHWAY	6.13773445580185	3.02301191128363	-1.3121090379728	6.12155163831104	5.19188609929039	10.1679018815605	6.84092160134323	13.782321363035	-3.19341909713105	11.1317893031445	8.33104377945335	15.2749954139998	23.5303557616677	-1.14574135738491	-1.74143076891776	8.58713856854126	-4.15641998097749	4.28208901679475	2.39694712024391	-1.33076375472189	0.189423330582346	1.6455707800891	7.05848023983357	3.63158180803633	12.4823511253302	4.40620041018008	1.35068632491791	-2.04877647039897	-5.16288053047058	2.96109839552947	-1.23254928208771	1.00510755361867	5.16358555457928	-2.70322518871631	13.8978371473998	51.0152282763411	26.4214310167805	7.57639401505534	8.60236525880236	4.4609649823681	2.74864207176166	14.7907959306459	11.4689063513895	5.23751678883939	-0.733982261857625	3.86188710776189	12.099889315729	4.07524937088298	11.2819201988172
BIOCARTA_ATRBRCA_PATHWAY	6.35164524583233	7.20870091440405	13.2632046848768	1.7803521148879	2.04099358847104	34.9752425997478	6.24714422562132	5.89692016452702	-3.87431793132156	12.0809929348249	33.3408307088738	1.82230367698651	7.60449846847231	21.3397350332878	30.8326165934466	40.2129827781047	-4.46898030267913	0.543671803515996	11.0462912010169	13.4513801405151	3.32158956070931	1.08122413318003	11.0352395828576	22.1988725798657	23.6889346241596	18.218362706901	14.3399601474382	-1.77995813465597	8.93327877226804	6.35075902944966	12.8663073817102	-0.356092006480177	5.27623681040787	16.172358002595	32.1691060225917	23.9008677685876	10.8420964969035	10.4142020216192	35.7004948002522	11.7619933574703	2.2287672332238	0.146770588012287	30.9837468363547	9.02878230503398	13.8972834394004	40.0822183694032	10.5057986117535	9.41366761869254	7.45458701874301
BIOCARTA_BAD_PATHWAY	-1.35554942520369	3.61517994837902	1.12140265883031	-0.0777093032667074	9.38086181298996	1.7122810226889	-2.47868027424268	7.73506743057917	13.5781260726936	11.109565759562	5.34258266806807	14.1147518110294	-4.48025272533457	1.93473566448474	16.6395621983554	3.74391913877312	7.939694619632	11.7579392676433	1.1802854408785	18.5659688097338	20.3045562269258	11.0764522465593	1.56886436851871	35.1078406207797	11.300670124644	-1.08226418454632	-5.91176683093373	-7.41707062083104	13.1950796443658	8.77797721747734	8.12237639968272	6.51112572488864	7.22272102724675	1.58061680054079	-0.869779868498485	1.48531980055244	-6.17638451271624	0.387903383506215	1.35864544874959	1.28512434877595	16.5677392301839	9.3418128584316	15.1466450033066	0.366097344069748	4.10605859943175	11.9135197656568	5.6493646881751	3.87780706734155	-0.189309053048852
BIOCARTA_BARRESTIN_SRC_PATHWAY	-2.4521876673398	3.53103582478284	6.69126379826749	7.18687301904487	14.9219790298085	1.04231976024912	-0.908480441260733	13.3222764096086	-3.11075104056731	11.1701896959238	6.72901020164741	9.67525468790805	6.47644734245888	6.39718501834778	-2.51334695109517	-0.560143129564346	2.87642583281952	9.30023194317718	2.61843747340558	4.93379097007192	-0.997864929414151	-2.50049638841224	0.0596726620786589	0.510404016758025	5.64837700751588	4.4623878585747	3.87070294652201	-1.8984714213254	1.11622947325283	1.13133195356026	3.6130389988749	2.42629739963138	-0.32441010989802	-0.257148487124767	8.09411989848977	7.022725241176	11.3985695520427	8.02773108129414	2.18382564371704	10.4311627656161	11.731435907871	-0.315527550882809	-1.82679934038887	0.14729878833016	4.52574353950093	2.69480294425533	5.93866138194817	2.74382098250869	3.89467563873527
BIOCARTA_BARR_MAPK_PATHWAY	-0.81541424574453	1.87453106363061	3.29965626238073	3.33552268182656	6.32866366832569	-0.792037562142485	-0.230155715355798	7.94190278334159	-4.8725471254995	4.08548666442869	1.45298198990916	7.41915384651663	6.67183397501651	2.47155998457005	-1.2982054541374	-0.533120806476571	0.324157039614255	7.74813461974181	0.421001271705195	1.6418848226603	-2.19552782022478	-1.80316237791662	0.908201236067557	3.22227059339485	0.551434467404507	2.97025589926046	2.57703898841705	-1.09190007530183	3.81175298953866	-0.706377048449704	1.1980782250386	2.09761729968178	-1.83503689247686	-1.44335050788987	7.33934384967652	8.93887812298743	9.92248186611331	3.07066415663035	2.26768451480368	1.30178905142857	6.66020300645194	0.325526698190501	-1.38045804497567	-3.59723416307996	4.66225798843824	2.0638978706594	1.81507932766339	1.81685417555148	1.34382631326747
BIOCARTA_BCELLSURVIVAL_PATHWAY	0.85601194592443	-1.53933056694331	2.56623350789767	-0.681314597104704	-2.94508983468591	-3.22615203315227	-2.43118016833139	0.60457895941059	3.87773810973995	1.60063435369073	-1.91277596748696	0.324092799977481	8.11994700387303	2.59490038045297	-3.8749466248763	5.17236691218875	4.5561036891443	5.35235518041676	-4.17752195595382	-2.573227490131	1.46258158373329	2.73169073941681	-1.98003866873382	3.31384437882388	-4.29027053036879	-1.14055135079447	-2.62182982560086	-0.396276872002241	-1.87594905547718	3.18240175514302	-2.38235100492432	-2.01930277538516	2.33130174212629	1.83289748756704	4.36714388323791	7.45165367261914	6.0011961095493	-0.744284010949229	-1.17901028379696	-0.176549027330654	-2.13943850115829	-4.38601209187704	-0.0169299798274903	-0.404814877400705	0.166062317561561	0.844955239067694	3.37356517850111	-2.98536918101728	-1.35394239906218
BIOCARTA_BCR_PATHWAY	3.16402726848664	24.2255467878937	9.43100051888371	24.9210912829269	15.2481767990406	10.0136080351928	1.52788748739993	22.0614256620664	-6.6375808791368	35.3070541626962	23.6743655391322	13.3812928026715	3.61801370032114	8.58423299007729	-0.7766549731737	0.0945874654659841	11.9313165857777	0.960705619833926	3.38073381950434	15.9027209489374	5.6540584481642	3.73008318646958	6.2512365268718	25.4707073327804	3.95320350197322	4.61285428488049	26.7026319185304	17.6432387071223	8.48287006048228	-0.153080060460141	23.1297983253351	12.829693482848	1.77487770479781	24.8296290620424	1.17326363119758	5.80793752104604	4.32499142689332	5.40298245077573	14.13069784472	-7.37157161252697	7.5359344527175	18.6926619298061	13.926103001667	15.2414226074256	25.2881653955492	17.8926850257942	5.99016215602149	9.43732064961307	34.4260497073732
BIOCARTA_BIOPEPTIDES_PATHWAY	-2.30274223050702	30.2464831499859	37.5660838865029	75.0552482797826	32.1821271188151	13.1392158863286	4.91622421612646	49.9041536675179	5.64503702815747	26.6903322223646	10.2535797875783	22.1549746693855	10.6881920736241	2.36905635785334	25.3272902554465	-7.62329448061695	-2.0274848089702	22.4019053191694	21.147473897749	99.0394534698075	38.2601006334233	5.29656113150978	18.8241453622187	51.231487959718	5.46744175800019	15.585643365449	10.7555245290116	0.330322506768112	31.9858798682269	18.9038915558715	16.4931028441468	5.48226724219569	-2.66036669004265	30.0187773659811	-2.26256989552824	14.0885200483174	2.55859683512784	40.2768626530374	1.17180839646957	1.13398913139827	24.0197941085934	36.7591561891249	10.0601521660463	14.9618559899094	17.0225280733267	43.8246491336945	12.3537851883166	9.30316677196034	21.8779864779461
BIOCARTA_BLYMPHOCYTE_PATHWAY	0.0912741494951762	6.96325571242736	1.42653648709237	7.70717325021456	2.68246499703848	10.9859743247873	5.33973779171725	20.1224762926648	5.24286340817951	4.43671008433464	19.5452313444675	11.8674098807673	15.6322956282142	8.78589591650901	16.4498649820921	8.10390869774014	-0.201433111646304	2.36017099856476	-1.00269459955395	-3.21531187178927	7.36475758085419	4.59654255231197	7.75586886187698	18.1009519632682	0.820643297772575	3.17152514852371	5.54766801936091	4.97657553697446	-0.87241397121593	3.13910973849887	33.6612076771864	18.9749255850247	11.9520945355463	5.11887547722538	15.2882265365354	22.1220024552621	7.36834136757598	6.98541661962307	20.4620160399076	-3.45643892492171	6.49786447163294	9.22304308417171	12.4631924963416	24.2638480281217	1.56482016228724	17.5621477082385	20.7462364106062	8.83933892945109	5.00451379835847
BIOCARTA_CACAM_PATHWAY	0.788620045253653	2.18987009875452	4.20350089014371	2.02440909978232	5.51267575075772	-0.771008317693655	2.07734962401645	2.45351218323293	-1.55987967984638	0.829096885410625	-1.58074181515083	12.7281342159549	9.70021038448693	5.74762636280831	0.421625758422635	-0.747688864726523	-0.871597000672433	0.86217699437846	-1.20354504643753	15.1231950006714	2.21440667891926	0.914990933700458	4.83955296947187	4.70665099818034	-0.789800148588861	0.0784731282586086	-2.02752961932645	0.0996907875838277	4.45193144841314	2.35039110059527	-1.6262078842251	-1.3207929547639	5.78469176322977	2.63366669308268	2.05180481664863	15.3838158394499	14.1791418519557	9.82010875006197	2.89551686021031	-0.156903364408323	4.99828743338742	8.02599205558685	4.35297491226601	4.44978407343815	-0.355777256015645	7.40618506642303	-1.95057498825212	4.95158915185083	2.79136952374562
BIOCARTA_CALCINEURIN_PATHWAY	0.191716088777326	1.50280611978746	-2.3672191857332	4.40357513753395	4.05414494776591	-1.57943878033411	0.775089442816304	-1.78945528113514	-0.425448849009831	8.52409434637523	1.14894034458452	-1.26046300325627	-0.771531879669264	3.07652080323755	4.03100772343499	3.28374257919047	-1.01619013616503	2.66199943337235	-4.01069824273807	0.0599147333266732	0.481142983433547	2.01817412024431	-1.84077618152093	2.30502583967245	14.8591032463584	0.0504122612313458	4.60303908614984	4.22135810640945	11.1961959526944	-3.39618699662158	4.25973794854645	1.21096057325736	0.0694672852944527	1.97712443699485	6.05465795695562	1.0397680112726	-5.36058168001296	-3.66339532719747	3.35294157305312	-0.944308187803305	-1.63632919655558	5.12217799290484	4.73799065884664	-0.0133624638788948	33.5011751145854	14.8975475659921	0.36421511029601	0.572570073441653	-0.723833269964512
BIOCARTA_CARDIACEGF_PATHWAY	-4.83071966519549	0.917533970166286	23.3798252368475	26.751721099958	18.7557272299171	8.95760534672837	5.48665076564066	7.59590765228702	3.13137892185573	2.71953031919542	0.0726429017263171	13.0650372751202	12.8755768835557	4.13698666059705	19.3713818026036	6.43590684288439	6.89992971704538	1.50324312523372	-1.02769337665771	8.0190969146819	17.851199312957	4.34943271196046	2.60500084530744	20.8879840184666	-4.62138642518392	4.42750248032124	10.1065188232929	1.173495879668	14.0011600408502	-2.79434091972677	25.2017794581916	18.2715014888617	1.91834110895566	5.62875179868829	-1.77145203607509	25.0695055840757	16.8075385999503	-1.67836824481858	0.127824691330005	6.99586633277506	7.19360459975621	11.4586646434231	3.80584860021334	3.32676801987095	2.61219889782836	9.10644283579749	2.35698072541825	10.5928331788992	10.3053609329483
BIOCARTA_CARM1_PATHWAY	3.99539636433245	0.331260974558216	-2.77530877073982	-1.06333817138389	-0.0472411677742865	0.106214869042939	4.19272515346206	0.884896384927211	5.35596146797336	8.09188286270244	-3.2695134265089	0.370419167178908	-0.0388814693144386	1.90786947428155	7.41550723547927	6.17693762400634	6.71066587742561	6.0512532808945	-0.886832066723725	13.905614911828	0.24661057022835	-1.49303354169355	-0.214517717541491	2.40254295474727	6.70121373163748	-0.78663996706305	-1.75736377945885	-1.1017481171603	0.00422361804994149	3.12981579750503	7.47382198699191	-2.87789510713552	2.99317808630322	0.730471182880715	0.736402585177453	-1.69741776183955	-2.04945498146203	0.201112579353509	0.425412268097318	11.423359260544	1.89182735490886	-2.99963703633449	0.471993002438623	0.154969885363722	-1.52403926928641	5.17453285167838	0.158428214188722	1.76085842739474	5.20130705734478
BIOCARTA_CARM_ER_PATHWAY	9.33269411179956	1.41982773659951	42.6924713435707	14.446831034643	10.9278845908707	9.31810833613028	15.7723397349398	-4.24915619363436	-10.2044056060288	21.4518571371846	3.34206366936495	3.07176246668479	19.9992795614461	-2.34499794768198	16.2712488218502	11.8115695514803	16.0516591732063	-9.91440700936844	18.3356929799167	20.9064526228873	39.0011485556363	20.677809393318	40.4140441473508	34.8546673826598	9.05294396092713	26.6977243974899	18.9797747986006	-0.90737869911906	4.41204231901152	-7.8965955273561	8.38026660049336	44.173011433359	11.6460458975442	17.7180983296939	42.0783956174059	10.8204832000546	17.9743930851223	14.3411428835128	26.3720836531878	11.4283605650431	11.6007404817562	29.3390822784365	8.16084623510194	21.471656667469	6.34214663355438	17.1538171094294	13.532862267326	18.6067704986994	23.1519097260935
BIOCARTA_CASPASE_PATHWAY	-0.154968412998202	10.965127510114	5.28323077515428	7.01182994005402	16.0007722299809	9.37400460088073	-2.00274461461848	12.6965655548649	6.43662093800268	10.668274113605	22.0187682334021	9.27442122608063	32.1639540214822	32.699677476976	13.3319290659461	68.5271390508004	4.60492199427307	5.18664211412924	6.16593126458425	6.19108085339153	5.6362355710483	-2.04099696293812	5.72159865834797	23.0391564066555	18.3101807937308	4.08545211325806	9.0658208573906	0.540594441534437	2.86238437564131	2.11030082960775	61.8418482657484	30.2763022370136	39.3589605856549	16.5675505668902	14.7614432187439	42.0195641920426	23.6509317542312	14.9381449014032	17.5119422002706	16.9841097233978	0.551597359100018	12.4539083123911	21.8898400567749	13.7876738132228	13.7885597692381	31.9694899766714	43.0794308160518	4.50745748995059	4.46159842217776
BIOCARTA_CBL_PATHWAY	-1.59134165432206	-1.86937063137256	5.19432605198384	9.19057508061829	19.5250017724591	1.6745718401771	-0.902433493882668	2.26633715717512	-0.146511995530117	3.17196272692103	-1.50624721887066	-1.27817394815951	0.234549362391393	-2.83794513630777	5.58312141930287	-2.08204643083285	-1.65894475305799	-1.37034715615584	1.17524829330161	-1.23232939413057	2.25558690320661	-0.858978990623132	0.126451159396435	3.82708984307432	-0.375425527595553	4.74387861429776	3.62896792081057	-0.361493901411995	-0.209293063271827	-1.07598702496656	10.1297217327086	1.7533595550436	-0.410720336717466	0.726786928349179	2.06120680367689	5.41446605408611	1.55444036104428	0.508242498268883	0.652835272594969	0.603569262074004	6.55294978747795	0.888638201947771	-0.0342099658010654	0.44283975055605	2.5437469444335	0.75769358063955	2.21986272054269	-0.193553736602044	0.623176270894481
BIOCARTA_CCR3_PATHWAY	-0.556703198880799	19.5556218487375	5.29951920756671	10.4720728022063	38.0386521267504	12.4557372796108	-2.37469069351043	7.21577588381362	-0.473145259289665	3.85154816309827	0.0828460387756682	3.35743639572246	2.2111669056649	1.40274536319586	6.53568341129487	-3.95951994006682	1.97999422087581	12.4382761308304	-6.08124005214578	41.3326452303218	-0.897376451642164	-3.05022472441689	5.15078594928499	5.37340513847053	-2.9028922976955	1.78760547566575	5.45283206903066	5.89142530476967	25.9058999111662	3.96001703865701	8.32282868899213	23.2514404498137	3.76007767262995	-0.615553276257628	-3.3375560763956	11.8494564283505	0.832069130995536	3.37130515930535	1.57030407337219	-3.1557281345726	19.1732626768993	8.95873485848592	4.06016965977812	-4.56821721671717	31.3732838943326	11.252134540576	1.2978527181913	2.55137386238676	1.30143766946701
BIOCARTA_CCR5_PATHWAY	4.5877748437121	5.14393380332036	3.19861356421236	3.98940117150457	-1.1867070798578	-2.93045827686755	0.64704617883972	8.85159891951803	6.03480064211411	15.7910641124381	4.40716531183709	5.24456861114754	3.61005130709405	8.97409106811281	6.88179390019036	7.27354594367109	3.65036966872243	3.12491715372712	-0.964865517143609	1.66464298260861	7.20950308631753	5.3685680970733	-0.413690429655326	22.2692854116065	12.3113309888112	-1.47820871696328	5.33834904423349	9.53814358128142	11.5809577058188	-0.352018429029645	13.3179036268154	6.54539462296329	-4.80334400209367	-1.36767029291271	-0.140762089763595	2.64088694727506	3.65203654516535	-1.6692246999954	9.62171565785833	4.01118784463174	1.62497475263283	2.40724307506361	12.4692391031586	11.0534323164568	2.36723439383729	9.25706081540699	3.17316259652109	6.3390402343519	1.080091578723
BIOCARTA_CD40_PATHWAY	3.86612813994153	2.16040050491621	0.989207109174138	12.4528078038311	-0.381706351555017	10.8155540298941	0.553556618176474	9.98052962041035	8.29907467509392	10.5783726378	8.49404783618819	6.38814292234024	13.9738176397928	-0.288365843153147	12.4997763915136	0.30318992050782	-0.428301652615259	3.57989340570758	-1.77275920015766	-1.95695857158224	11.3165949764026	7.68826288228972	7.91556353459142	7.23877982821227	0.273424271388887	6.11157888807484	5.17318205276187	0.52348544816285	8.36983701113157	2.05950231423937	14.0236014751175	4.19880243788759	-4.01419130073938	-1.71863619401382	5.51549957764797	22.8800763911928	16.527550408277	5.44641718658405	7.21660290868276	10.0289774063002	2.84066274415451	8.31728974511453	1.08364219568377	3.10420300300826	0.398130124329951	8.40960954589923	0.780950427814449	6.57659448738733	3.99764989392057
BIOCARTA_CDC42RAC_PATHWAY	8.79398358773698	5.38927663093429	11.9136141147445	-1.08596704741336	9.67309796794112	7.3591642724378	11.9660074902689	6.95976296711136	3.19088763644853	2.15836644388552	5.83789816209464	13.8990591079041	10.5008751730183	1.99184884571678	8.76721639578711	6.86916600522149	8.42477963958857	11.052729912639	14.290685852928	11.5639610447936	7.41856868276815	2.72660746801938	28.8565165740206	26.9707911841249	-1.34523493483697	17.6955774383577	3.6980936560604	4.75740660362825	-0.429877534677608	13.0661495330944	7.1808013626463	14.799101537927	25.5113386764906	12.2181755966168	9.55417949828452	17.1855323380094	-1.04722932193009	0.567463574199176	14.5996743230993	8.58660048579416	5.84144274658153	28.7385708759306	12.3637784332347	7.84117326751047	36.2162768940644	8.20197742277861	11.7544306059602	23.345372230962	7.17109892172066
BIOCARTA_CDK5_PATHWAY	-1.97910994968709	1.81226520036815	-0.498174031710269	0.372180624468695	2.59646622100469	0.430023594618398	-0.338463396048746	7.98906775600319	1.64419345088134	2.9508206846278	1.77546670204463	2.97851011298292	6.03283384900141	12.8869807272194	-1.05974980395165	8.62639289611851	-2.94208941268743	-0.596888462980059	2.25374014994748	0.333590950512929	-0.894919194565995	-0.52675930045996	0.79964555479148	3.54092896991482	-0.279522412130149	2.18320965096903	-0.628423122702821	-2.16705018289375	-0.162878099033678	1.76133858581028	-0.800975582451686	-2.18942926936451	-1.92515911942461	1.14821610497398	0.68367711892305	4.85572542545682	10.0374789653934	3.24362107968404	-0.419843650054489	2.16025619088615	4.37367859050959	-2.17734091402283	3.45091447716516	-0.71632309058207	-2.29948616142017	-0.456398176527355	4.25915530558954	2.04965994438821	3.77800715508388
BIOCARTA_CDMAC_PATHWAY	-1.72782350514858	3.0590675999311	1.613913172714	15.2822213181893	7.08833462610467	2.29585411651479	1.51542251482036	5.84010727515216	-4.56418512983756	7.36533327697249	0.30414062115628	1.53371552385869	1.02341118544268	2.09904741894334	-1.05165262168751	4.22441297585167	2.36913581695407	8.33258440478649	0.761491356855629	1.27303506853039	3.20046635353316	-1.37740955339458	2.17969735062705	4.15763180491061	-1.58399216150916	5.43141354809156	2.02142040409943	9.75574567249197	21.977576693842	-0.323351255428198	9.09915970012344	4.13374693735105	1.17181033636607	2.2498688464109	3.6793932692035	3.77305820237479	-1.12195296422792	1.2504291717208	2.0686205490926	5.69305355782186	8.31801105342993	14.279054622361	4.51892952773711	0.00149686035343348	7.73386530893329	3.24277497474666	5.00076844111159	9.78507281079924	6.03140861173228
BIOCARTA_CELL2CELL_PATHWAY	-0.244728968327685	1.55475290206533	2.09521137677455	7.66773546476646	4.31247212894094	17.8750137925209	-1.99736822282702	5.331600327827	1.07364603068307	9.11866345222993	3.18182970395549	-2.46232555533414	2.27902484379877	-1.45956545226494	6.48315572560744	-0.314927856548995	-0.870329274270932	-3.48902236528798	-0.911813029613982	8.78932414592657	-1.98587492678016	-0.914094317515833	4.02417226948026	-1.74298617752877	-0.767646683633394	2.51563223275497	-1.7850816032956	-1.66791770013701	-2.30360755903525	-0.948347872825596	-2.81879981731623	0.164593212583706	-5.85153794981089	1.15486688829204	-2.3115553921157	1.12352248920795	-1.35939903010514	5.07031953501602	0.993200032034177	2.77393445720673	2.49627124212174	2.29701575466989	1.44378569124889	-1.44433997443809	2.40251233439924	3.08038539076529	12.4545991061503	-0.0564792034707944	1.46740668457695
BIOCARTA_CELLCYCLE_PATHWAY	3.92444120207088	7.57375287177137	9.37249743198436	31.1198874480819	8.83342432619342	33.5729808353046	-1.39422003767991	9.78846294660326	6.52792692224527	3.70740653474849	7.29649719238295	-0.0952269062980517	2.34710314146665	-3.67525294324977	28.4797986257885	1.58929408682227	14.1574015514055	-1.41771733758825	0.286250155123046	6.75980268409497	-2.18572891248649	0.141886936339954	2.92661302814158	19.2234316340622	4.51690188079652	7.84104477317017	3.07660039003982	3.42939516095846	-5.57071017507262	5.54424235912554	0.864222103206654	-3.0749563525106	13.822499342117	3.54060836860871	13.7263901586855	2.95834312211375	2.09625816678588	0.465895507698153	25.7343845752052	10.5381079695789	0.0152462805682676	16.6982945273149	11.6558696643904	2.20511879900506	6.22237336090691	24.4808176614329	20.4179563256428	1.12792380295454	11.9546423930565
BIOCARTA_CERAMIDE_PATHWAY	-3.1569729544336	-2.06119866402897	-0.456521684294425	6.78884796254385	4.80910351486845	4.65975161849893	-2.41166494688669	14.6287766007113	-2.91207282910102	0.47574421373037	2.48036577747989	0.981495828371926	-1.6003838656139	10.9978214320729	10.7834904111401	-0.0281798514055612	3.61953532382044	2.95150159334707	2.36754837860398	6.80735406621383	5.47371845410865	9.05980215398428	11.4849137771058	3.70503457758995	4.21004478023936	5.48801198967002	8.14422362304262	1.29298793191213	-0.540780705191358	17.5455124669957	14.5570572095309	19.7178113428628	5.81421651268302	9.7459092671093	2.06347397671635	7.39280809796025	1.23643417568224	0.587870304555315	-0.230241413491164	-0.741648982056831	3.9155339300383	-8.64775213158374	1.83329217380699	4.90384865519821	16.4248623743628	3.149977847194	-1.90915614703323	2.17690392506456	9.24299275734164
BIOCARTA_CFTR_PATHWAY	-1.82873129249633	0.424061168900791	4.68584867959587	-0.921651206322338	4.20841675682135	2.51573560972114	-1.47903884047557	0.0881796678444023	0.231881248506525	-0.773065200615806	0.00556053150803949	-1.56197346555098	-0.501043996766892	-1.88764316556801	0.871919229924534	0.382186310839908	-0.261219673145759	2.46355052668391	2.40049996870559	4.04000329909305	-1.30183329776742	3.66130873045683	-1.77504117568423	5.48611205836808	-1.4359643918305	-0.373237721037811	-0.933431889203758	-2.30652657491962	3.78382246734406	1.09092567862427	8.77617110349918	-0.328015305813262	5.29536081132684	-1.45125543962989	-2.04321992421599	-0.223320690483774	1.34935098671365	-0.985513404922862	-1.33097896032756	2.8270048223601	-1.04055827132652	-1.8946545502766	5.27563763614037	1.2001574755182	1.21858065128715	2.83715003083938	4.00139702178285	-0.455980749213132	-3.14776842250491
BIOCARTA_CHEMICAL_PATHWAY	0.603464499321186	-0.346730553275024	0.154098075421426	-4.08036407569619	8.417474300101	12.9009730646188	3.78177300209742	3.23321766956864	11.541757564002	7.11987212526562	10.6745085578327	3.59984928430419	11.5241535109912	18.8921754149669	12.3345868867332	44.9093033411178	2.33194046723353	2.32905408522209	3.86644233907827	0.406776460894984	0.920203279879469	2.78439270787539	-1.21659220595088	2.92008827076939	11.3246286119093	3.27487077654001	6.54581718003301	1.46997268471958	-4.83941945406695	9.65694770732673	22.7596984903413	11.2732143752688	6.69751934472933	24.2350646428811	5.45810338571155	20.2806491465868	15.0739772621121	1.74077612972487	0.421334089829732	6.93046331127607	0.107637205848362	-2.73895477713387	13.0074207036798	0.907878258411938	1.16227483110099	-3.88802019885244	7.99522727698081	-1.79692967526161	-0.633101542204195
BIOCARTA_CHREBP2_PATHWAY	1.63915418077113	9.93638767204617	29.9876365190199	6.66126540353456	24.9446172214065	8.71282560407276	1.98058448810869	-2.79079032666699	3.59276636284641	10.4957909372525	1.60238982061985	7.44868793329892	15.9778071207938	33.9669154850983	26.7996006824094	23.7098928230449	10.4744429498125	-0.500785751750563	2.33469749875769	33.2491919738327	0.564401570310891	12.9243663004095	2.67266614896326	6.86439385765617	32.52883632743	6.63414837615305	-1.25749780725418	-1.99453950435078	3.085409122808	4.53056159643087	-4.42582790787753	-0.707268762325546	22.0775411746979	7.9553647276433	7.41516619809473	23.9167685331291	-7.27943251040631	17.653393074078	19.3082492954527	4.16124439016732	12.8728223461888	-5.92321504396241	18.5152113221368	15.7412726486996	6.07769306250958	3.97183322672383	12.2600586515228	9.63527352443179	1.06278708950641
BIOCARTA_CK1_PATHWAY	-3.74391239979223	3.31648547835316	2.16497396092122	-1.23126533283196	6.43341940815993	-0.28765371303423	0.0432997160753815	-1.26825390574285	4.37330114886648	0.340387749601515	1.0615426868493	27.4775542343461	20.3647382997064	-2.35578928370573	-1.65154114604569	-3.11097844336544	0.530469437772791	1.61792193596532	-1.39767828129489	3.30173225080681	-4.01902627821423	-3.58862633421196	-3.16274324481828	-1.9598353831358	7.80909221490037	-1.55455926259749	-2.24382772837283	-2.77210495551703	-2.22196808098744	1.23009659118625	0.938162482107851	-0.116477340455213	3.40200506813793	-1.40774562479551	-0.643182002149148	29.0499972843035	28.1053124905593	3.86989620251104	-1.59682934842199	3.73021946261297	3.98965056401552	-5.70387118449429	0.759019148101231	0.29573766140222	-3.48828667989596	-1.36302954556036	-3.0674623734457	-0.566441616426862	-3.43865361403341
BIOCARTA_CLASSIC_PATHWAY	4.50433941830711	9.7861354828941	1.80586157959064	7.64139684374887	8.75306966479651	5.95897199698608	6.85863167643465	27.3699885579017	29.6886346748604	9.21825350490068	5.33300181025264	5.48378751920393	13.2912653199856	4.31719779321934	16.5076410665487	5.41502750140938	0.721024209066566	1.8321770265169	2.47195942021034	4.67312913795405	9.56662494470686	10.5901061666011	5.55614381133676	17.7093572325607	9.16353470125246	6.9160475498261	7.9234083601336	4.2154611335511	2.07429796215242	8.30304573168701	12.3038954401159	13.2174937484235	3.2183976729468	7.04371230725232	19.6764845514561	17.754060776254	4.97741518302626	8.63081625820574	13.3980945774234	0.482889715616899	7.50119343791038	7.95757317848176	10.967779240204	6.42550768662237	11.8337336040384	8.81238193301471	12.1177440073684	4.43029321458275	11.5296900257524
BIOCARTA_COMP_PATHWAY	8.88779039009901	13.0436486155261	6.09345737760744	18.9044453330944	25.6720616389641	15.6995721137277	8.0370323920826	40.7893717428734	42.4816580211844	12.04837090815	10.7792425046746	10.026777799586	20.0931869268769	3.57216918073132	34.0678321478292	4.34972086417064	4.95622677469681	1.28203292427946	2.94704496890377	12.854474589983	17.3402473420132	18.0894586579161	7.23735777914973	26.948402898108	16.4456937250884	11.5969833468994	11.5875159248413	5.12609863556334	6.26009296319067	15.457288343371	25.9983885133846	16.119965259428	1.07762533089909	15.4840907949209	38.4596079629621	25.9092678243969	2.22312763185154	14.8664532127693	20.2089193553209	3.44157895959745	15.0661844359984	17.2589301576835	19.8394246361325	5.86041842940981	19.892397091195	17.4125138611291	18.1317968910221	7.94224865036267	10.8192551293134
BIOCARTA_CREB_PATHWAY	-3.31445947247663	11.6301344960439	13.1118536262465	15.7866837545897	14.4029167193425	1.22164331349708	4.3382391987008	2.02217891662185	5.19310093327274	26.2457605815641	12.3881380540636	21.8440417026038	12.193966366588	10.9035315818837	5.67585487721084	11.9032346174444	2.34670546822686	21.6860420332242	10.3838009534225	40.837825753833	8.19724527543863	1.45055596930396	5.27331804282845	4.38151413413735	3.81130583642768	2.3732719232333	-2.74936943212791	-1.2924969489017	8.86880787226802	4.2861396564146	4.26786160843783	-0.379008425101957	0.760313243973048	2.86992973637284	3.35245761931336	36.4559069300899	9.53310538174857	-1.65904876932489	2.73340426935223	7.2428096095898	4.27772051170165	-0.316611850954332	12.3470299786671	-4.5256082855742	3.39178492753408	24.4428010946556	-3.26954357131163	-2.00829424444735	-2.24726595066235
BIOCARTA_CSK_PATHWAY	-4.76245395684154	2.20508789110723	20.2363154484472	25.4976574392658	24.8486972738644	3.81253366240915	2.12457357585078	18.4752538152221	2.24882408858242	19.2867021090862	36.8315577377481	1.39508570633519	1.18497488528926	4.99183086308835	14.3707870819512	15.8025471983748	0.832207055925544	-2.81301211842631	4.63021449528858	2.57130807058526	9.1420059196915	1.90092336218967	18.698522402433	27.4930039775344	4.19423496813378	18.5200711449101	20.3989902493982	1.58867412012273	5.99799381740221	-1.07017297003648	41.8021941360833	26.9343308965888	22.4969824474837	14.5940292520135	2.92887665485489	4.62062018677412	3.17100077447182	-1.55128813674518	23.3167044879907	12.3750639858643	7.46312987326287	1.24974024299193	26.75703627064	36.4824135565908	1.74903021055363	26.8574119449345	45.5540812846687	9.31959616181795	8.24887040132017
BIOCARTA_CTCF_PATHWAY	-1.12152966570718	-3.09343446806202	16.6130594263701	13.4340788498014	10.4305276148521	2.51373825275475	3.18275558699891	3.23354002986443	2.80776224964473	-2.65047691228047	-2.50091441066362	9.04053300370771	21.0888834147299	5.4916429197577	-1.39950324791858	6.08821377769875	17.9567125692027	6.72154525280318	-2.08898819078757	13.7976608329112	-1.35567597046459	8.85227611547138	4.37419765027696	4.56763534576038	13.4856676818913	18.5809031566538	2.89155904897895	-3.07750751656526	12.5914459944095	6.55324009516137	12.4423344258341	-0.610614159686336	4.58065080090344	-3.99126871101672	36.1199270894349	34.662775826479	27.8137198938979	19.2931157922234	1.38271075352482	21.1961830855261	10.2130701899188	13.8272242649228	2.34410167499371	10.3186165459962	-6.36432930692832	5.61580903907286	9.41247706470677	1.79724047684981	21.2127896910642
BIOCARTA_CTLA4_PATHWAY	1.7221207886484	9.07915764151305	42.8251910281275	20.63560710832	1.52194342217795	1.41622224613472	9.72435606497828	25.7852421638676	9.12756576398065	8.70123735884368	29.7079785351186	9.04795320779088	21.4323311207621	21.2451312016427	12.4825786461223	15.6239921211389	1.77467357622656	1.43800078113696	5.36789022289355	5.96331317024706	5.61008615444316	1.6676389807505	14.9937368113816	20.2750288669638	19.276189519153	31.3316037173306	20.7152466084766	1.76806211214367	28.3579007049138	3.06500308847075	65.0709597996924	34.2987112738035	28.0617740915725	-1.02688215573161	42.2579393162328	14.4401067590007	16.4724357068897	19.600867524415	44.158428129139	7.81112311959331	13.6318634168438	21.315975243213	32.612246181199	32.2690683889265	12.7681924533406	28.6682436209567	28.8414776316987	18.9283298513601	17.8949566413107
BIOCARTA_CTL_PATHWAY	4.02088422840314	8.67033634807938	13.54688629557	18.2533779960251	13.0210663370309	7.5221579507851	7.86571258977276	15.3785144533904	22.5078837197488	10.8359300801553	30.3332936533662	9.58573992996266	15.1764740533688	5.5528553982172	8.61537886980216	21.9510569424034	2.10645360725437	-2.07533109825142	1.09170905861528	0.989684710444473	5.47022831046318	6.19880281773606	17.7966249618951	27.1276900008545	-2.94222029687754	7.07544969996485	10.4555235488748	2.95406306281719	6.25344796781323	3.40059165361206	56.0702273849123	23.7996053831011	28.9329670143425	10.2667043255122	22.3411335337954	19.2292645457139	7.39737759202491	16.7017937676697	35.194985595183	10.3760684886002	27.0145441803662	9.56786074932133	22.4995768003035	35.5423819738646	4.51250475439605	22.8809249975387	18.792876584857	10.7547271359407	9.50774032705125
BIOCARTA_CXCR4_PATHWAY	0.498608041702764	20.2342793898246	4.08632271318973	33.8939321557769	5.76252387973254	6.61717744380009	-1.45273296170818	23.2728826949377	3.37609633975875	10.2172036849571	3.32245135575651	-3.19859116997869	-2.89684539534377	-0.51725832030801	18.5965170153173	-2.65896451160889	6.71815553366491	3.82002346385934	6.42715938625398	21.4775216950352	-0.0301712473796041	0.773979027231834	-0.022894829493105	11.2400413690336	-4.4942528315141	2.94640343195632	1.68472526862207	9.59848374357728	15.2976679741613	6.73011853930532	9.96537555713885	17.1990017624725	-6.97207545739565	6.57315742104459	-1.5027788865451	-2.382053056017	0.190019250556397	-0.658529368674585	-1.28718870022526	0.502388646407839	22.3343334040121	4.2398688352341	0.930748108972582	-7.53841746867813	24.2554923242328	15.6793529947085	11.7741377513803	7.58057229629004	12.604938918525
BIOCARTA_CYTOKINE_PATHWAY	2.44867296990875	16.0792574163821	41.0052934838183	14.8010442030757	26.7400225431206	4.44172224391979	12.4204229513941	36.6934141580949	16.9848223751076	15.5919389888612	18.4471312768373	20.0214124398926	24.1627998082355	46.4022387022862	31.6732067352514	19.8624411827657	4.75672670257531	-2.27204918387168	12.4620110927651	15.0275271347738	17.8437877119433	10.2066153207289	15.4084848000883	10.3924691072887	15.6759522304285	9.21386689059371	24.5859303022631	9.58050517567337	11.3693192953033	15.8922795886654	33.2233215455955	16.9277051978052	-5.4529869873735	12.0488025856714	48.2811925943613	44.4788453042354	13.2707202129382	36.0285182002022	23.4094238413361	33.6398878805305	18.4153346415221	102.969789671021	35.632624634377	27.3202823643127	22.2697039896251	26.7529041003153	18.0709118147289	37.9557497250377	22.3255778143321
BIOCARTA_D4GDI_PATHWAY	-0.915926406222983	-2.02954284469264	1.42602297417312	-0.764761169778038	0.927571458364188	-1.01952256116157	0.946286284556656	4.8480143240195	8.99179799165832	-0.681640792699886	6.53358379739035	2.81237639370586	4.98511015771998	7.13199757275239	4.16019953966256	14.5250055848553	2.20295384831287	-0.679223735130063	2.66216861059344	1.27801226433437	1.68107422307747	0.870590108889067	2.24165962952548	1.53680050424326	19.913812175126	1.72694514611009	2.85385135941766	3.92816572420996	-2.46915177172551	-0.91962714848826	19.7859549821056	5.83941460236085	2.15525668162575	3.06170425326753	1.7171050679853	13.2023297544424	7.57214519644462	1.2225503265316	6.77779123612276	3.51559980366982	-1.28863997161334	2.39445639918472	4.48394547352365	7.13003457087915	5.26198376502065	4.88256222235564	19.0488295662851	1.29172961320016	-2.95180253272141
BIOCARTA_DC_PATHWAY	6.21508308451056	18.0466269517795	26.4158570965042	13.5306812840982	42.9498080041743	7.14682348290875	22.6064467413268	37.0510527143085	9.67518450254802	13.3866295182402	15.6971979617525	22.8752845949325	15.5592877289445	23.6516494424631	34.4303503951326	21.9136500062076	-3.08993523854503	10.1356266116127	1.51484630435166	20.7588467814838	10.5070520123922	6.17547460601504	5.52574288146664	16.779300262621	4.46125775477296	0.693064186689458	11.3927218551635	-1.59216775816677	0.525153865093801	18.965583910436	44.1173222808777	10.6864048312373	10.1789190664791	20.5947146050071	67.7505775381107	43.5210102581268	14.6980981781929	40.2871133768887	25.3525088744795	10.8184542874616	15.4856330429966	86.5718089530421	35.0713907768165	24.2790997900564	9.50878806249785	39.3155330727606	28.7982026596879	36.3181074884208	24.1845373810716
BIOCARTA_DEATH_PATHWAY	-0.369289944734869	29.3901034338083	-6.81521823258122	-4.25117025084343	12.1266072218479	9.22427988689189	0.220873791488665	18.974051291853	12.617576328275	9.72912978052727	17.4010426961972	20.6739599182769	35.9545261156702	18.1197929272274	5.11105169952603	53.4871395380136	1.62759788048017	0.52208013536739	1.14917770403711	3.29676950642494	13.396393142388	3.76806177842627	8.78447531483271	-6.38062525057928	10.462228965796	7.91506038832077	20.0569901229835	5.23668376978419	5.84836188597234	2.59024133806137	70.0757258908884	34.8043908661693	16.2392685808445	1.90625237580951	8.61762370448723	95.3388064763862	27.5482532569474	25.5218407708224	16.1364854796828	8.92436292137311	4.24868622157758	15.7327415635674	12.0626782046365	-4.05553035943567	-7.35778662739228	10.8760316818488	21.8109141562478	2.97279732131393	9.43401106083021
BIOCARTA_DREAM_PATHWAY	2.63160069876274	2.12847189845658	-3.84189134651355	1.0160725521564	1.67327760894651	-1.05298902588069	1.45374374006595	-3.27090174071867	8.0125031230515	1.45998519027768	-2.12893378937185	0.447305996378727	0.802496740635842	-0.937539474395192	5.29897253201679	-1.01645622950377	1.73667531698455	3.26853504139636	-2.47880227160368	0.348422329449815	-0.828441630633564	-2.32978377619507	-0.875281450222577	10.1225499660648	1.30071829818319	-1.59842634479102	-0.15667787387396	-1.66383901345502	1.80652255609106	-0.488183551221117	16.2467729025796	4.47344673047239	-3.09622358424961	-2.63052539245653	-2.66395123804568	3.12066918867978	2.83913681980005	-2.65685429749609	-0.472528027111177	-0.0857697068973157	1.95547074839167	-0.508021946104179	4.38455676007917	0.39560260542206	-1.94060291455886	5.63434627546214	-0.543119976278576	4.4485146233559	1.21085369917021
BIOCARTA_ECM_PATHWAY	-3.91686410762052	5.49705590123192	13.8331023260503	11.1045421040966	10.8313658318846	9.17278358336533	6.13925386455368	15.8883875373518	-2.0089275017268	3.03184295836142	1.93052449433843	1.18942605109068	17.3595314899242	1.7170316440377	5.72741757747371	2.32065972897129	8.68736200386337	7.23772878033804	6.45513496121317	4.96370385328786	2.38799051501217	9.02254208601794	4.52284225295074	9.61337043253265	-2.00109376447754	0.995035139238792	0.531695387548224	1.61957437711791	3.65868163867712	0.691570919761111	10.611783465122	13.1368433716116	3.47933928170577	0.438214827161972	18.8307039549686	21.7388380828924	14.594392491092	4.59962535042866	9.8414039466876	-8.22816728879641	1.18436425756494	12.7407291076668	8.04598894995364	6.44241251744793	14.3542625135652	13.9139744036448	9.87345661851503	8.75074973759906	6.47815026166176
BIOCARTA_EDG1_PATHWAY	-6.36501484836487	4.16128449536082	3.33630559258159	18.6856658627167	18.3689015679557	18.2241397581148	-1.76200081694604	18.1451540563003	-2.55789049606369	15.2289632743822	4.76108438410789	-2.92309274011986	0.517411021509697	1.87568256321768	17.4170387884977	2.38546640418987	7.4513399957436	12.1144391167406	1.97049413255956	16.3797757282173	4.94218617775601	-0.151826219981296	-0.677731153793953	5.35232718394946	7.95643320844285	6.47824914670959	-1.80074433352736	9.39177782243043	-8.92612508911969	3.46559812561972	13.4171848068075	10.1694081770371	-0.301315149256638	-5.54583183781438	24.0205650658646	-5.01269802695054	1.74579281465829	-1.45878268652515	4.20591079182257	15.7077986967513	11.7225220116169	3.452394592067	7.19916692513728	-7.9341738667092	7.30170835286881	21.3765254559778	12.172133267647	2.78588607621869	2.33302624225464
BIOCARTA_EGF_PATHWAY	-5.92126828483246	11.4353185883115	0.979579022936999	30.575872211237	-0.422364045622158	-1.82603125884198	-0.390994360555082	7.4888317778029	13.3048874034639	36.8578410596919	-0.814381829426951	7.12975357701754	3.81824922971992	10.8079091044578	16.9701313415558	-2.62575420293443	10.9699915298608	13.8798821255445	12.339453899417	10.5696548442705	23.905942439916	5.57720112333965	13.4407298345674	37.6763055543496	-5.25337428348871	3.06625596698199	14.9970699034627	10.0868699281855	3.32252325448947	2.48630999583638	31.5591520254888	11.1915992686566	-2.0499911051805	7.83048511892911	4.47210013044905	-2.96281328500725	7.8931159768561	-4.73112335584191	2.33155486204842	-1.96591825480999	-0.339370332431774	6.76327023915024	3.46600866650821	6.93998834297588	20.1004612391049	19.2588110910476	5.9118629312407	-2.83938298055253	2.45814128327885
BIOCARTA_EGFR_SMRTE_PATHWAY	3.23152245623218	1.15825158919869	3.34511113768862	13.2558115253775	16.3394148378865	4.97649560691419	3.68085691919414	-0.0470802953715032	-3.81647294364948	4.43047181464752	7.42906975667044	0.861799618290323	3.03602146412164	1.40946768710903	2.79588622602032	0.253250301497059	4.59232858028152	0.803937146632193	-1.26513794454929	0.290168387586995	1.05450736152857	0.699870621630791	2.73432250722952	8.87773445319355	0.223750563687108	3.26638327012946	0.677604210938201	1.2701875938217	12.1474615307935	-0.921362748710825	4.36823838821278	-2.33317141038424	-0.368376937270305	4.47950777085771	-1.61889191792793	5.04128716245548	4.17050299256741	2.03965821092686	1.38135690149397	-0.366721627531168	5.78498835571678	1.39729618680204	-0.258158460570788	3.98506077481948	2.06439111781712	3.05569060925457	-2.4120698074062	-0.991684050241192	-0.0260780285592281
BIOCARTA_EIF2_PATHWAY	1.87018592392307	0.799723754150928	-1.9936403779225	-0.272857350273519	-2.40449715858716	-2.36270902467245	-0.0366617550973574	1.69337590995792	-0.355493367736445	1.18299780952195	2.10846854477107	-0.218910337716349	-0.81230231108463	1.27905931971294	-2.67763050981095	8.05555029100342	2.74768792913628	3.55145867277709	-2.05100040918268	0.197935069524246	5.86648589109877	3.33917239674423	-1.40137712768027	12.6842497531464	1.6236045655912	-1.39115425662471	-2.07817661191597	-1.70784225662897	6.09513790950252	-0.894235488755331	4.87866774062455	8.34445362658964	-1.32888836773427	-2.23695367979933	-2.65826512460314	4.10683882797179	1.75460552035558	-2.03233931244165	0.833274784158933	-2.61797364007861	-1.39219807209918	8.17911626304511	7.13897780062313	3.69809271465146	1.29251603638629	4.53286459149283	6.28259767371239	4.10170472393201	-0.0630594067521196
BIOCARTA_EIF4_PATHWAY	3.6701879637073	11.6397805465709	5.9816898306528	7.38273126924162	4.88595228201033	-1.25800320736074	3.92884693305292	-5.61214481684984	7.47080265678955	8.24780918741499	-2.51022175575086	2.79988898647106	7.23082434896736	6.92553215474919	-0.362057167898752	17.1294549415167	10.5851602874797	20.786124726755	-4.4263483971556	1.60359188998631	-7.09841436965367	-4.55506819946847	0.64230789812653	1.68700916356769	-2.44318440935246	-5.99285932406142	-3.39336688817601	-0.88019019292317	5.16457406023401	2.87808578894288	-2.86109274077504	-3.84521945183957	-4.03815984998192	-1.20334047643438	23.3367195026398	-4.6036313595769	12.8774035914539	-2.70753935100047	2.41213426005814	3.02582941136858	2.83477707613523	4.20933704552662	-1.8022624296653	-0.780269348754291	4.63338409001179	7.58856937367483	5.84880954884632	6.24470789171464	7.27639834023305
BIOCARTA_EIF_PATHWAY	6.30403085645492	0.835426451671301	-1.23465213744288	2.33613845043297	0.553041279660248	11.4576797388008	1.81567084174533	22.1560599758701	0.458501973695394	20.2500450887877	21.3367566261151	10.4094385835916	8.59657087181386	6.68739679820171	6.62482339708728	9.49870319261566	3.62471528875371	6.55200197247678	5.04870247107138	31.2326440775283	11.1677227408566	10.9285952267059	1.5013044288087	38.648283244717	-1.5595626907821	6.86819042375021	-1.37401644020589	8.37491419680534	-0.883758971484833	4.63538820668917	15.7641649891559	10.5171792111999	4.80022587958763	1.86623748838374	0.213452500523723	11.7458701052475	7.52035071393438	2.12022108884348	14.9377399103991	7.45832638618802	4.0364731881863	6.07150406687186	6.6862393727977	15.258767684222	19.2857000964041	7.45208747748315	30.3673314262639	28.4974179782798	7.55042454366571
BIOCARTA_EPONFKB_PATHWAY	1.72393747073264	0.647685263461578	5.04570332843995	1.71896175800897	5.29617382866595	2.77773179031558	-0.70483679154785	0.680364827388796	10.2648435283245	5.15020812017857	2.17406586163239	5.89269914187339	8.04041197320803	-0.73786515250446	-0.55734401641314	-2.91686096771338	-1.74649741951669	1.45365367312794	0.643428621639469	-1.1775494288156	4.86346663016979	2.85750960308468	-0.862870354021311	0.419454289381007	-0.738580141824224	1.67264506784003	0.959547715012513	7.96756011616503	15.1353979586034	0.98222238305317	2.28870296764801	0.0473110959596891	3.77022177827885	2.70494572005888	-2.02514216015378	13.3219748558691	9.69526098233646	8.59811301215503	5.5344888893098	7.33090788600537	2.23384729113584	14.5487965160888	2.37658085899009	1.37917103446055	5.02976642781333	0.156878235938801	1.88970148692207	5.7539078643187	1.83891593207066
BIOCARTA_EPO_PATHWAY	-3.1367478850563	6.20243010885644	3.20738323254164	1.36187070258659	0.419384161512338	-3.82454358525597	-0.143023422418541	6.18149477190331	-1.96602445500546	7.86973394926256	1.07777092522387	6.29288513847712	-0.369979480379838	1.09137818746986	0.292413396838554	-4.09595999308844	3.62421627122029	2.36767939469358	-0.640809460837019	-0.262941698587209	2.96536719853601	0.22071300446468	1.05172311236388	3.98219902154652	2.35475688061591	4.82334088026615	-3.36882747189734	3.06510296198449	5.26501063092071	-0.540701276290116	6.63930879414312	12.7588286193808	2.96291894186816	1.93012274314416	-1.55063753470359	7.46324796512235	1.9006180243056	14.8555126080003	-0.820621634161142	5.69299938004117	0.931174819407361	14.7762505306464	-2.90877718037041	4.46152228052482	3.22145621290485	3.56824552893296	7.49572304407249	2.06406751137388	5.9116470009366
BIOCARTA_ERK5_PATHWAY	-1.04345173445488	10.6515885826214	-0.917114894786147	10.4092285031186	3.36890001919669	-0.0296010473779878	-4.03696918618139	0.294235926569291	-6.97639811433234	15.720579751476	10.2143955176626	5.58069238255378	3.36295596196898	-2.27943342386031	6.65559591068996	-5.70158611636968	1.27715203706108	3.70348555959589	0.61614702744184	-0.473683053781669	3.05384944684414	-0.374720054345342	2.13594557138946	7.65577551731257	2.26343349324969	-3.61927621742108	1.73977331264791	-4.00717769938005	-4.27745083338406	-1.77278372125247	6.90036596183192	0.425265919045131	-2.76434064069265	6.81432148686724	0.19513742229159	-3.72358285356973	-3.55781537281959	0.342099898569335	0.829722251547878	1.33083357574349	6.34313305156919	10.1318265753145	-1.30438048743447	-5.52309329369247	1.08015318325502	8.89933085263591	1.45997422391844	-3.59681902128484	13.8864571973293
BIOCARTA_ERK_PATHWAY	-0.605886033572167	10.3249718712265	21.2593279517626	32.7005216441554	22.5807104706206	-0.0563613015876566	6.74673733005718	5.19604558849218	-5.46740743423254	9.67588713566141	0.14186332925814	0.922347931079649	4.94969926843188	12.4472283344969	0.199356885690396	-3.02698088513943	-1.95169991111485	14.0858678199477	12.6055954528468	25.1078432884391	-1.02692975033143	-2.12600260084864	6.02798532663025	1.90967175738784	11.2886854060072	-4.10103201041699	-1.56431013266941	-2.66746028788742	-0.873791879056955	3.45965273081975	19.1090132629427	0.660245642045161	-7.08600061242393	7.71428568831615	8.27309623308973	9.65802496651617	-5.10278503967003	1.84277476283209	-1.29250597416912	13.0869590188199	12.1302888552107	5.50395946625749	-3.73038737593643	7.6263972993007	5.43787802207744	8.20074198737024	25.4495359894772	4.49573573528327	10.5348078711389
BIOCARTA_ERYTH_PATHWAY	-2.70316431574461	6.1084373448255	15.6928682555836	10.4365510752044	15.7059085345859	6.01465244928736	5.60149989420092	18.1472283220369	-1.53060142875697	6.58000411737623	6.58998267892452	7.17806775432293	11.8276255531827	9.02601872141115	11.8142838282893	6.01645443697473	0.152271651624045	-0.559745559222146	1.81318257666506	11.7840258230284	6.0306810636666	1.49763214790163	7.39489918645063	6.85633879148726	2.89015365113099	12.5353262990607	8.5351276849759	1.96813926768801	7.46709082498653	1.26831415552299	6.88052289384605	6.5197353694037	-3.93514750874508	12.3362593946328	19.5605009388143	23.5270182321848	7.80277570937083	14.7526222753823	1.1836211858117	7.72674914036701	16.1324543487936	18.8483738132678	6.53666843765804	9.21661893676677	12.867450267371	11.6953362086	3.24050396960136	13.7369176951348	1.26771067261312
BIOCARTA_ETC_PATHWAY	0.396907598093118	5.82381004687304	4.54431376134154	9.18306740768264	3.963407724958	6.51353433309943	20.5575509970081	16.1262178174793	6.77984749115226	11.5083656203665	3.14996332407275	10.1730205259566	20.9299900434471	3.04377420935706	10.5559548791875	5.02126366467867	3.01220321887549	-3.2222169211547	13.752339231126	10.3958146647032	18.6382606004921	20.0160922779761	16.9191835191343	7.84445285610053	5.07385389628784	2.93672725275015	8.73947658479024	2.85105674261089	6.90750273956969	5.81747995760815	0.25454175919631	3.10292034387573	3.70196390609401	4.60573980203631	0.75502622204589	17.9065527567206	10.6935144732357	9.85702618626615	17.6618152581422	-1.43985843976997	6.6863194034893	8.1558771737347	6.72063933875144	14.929487764773	9.43643701175782	14.6642870815488	14.2858929432848	4.88598974084007	10.3553863770748
BIOCARTA_ETS_PATHWAY	-3.75583802912618	3.16484838949057	-0.217240730298516	2.44343268455024	0.371736605528474	2.32612723797769	2.13705314697639	-0.902510537858822	5.66825103891421	3.22205037513583	-0.0443807455281197	3.34103903792831	4.04727954725267	-3.51730634752282	9.0019106176823	-1.57767018522624	5.26060402810428	5.20215718015807	-0.365643418295414	-3.32408381863381	-0.49761535054797	0.610432765868907	11.662057250405	0.60415318685409	-1.23177007804076	8.11953187057126	-0.138904557634892	-0.0044167621448849	2.01905998355108	0.507762241908215	3.85855734621306	3.91487274319959	-5.89106079143523	0.479773493370276	7.09462955742392	8.98692040466034	3.45445793915532	6.78371201482031	0.494324716981518	2.7441091569132	4.67742488290273	4.37420960006049	0.526274299778289	7.4188079699461	5.74011712228256	2.44452647638372	3.04650155627514	3.20714885631259	12.3086430600268
BIOCARTA_EXTRINSIC_PATHWAY	3.01953599023526	1.07994640157743	11.7779778715037	14.3347949038523	11.3320841801307	17.6198600581707	2.5593783482694	18.0291921934487	-0.297139871134167	3.81900386630231	2.01810477499227	5.35775572135028	8.38581352623303	12.5639185950059	11.3161166948139	3.48496489196558	0.897461959154362	2.03549121510411	5.37167115080947	19.8005996685047	9.78562897934457	4.95490426066146	1.11134447752322	14.6122317926845	7.89791982823855	6.96165541027505	7.03509511120329	-0.206526625637611	10.1885801686828	3.01701047369394	8.6652776595911	34.4837040785922	5.83714837096544	7.53312356106304	9.97727139637209	8.83294666900989	6.44277598357634	13.1385509523026	3.76320857366021	0.61364964012515	11.9488722040554	10.0150215614797	6.65840131374206	5.12751291118001	8.66920014685744	7.66837774715532	7.6454457889606	12.8630378080695	0.792053941758222
BIOCARTA_FAS_PATHWAY	11.1458408642474	-3.59766201708875	11.3909467187937	4.07393605563695	12.5433181560003	24.2637143564466	-3.1467036814016	16.3935817609981	-1.8062124116587	5.14856385995333	8.24141221775194	4.20108648125239	42.5160593387436	13.7926537855405	12.311905069308	42.5422725177083	1.56499516148469	-4.51723991392033	26.2996860905492	6.90546153090141	30.4027847191481	14.9487379914007	14.7005200075842	22.3221784095767	48.4973670483485	4.93100203513482	1.15158858390636	3.56140635743335	4.28791536492009	4.80137523098596	26.8400777247106	14.697428898524	22.1186155953502	24.6241337757682	54.8039595324155	37.3714071163174	22.5611671873747	6.96020000012002	16.8338696216805	23.9606769245818	-3.35056805706664	5.49578253401343	11.8187785143632	4.11206932246124	1.56304525905093	22.3688533112262	32.4711591017098	14.8774729637979	11.9672925747338
BIOCARTA_FCER1_PATHWAY	1.87125264170692	21.6412812377286	2.68200194314372	29.8211627899119	8.4079782889883	19.1453826759277	0.619481643540774	18.92748394353	2.79067870058496	26.707618220217	12.4042577697396	9.83648292979242	0.643550196952853	3.83027987018666	0.298501003390757	6.0884101352377	20.2048365857113	37.3976689154326	8.79383817371636	7.02307633489105	17.8353156526881	14.4093818591268	20.2414821876433	38.2243360649324	23.8981264574279	2.9196038915949	18.6893160547297	12.8684520618745	3.10797287671505	0.227151043920405	43.9333660212021	9.99956117138128	6.0894020456343	23.807533612418	2.86692400153399	1.54251758657782	-1.72944715921499	-0.669487860474111	12.8251443326338	-6.91049912423988	10.7554510022929	36.5601454576124	8.08798226518805	1.55676526215591	60.3260058511856	14.5901375368728	1.45792453843011	7.22362060851005	23.0802441358183
BIOCARTA_FIBRINOLYSIS_PATHWAY	-0.159596779262381	4.66766750890567	8.42757932621726	3.37839584368664	7.5681337978231	11.3602011406997	1.37991933554205	15.3875549576274	-0.56022447940979	5.18037390846442	4.69450957038632	6.73202405753975	10.5997213401541	6.56399665315545	7.79644426616002	6.37633653635539	2.27791555260848	2.26215653367347	1.94690517781298	11.7897944255358	8.05052649031596	9.73993951121693	13.5965812590253	10.9589779952419	2.70693100766985	6.93767767516166	4.9860422001871	-1.0889867277936	-0.190299891091704	2.03766157581616	0.468226357466273	20.4295387812642	-1.49859641998603	4.59761725165504	5.5368729659533	1.24772111802631	3.36155508629751	11.1760870220622	4.35795532244797	-0.815919557027951	10.2875927968041	5.62283538710157	2.30779972756281	8.562141688821	3.80465826255876	6.40251991934144	5.56074361383599	7.73539308112318	-0.803885197113365
BIOCARTA_FMLP_PATHWAY	-5.72313975659552	18.3121397882317	8.1564103128856	23.2884445654114	30.0920200860968	11.6043605852275	4.02833411977039	25.5442353452899	-7.94360262704189	10.7966588574335	13.0144211325947	6.87924887473617	5.02890870399277	8.34627077509053	0.720750553601131	-5.86454895372816	15.721536753914	2.65757642936866	16.0063259748027	23.6381384627446	4.73961730290518	7.34785647951611	8.22612292788532	22.3531876321418	-3.44577753046136	17.1253930378244	5.81831865295143	6.09847687079669	102.360392565936	14.8779801438365	21.8699410343533	1.740955871344	8.29700506931798	14.0251951255097	1.43194738490247	1.92871378974589	30.7157604834524	32.7388000523455	4.82198356549478	5.37728917734827	29.5127995267853	43.3036559524561	9.48405384885297	9.857967802791	47.7756192487238	4.2990073764783	5.5602085370149	5.58539756049576	41.2936127160537
BIOCARTA_G1_PATHWAY	1.13478277229882	2.97191160307114	33.4785683442627	-2.74263471961489	-0.638684050050314	8.34467791565415	6.79044963659899	15.8302581680012	4.20007222049002	0.450125560372069	9.27649336862847	18.0347225956029	54.6758860467865	2.51914636183609	26.4242523873595	12.1903706932481	11.8754052859997	1.72074838223851	4.92931608311935	18.6006804240048	1.09063317741585	-2.98973887508049	-5.84806119672253	15.5299507675942	14.4382834294442	25.7283391816566	2.87116071081711	5.71516645975179	0.669704051148352	15.7134392979875	-2.84810871924171	2.75688880582163	22.5553025841814	7.14996300253742	17.5296990636994	73.4560223734012	31.4626112437458	31.0650220877324	27.9788533342481	8.05864243646788	3.23429670321384	6.99888874439181	26.0345467401537	8.89165990372409	15.0949225063058	27.16396324486	33.0538242213108	11.468623083929	9.60241639316257
BIOCARTA_G2_PATHWAY	1.21150027695178	9.24480579659637	6.51320043413664	11.4500767631764	7.76596379603632	22.5569099687667	8.67098129342928	31.020492026582	-4.46698730447754	7.45973431896183	5.09006346820147	4.56008652854439	7.12684534736182	16.9080381701873	37.8059698006334	38.0147979104773	9.78256759782575	0.141261824661617	1.00620194483815	14.3152538510729	0.301422383065645	4.32434046491805	4.43984820557348	22.3684783314136	6.24788511665338	8.68228477537587	-0.2241277114289	-0.915178341621812	7.62034854645649	8.52497388684114	10.1428480526611	5.37575179995373	6.92904265765954	4.70449393132706	9.86986516917498	0.944700375712202	4.44913740636523	1.54320380832828	34.5142391134735	5.41929654608707	8.4466537989135	16.6499899608495	46.1469902082245	-0.896286054442374	-6.986161551814	28.2502126488552	23.0059379854584	15.0512085716776	15.5042321203704
BIOCARTA_GATA3_PATHWAY	-1.82032111920493	-0.249337438634979	2.55281870094966	4.72273423418027	1.28192799259781	-3.8422045452428	0.0324451116488219	-0.806836469705464	5.61427857574852	3.21659854228822	-1.58688855425527	-1.89194482585587	-0.903693963206727	-0.760632592124136	7.89764805908527	-3.1148076491998	-1.45254948906129	4.1583292389427	2.85545246439555	3.23830640328473	0.800834816125749	-2.27318362916344	0.800347824755717	3.0972214209743	-0.968864939662003	-1.5224903797299	7.1656093838366	-2.40303869341785	-1.54112741453505	1.3293912581059	15.6574720019303	-2.00099970054158	-2.68325816517253	0.734192841964802	-2.56925970097364	-1.30062928512283	-4.63671290869415	-0.80449623954653	1.92603418741637	-1.11137474862621	-1.54396557033937	4.42220877645145	6.23812817232088	5.8161924968041	-2.17914935061074	5.25763155915306	-2.80376791180928	3.17672479290338	4.08569504476305
BIOCARTA_GCR_PATHWAY	-4.72145182266602	-1.54994981537004	2.21216756734125	9.91806353646791	3.53626078087526	1.53590819033783	0.633904267961822	2.9013960112545	-2.3906502856349	1.08673598768096	0.0290387572572926	2.22418116708729	4.84560119010628	-5.02305780550612	3.98551393532557	-1.23048856287027	-2.42276070612588	5.84757772720949	1.93811138933621	1.5126637087984	4.83518893795628	3.82421805336047	7.70923881491879	10.6046763442033	-4.90944282507384	1.47856974546045	2.51843371214134	-2.08910674843161	-3.44907314020867	1.89060699950425	6.04278466105765	13.0966508463186	-6.56051965199251	0.891335937265997	-3.22750167680298	7.0904569122003	6.43117619839153	13.0080153492293	4.02075106390074	4.82363085931604	5.06026682124275	10.699722133831	3.37968521368333	6.75604492161554	18.6296644838352	5.55686620655858	2.46627744080814	8.2436249469581	2.7113772017429
BIOCARTA_GH_PATHWAY	-5.11458896782608	10.4746004250299	4.17121556679276	17.2058623538761	-4.08266391912571	-3.94888168562411	0.445212362265113	-0.614236996655314	-5.0388848248838	12.5035562476171	-4.81845732151649	5.36763872090463	2.36923202370856	-5.48055901515632	9.15858331499232	-4.66354678277805	0.174894019646363	13.3557061247891	4.78584448520567	15.5419180808772	-1.24027084131942	-2.82677290236264	7.94189709198707	16.2737148713067	3.05085515593777	0.244055534533678	1.12492228109533	-0.22333637270401	-5.67794998852802	4.71663588408124	24.9809352544716	19.6568679123508	-9.27683871380737	5.90237346676989	4.37140316012398	14.8152005989384	9.09242995625131	5.61821982091348	7.88905718157101	-8.76803887014537	2.5250113377442	11.3313278052072	-0.115260441046596	4.17924069334493	-0.308294565625587	19.2272748721937	-2.37479016051091	11.3902048962704	14.7193926403083
BIOCARTA_GLEEVEC_PATHWAY	4.54919998459237	4.93770632621956	6.36858358586187	6.02027455230332	-0.0313730365778274	-3.48564567727815	-0.144603808497639	3.64591647940098	1.82452904589904	6.06318564148136	-1.16577383920253	3.82038343447857	3.39574973291718	1.59854353100275	5.94772547145629	4.52094559545735	15.856168525729	37.2725716204221	4.34750862536778	2.3248692524781	9.29591356554776	11.3256855034307	5.70737039499694	13.0352086888049	-2.63002049311394	-1.28506959115311	3.70230872470843	3.85546459659098	5.12196411374845	-1.43795927202027	15.9088558418461	6.71656161983065	-1.87514059807109	-1.18016972389842	15.2546879889419	-2.64221410874258	-6.92984005163158	3.89337031985026	6.30176696045899	-1.74923197478326	4.34514597851719	8.90810258478096	2.15660865526046	2.66264197638448	22.577462842911	2.80898088958594	6.48351687617257	5.19515898580576	15.8798488093302
BIOCARTA_GPCR_PATHWAY	3.77401226812578	17.1103221205889	8.50181382419639	7.33571571279353	1.20543907866796	6.01952054958103	7.10671438458673	11.2472259272977	17.8931948898131	26.9770455164818	5.31624895409771	19.010818901062	14.4145844570036	6.37848264651215	0.291195203530433	20.2586418272291	12.2194159323719	29.0531630507799	-0.263862738611676	32.4177877283772	-4.65890105405565	-2.97030589733418	-3.5763587231762	29.8696890562491	3.09461635030559	4.92945316461297	0.0364503834713941	6.73703730752511	8.63395398862576	-8.74586744769674	29.8233449784111	21.5698264659023	-2.58075950111368	14.058753905785	17.5325988979642	23.8427012713283	15.7398308169913	-2.14458248289347	4.15504836826538	4.68775025771576	7.57917980280867	22.2589378432701	28.8387641833159	-1.23230207047372	27.1077533145807	29.0812734452402	11.5170018012153	8.5335279459285	-0.300747702777632
BIOCARTA_GRANULOCYTES_PATHWAY	2.14978000702452	16.2894977454176	4.21616084029494	5.08659810458198	2.20049445776125	5.26110063874297	4.55150056900984	26.2319103273346	9.51945547023746	10.2777719051766	12.6684259469775	14.6918593457174	21.4409736954152	11.6814807743128	7.58314211041099	4.43188944430231	1.84398288107624	-0.444850514682726	6.57564423997427	-3.43845817233304	11.0087979972507	9.75484284310467	17.1085909589915	20.8663609433748	-1.14301931348015	5.90944485932437	0.339962900342112	1.43920248713951	6.85664570734133	7.41653621780287	35.7107510903829	17.6162193274527	28.5201553097962	9.43581342157802	6.24576328316626	31.7504509047703	2.03663489311015	13.8688191893832	15.9414449204985	-0.134275112356807	3.89147494100708	14.6675773089109	11.2764528324913	13.4808986118682	9.17493847505309	14.9984677471933	11.9291645247158	19.6990471867923	8.13534246394569
BIOCARTA_GSK3_PATHWAY	-5.36649682640877	4.62256676690104	-0.220693264200562	6.23355698816134	7.33935181640281	31.629043347372	6.3007606043803	19.7761526822166	10.4475053453721	11.654498561239	-2.36896987529805	7.35318524429559	10.8412217268591	2.78879570083526	10.4337878317675	-7.47311457775704	-2.43482019619386	12.4102914104567	-4.05197292279302	1.18902513575316	5.19970974474571	1.18711525619906	1.25430634937672	8.02095661061798	2.97851450293786	3.10319697119281	10.1274364434759	-4.56393627876879	7.61228119292291	5.80388203264479	5.16982837584805	12.5629152662204	2.2947557539999	3.05886632673655	39.2635965403285	1.85654328674258	14.2511765618896	8.57741985823048	-0.479166073833245	-4.4788098059026	4.57496482446176	3.96853580482719	1.30753599990139	-0.888041194205268	6.28194050089353	1.54925398905274	-0.458960048612425	-0.087918370730451	8.59411689917318
BIOCARTA_HCMV_PATHWAY	3.22398755785089	1.25830246343076	4.0185237834532	3.32386887937773	3.7582684447989	-3.03116447467484	0.0818499975819046	0.0880491419740924	-4.98681121883491	1.89851487883479	-1.0363123247941	-0.567701573937214	0.357241050365716	7.34723168240372	2.9572757817802	3.53202893249336	4.71787552283103	16.0889334501387	4.72021803176908	2.85143763747526	8.37665461647643	6.34469790757591	10.0243001953442	10.7247726491933	-4.3700018776524	4.92938694760273	4.06631748247413	-3.12890487889741	15.0020195146665	-0.1758830965524	1.12171611186113	-2.15583268071398	-2.03442184386866	3.55541148074077	6.86212082328044	-3.0655884774629	-4.9396428700009	-2.97521914905962	-1.56408572455896	-2.49527708008232	18.478577040797	1.52322400531695	3.46647162369382	-2.24096228914019	15.0262940000629	2.71801281298192	-3.9192289411333	1.06348096939722	16.1997522133409
BIOCARTA_HDAC_PATHWAY	-3.697530610988	11.4766429427132	0.615666127912404	1.3578274696545	8.35422279196013	1.33942404254391	1.27537743462889	-1.12985933362042	-5.09733658230509	29.1503997162547	18.2594371962277	28.7461102882003	6.8769433794937	4.30007648080782	4.11851534507139	13.501281832517	1.57823215858949	10.4801761587202	-4.67355575871924	7.98867347614531	9.0736418744767	20.4771470428494	16.1079643458591	58.6407447454814	25.2344185563064	0.622835501069051	-2.36402675453137	1.27974639377222	5.43096876343545	5.03300485918865	10.3782602532602	22.0010138115842	0.482222054222735	-2.02830194538145	3.41748749781771	15.65961703198	1.20466583139287	6.51853083914466	4.2757432963171	-6.51599029684233	13.9967264973443	25.8346079065198	19.8582964720478	2.3051930924906	22.6605072342969	29.5932880018973	2.39838120490695	12.1461185033475	28.7949341208552
BIOCARTA_HER2_PATHWAY	6.61114702286742	4.6618386527588	0.793043058596628	-0.457341117141187	6.00761965834893	4.85130515363563	6.48138464715094	4.89144442795428	2.45373606586181	7.76551312832423	1.41004371065269	-2.53793594949263	2.51252131679128	6.5262966437285	16.3722810367252	1.48091052621211	6.6182870761041	4.8924501536141	5.593247569612	10.3868999477933	-1.08306850245214	9.11543904093503	5.9340111501442	9.31333940503367	-2.3692546316019	6.04449062026068	5.0679201724835	2.23009889560672	-2.13966081280693	14.1101494359675	0.558075907126297	-2.4948647080725	-6.19001432715455	-0.726679939354126	10.8574235169764	5.15936652360302	3.63333913516256	-0.477521235881289	6.17593105472131	-0.51000023077966	18.7295308511306	5.37309741786074	4.65250034598927	-2.18465314701995	3.8234518763903	9.38320827294431	3.49327165567467	0.0977436800505201	11.1011197447858
BIOCARTA_HIF_PATHWAY	-0.212429233285082	-1.72493111641046	4.49359680528117	-2.75558810422611	-1.38600251661565	-0.0508246577415112	-0.0823641967947513	6.23433257559145	2.03654112291438	4.56410170901277	4.71898178593168	7.53342189498912	0.0128472300284749	-0.397588777597449	2.50259344771001	5.4670478167951	4.68267098801484	5.53234307751404	0.0641699731674476	3.74455791615443	1.07986461070624	-0.647170557989907	-2.13890499431558	-1.10425162771515	4.87397717662228	0.863532494961085	4.43777132597441	6.47285179818682	-2.8627369887687	-1.80247086341513	6.63818227402006	-4.21900517407579	-2.54496969094225	-0.264128951655182	1.69373273485356	9.10593831567014	8.57904725343332	-2.1096165735334	-0.641264073969512	-4.21233211488333	-1.51797446085188	0.404716204698383	4.44125758784919	0.586255603346648	4.8848010789454	1.44347981622074	8.85908299311692	-2.63697401901173	-0.913578398362722
BIOCARTA_HIVNEF_PATHWAY	16.2072951054472	30.3737481902908	-14.7079036751784	1.06451498600493	28.2249653155109	33.8793768007063	0.240907860908963	86.505201249402	25.8843562918238	40.3308990695993	55.0088887713136	57.9009357279336	172.353233527051	29.5342678746179	23.4546119877891	95.3510703105396	6.28978426390165	7.76711891906143	13.8695905190235	22.9932231073211	32.029181553194	-0.512784446247765	37.6311474355722	18.1215811309623	77.378656669169	9.93186205702765	29.9216387545878	-3.08861864208731	8.96904826043025	9.21194026573115	126.432525888013	34.984320700085	11.6811266681366	28.5134124951644	119.423813957775	231.403525192927	74.4336656401851	48.0108144795912	38.2601194908006	58.8925244543651	31.3857043392329	14.3906714749941	42.0758939171186	31.7452442694437	48.5340574015388	35.5163735082208	54.7713089304762	3.81778541109477	24.2691551035125
BIOCARTA_HSP27_PATHWAY	-0.459752377334147	0.629816946516842	6.32668269886619	-0.957607210655935	-1.12900350083623	1.69048152061049	3.67177160986713	-1.07586712416567	2.08752965467107	-3.30037018780315	-1.74094043388643	12.6955015589771	15.2900333247808	-4.39942208051701	0.410080292806311	-3.71854472838732	-5.13091411302661	-3.26516404246502	-3.06188509135611	1.17662567400592	9.10669218886988	2.99993484069973	-1.87817332066782	-2.17527045360891	5.38053364165068	0.914392387389903	-0.913463669002387	-0.0652482027348368	-4.2916474699641	-0.945563977743304	17.1200818691881	3.33100891382084	-3.15403394485677	-0.167009526669794	1.30702972219117	20.1580627720761	12.1061577664163	5.45295069056505	2.50164767315098	16.3426618100033	3.39691901140092	-2.01339472487923	3.78329141103824	2.50919892785853	-4.17032966072617	2.11672194536695	-0.506671848184185	5.54908404632002	-1.6943238633067
BIOCARTA_IGF1MTOR_PATHWAY	3.29200802447654	7.39633358451054	5.57344938421379	-3.19613901539393	0.427776467926138	-0.9530426662542	0.0704924973910686	0.724208003656285	0.720141259650515	2.67160671723363	0.915560624532501	0.752576366889443	1.47259753588582	2.13735569526472	8.21351977228361	9.00587430460577	3.24832136603316	1.97311800753018	-6.06650317531608	2.99758285981861	7.12277297670177	2.71352178024524	-2.25552805423147	5.1220043707947	4.22736389799929	-4.56533791956773	4.36384071788249	-2.83622175238797	-1.60193460477114	-3.68984513865077	-3.72282112768732	-1.08017124791889	1.35624258197649	1.18921957001955	-1.76772689631513	-3.43655050461904	17.8393975009864	7.61614286154804	6.90339584335668	-3.68272409259109	2.62118026529384	1.40289600774285	-0.42616712100896	-1.20344393139294	3.03655080165209	0.637962381309749	1.04393306688497	2.47183345431671	0.424103157893591
BIOCARTA_IGF1_PATHWAY	-1.79457901930175	2.09514686940415	-2.68556232063751	-0.0837577516239067	-2.59368033094648	-3.24406468830302	-1.56203911762921	0.61294137618189	8.03779230280923	11.5679653899883	4.76663496947814	3.77963611599236	-0.734177829379482	-1.14789848200814	4.26997789273692	3.89464019490201	8.89202051386187	10.2997273077905	-0.869166697832465	0.592274251066265	5.01716959305341	5.52217278919005	5.23725161605405	7.52441970060181	-6.12885929936076	-5.04308864871401	0.857718344721804	1.88368771832391	-4.02555604015326	0.348323655478666	0.738058489920309	3.99608353515028	4.4959706617627	-2.12578306182244	14.3739367807499	-1.53850682042787	0.243816031230712	-5.24662847031002	-0.221080650706912	-4.08952147287039	-0.175498591589817	-0.808376880784991	0.380888493133901	-1.9751102533859	2.6957894259548	5.01997732458119	5.23949492264888	0.102819027056568	2.21600227506761
BIOCARTA_IGF1R_PATHWAY	-4.63324725647076	1.43506642434882	-2.11904343771692	0.959091540123186	1.95059560671402	-0.0127487508426736	-4.79185558591932	0.821146936486087	5.15537021416129	10.1686672254583	5.21618522564117	13.0396941441307	3.25393596869363	-1.44352108083697	9.75262158558623	1.76862649496682	7.78919786078461	17.4595414871517	5.44659701764407	2.92027260479367	4.22464512209637	3.07047630633096	-0.460867226129862	3.36994727090734	-3.05224646988713	0.0867713325283955	-2.99910891241052	-4.77969717291056	3.90143724538221	0.194963545006044	0.364488313674941	-1.93846269617365	-4.01603303709782	-2.56663678035618	18.4453292140498	9.22794123824388	-2.52363080445531	-2.25386851976043	0.24924919389809	1.82195553776202	2.91692448529824	0.946709598268653	-2.49479527165171	-1.30439799462341	0.380098709580592	5.6290794850612	0.634877243050165	-3.63215863072844	0.943135766312951
BIOCARTA_IL10_PATHWAY	1.53316263769436	6.11243538611319	5.11292271078715	11.7321599388821	-1.04941114564297	11.4097044165854	-1.49566356140021	9.03480518000266	23.0348786850575	-3.03236546997866	3.33897881976675	4.68796106265382	12.5872210480185	3.08958409568569	15.7253656349168	1.47787710140215	-1.20854469128888	0.69748074229763	1.5354185449309	3.89467626313646	14.6427174124531	2.55078546432044	5.4061901648457	18.1208861546565	3.07416806762737	2.6451834605831	12.730920282262	0.00664030361274061	9.78637989334697	2.03492041888776	41.7842064686683	12.01640638501	21.5859045995446	2.42661051488276	-4.21449926925993	6.80326021280731	10.4716538722957	5.28428267163723	22.2491439002935	0.296899351779136	5.03446051781709	13.2620174586345	6.25915466280219	5.51442881483124	0.241886886542321	5.46724662755852	8.51580073248677	3.95036195333791	10.5537335078321
BIOCARTA_IL12_PATHWAY	-3.34468714793042	7.05751722158644	13.7634485058906	15.5832618794164	4.27320593815409	3.38865122565782	5.84229609861693	15.8809714461969	0.260370493166495	11.3977935592829	23.1941270887601	11.1729596682802	8.4965204338586	13.9612369411298	11.12740540384	8.53271332688674	6.34340782066137	-3.04164206903879	1.03727629757396	11.0235014796709	5.42966197513913	1.4121563139856	4.07122159582534	18.2113704238213	14.7639000704014	9.05231692490484	11.7079031538479	-3.14755337965008	13.6438577484644	-0.528961444066691	43.0370105943219	15.1210255852759	23.0744789948313	13.3003567766405	31.5204625541797	7.68062881416587	-6.67939347375071	15.1820688566905	24.50192442743	14.0043240624359	14.3628092077356	49.3457566958681	16.7340693191767	23.6312855610137	5.43839638794745	22.399320309739	5.7723872627558	14.616149377482	-0.591358579896188
BIOCARTA_IL17_PATHWAY	8.16737769719111	7.89802314405354	19.7863046010385	20.4039494772835	13.557140081919	3.842141546952	11.3559170228929	24.4477651911486	2.67469797504883	3.83904342567122	11.862610793694	11.59954412648	20.100950782713	6.20844911045989	27.7340862513203	9.92251182788939	0.0159359952395129	-0.949218074555469	4.9659330975214	0.588908677509183	13.428418062623	6.0612270670107	8.42798159774277	8.48322242840876	5.0349680557049	8.67840112204192	12.9038240749882	1.14740216487434	4.36739595730753	4.01922170960912	37.3745629880885	19.6753286795337	3.77305813495874	3.34873357022704	17.5888591899387	24.2943267169736	1.89159260048355	21.0909601038135	15.335237209421	19.2148361315472	16.5230434406422	27.7963650163318	13.7036883165736	15.1188143073481	10.1682885595568	14.6541219553779	7.12807341488122	21.7133765298242	6.27930818513759
BIOCARTA_IL1R_PATHWAY	-2.18061040123087	16.666467722507	-3.28223505170384	45.3454609133137	26.6905893747848	39.1977742804213	-1.52305781025877	32.4086769354506	17.5002213312109	36.2340320673099	29.2240306291506	30.7048467161592	64.8824601159636	10.5038241590704	14.9413324368813	2.74010317105808	6.23403805849582	5.06397666993648	9.27118742100111	13.8901027128264	48.8999887536579	10.5090413149476	13.3112499241896	10.0306168870687	9.67134402532976	11.2392613642943	-4.858183654425	7.86263023191162	55.4454467075907	2.79607743426808	47.3711194430448	34.6899770888484	3.70304599734089	0.0109908195196829	42.674504188899	114.671733174602	51.6280141395113	49.0096323055448	11.3212631415895	51.1604591673774	35.7464316210402	71.0455440672131	11.8254393273549	33.3624942437557	14.8810408781186	16.1396738919427	32.0506926934214	12.7710651316547	43.0759356961589
BIOCARTA_IL22BP_PATHWAY	-0.966661462935889	5.85052254214868	0.94632417708819	11.2381065183322	3.07020398569432	13.6099349274776	2.43303657307873	17.2747281622057	9.5593932433762	5.91963736114822	3.26493082568119	8.12339525398266	12.2435308193128	-0.248599640126178	10.9310250284775	9.24890705544034	0.946058992648137	1.74164398092314	0.518603032525847	12.5128792756618	16.0786233571752	-2.28706912995094	-0.346237446683325	18.0488605657618	-0.468011937935664	6.40211380030586	15.9002098995492	2.60837007081685	17.1916649031207	-1.44293485657955	24.5293431085595	8.50127500855495	8.13491027450824	3.03746536126397	-2.68702225471775	9.45381266758974	11.1125915868085	10.3294864189021	9.07081058899173	7.41194141360626	4.62147392143475	13.3101190665129	5.11083755458824	12.817220484317	8.2710380017701	8.8367466169425	-2.7669149408921	6.83551550571043	-0.673285117634924
BIOCARTA_IL2_PATHWAY	-1.00203006154493	4.69342025589578	-1.18483810663166	7.71192695203862	9.43618758904359	-3.18230665492911	-2.35261200096787	8.73273845981816	-2.0802907380918	5.9179220932248	2.22367774951714	8.49121449780794	6.62344244324185	-1.14668215866892	5.8251273095995	-2.97192165033549	5.55599265831723	1.37498485642116	-1.28615184434186	5.44180783569543	-2.3335672042991	-3.96487135880003	-2.92361860412398	2.4146437952175	-6.97748123539665	2.7520275993332	2.80068270875413	2.59731316483229	5.2630763302449	2.68338415915469	21.8314686638857	15.2122352818308	6.04896912029844	7.98783578958246	-2.52008203935989	13.8562386113331	5.50026338933155	10.2723077680845	3.88599500069943	7.18646921847625	1.70983707232288	23.5877067440173	4.52766702893595	13.3310934747562	4.81488862118679	2.03617299803269	12.0920716101102	6.53402903929836	10.1578821756366
BIOCARTA_IL2RB_PATHWAY	5.8281493337904	10.4614218794223	10.0464280468807	12.1156686010799	8.51428220092006	-0.85153346142384	-4.10150003365605	9.67078158172164	0.183086184982584	4.76225992222464	10.8427923574523	24.0502347940274	53.5737703917934	-4.45108447140223	16.9400307482936	2.04281061432519	18.4971213285043	46.5863491241771	11.1273957132977	20.2071794272634	7.58354353479394	-1.97077273394714	0.0866324038051911	8.72912459682322	-1.77365706209355	0.846380181997383	7.5915184584791	-0.478202136001831	-8.9890918771124	5.8843895359508	63.4465543973673	14.5750831348975	-0.307664988254096	19.4745128494385	-2.90077761328911	46.500153294196	20.3624073772208	37.3176255397082	24.1540525182929	-1.61261102062112	21.8420002914038	47.4393281121068	6.530229564519	17.5346985734942	11.7090272717858	9.63948969503166	12.7800542823722	14.8609508257253	9.10668616648543
BIOCARTA_IL3_PATHWAY	-1.03885601198541	4.24590555029945	2.50805954023053	0.129881269865104	0.46192730757473	1.34328790116029	-1.3889466374724	1.10174927943306	-1.66051842663393	1.77201567588422	0.290477275317339	2.06937374356044	-2.57658079226565	-0.970608495491949	4.83249280261508	-1.9976924800886	5.00643076839823	11.0537687660281	-0.275150866879277	3.4483492166097	-1.00756461420495	-0.691162405806967	-0.442367207332214	-1.03960188483346	-0.531794114378092	7.05669093499452	2.06199264150809	0.888077518301118	4.4978281767662	-1.919235243902	14.5002745951569	7.78188592416981	5.43038895195553	4.74640572178924	-0.10943998331812	5.76153002274233	0.767005573984908	10.7891891604598	3.7459335376145	-0.545009677970648	-0.921060316249675	14.838048657192	1.65126069915091	4.97381765850731	0.504095398673426	2.478568804876	3.89917383098763	3.66264067304339	2.5074386594316
BIOCARTA_IL4_PATHWAY	1.44041338329765	-2.55902189197092	2.38401484820248	0.471196308117713	2.85211465435392	0.393259491228465	-2.1727644551032	0.152208488072481	-3.93854792968619	1.90386081596377	1.09714762838721	3.38435258583396	2.49819563602002	-2.85767941088186	1.8679028124992	-0.0887928040036063	6.825622824346	-0.299496574065798	4.6429692904563	0.812371549387337	1.91361209950001	-0.515052254469404	0.974451421031234	3.22923809506495	-2.25180310448537	0.496361632352742	1.50787822124168	0.0259986186997875	-0.38649738105396	-1.86296598457646	12.0107129084871	4.29853407075368	2.71297148327468	0.765196616953176	-0.0816865622113195	1.01393504625032	0.437393331182419	4.33502782070171	1.5466251171005	3.64701071229304	0.932180752441003	-1.24024179310637	-0.192045336353638	3.41150105029907	2.24209451336719	2.38548018860608	5.29232058777717	0.596313018735471	1.99848233584652
BIOCARTA_IL6_PATHWAY	1.89387953016141	-1.77391893393057	1.48037110613289	-1.0526376206841	-0.105504437730806	3.14772147124188	4.73203295981481	6.74941085813046	-1.9007106810354	25.5307854953142	11.4308615913152	11.0042849092858	0.698177537157185	2.92658457554811	1.23302436860907	-4.14804634141908	17.4667575741389	18.9434232953629	7.62842066689121	-1.07724774550435	3.83832755305985	9.48984074375928	4.33508463053628	19.8568142420198	-5.18366030726086	1.28873294805872	3.06565628313689	14.6199362717266	9.22912088989561	3.39262657253026	27.9039267717643	13.7906380311073	15.3845522225911	-1.94627382638112	5.68733890740164	15.1306284304522	1.17013471909388	1.21340257507341	13.1045105027307	4.47975613412969	0.555617665286319	20.131168668586	1.8417228362819	2.83523073314852	12.601718349846	6.39933204989796	10.6602349015366	4.52461415156029	9.10995636577793
BIOCARTA_IL7_PATHWAY	0.901297938683974	2.14247642612878	4.44587349814959	19.4319527846501	1.6226130661552	2.66736449835937	0.181227219968579	2.4225197789617	-2.20894568034821	8.53253002037065	10.767682117165	6.03014064387918	16.3527573966795	10.6577431622699	15.9228169534748	14.3849799946268	6.96430788890248	4.54211996049166	8.17306396175996	10.6908437015821	3.86358838430973	-2.00474922408081	3.52924333916884	17.0349223015271	33.9178426892845	8.61941749131613	14.9400220838352	3.6265738842925	5.45746546429241	2.74567443672955	22.957123350181	20.6393147446313	11.8033317141338	2.73700965793936	4.43523534300079	21.490056580015	16.6614279069068	12.2731560293653	11.1113229575318	-1.46513113794634	-2.52070718880808	7.31894776261706	8.21525638647237	15.4847565881785	3.10437541831518	16.8781529567553	7.89621593522581	6.6607718532049	4.28411439400834
BIOCARTA_INFLAM_PATHWAY	-0.89171327883132	30.0044718623177	80.1478176458155	43.1429233718318	36.7251029058638	26.0181202839259	18.3137264709545	65.2795004812503	23.9015093845922	36.7567635616217	37.2890621551208	39.8732410276886	60.6349625006384	36.7600932391603	48.6636078099589	26.8870232899048	2.7541840043314	14.8231931549454	12.0532791722756	13.3404866816764	13.7449447121208	10.2862586422908	15.6818037200773	27.072740031617	4.20255781367825	25.6271204230833	26.274740175427	10.3354946037326	9.91344410949942	15.5641720920187	62.0412193965034	29.5329979686511	-5.29200491179799	13.1438189355768	77.7857925033824	95.7184826303706	26.6565453160931	60.9323858440658	37.5191161988132	26.6050068122066	37.4265585512486	108.260319052614	36.7043062357737	54.4761789090777	42.6859695534811	50.750713277563	17.2997878085288	38.2252486152529	36.1320940246208
BIOCARTA_INSULIN_PATHWAY	-0.667216780079707	2.735951405041	-2.75069437241507	0.556309388578701	-1.98943691674593	-2.60903684194026	-1.50425317171009	-0.274898695966059	3.34912571760685	14.6743236339609	6.62896090418462	-0.390032289266364	2.54761222663586	-3.15328016395039	-2.40669240851363	-0.29456453081413	5.97536117236011	10.0080679224303	-1.13608331422691	-0.095137321974861	0.643824881404865	3.74932637658595	2.79145045454966	1.54990683259651	-6.94073606226785	-6.67072039431268	-1.64637169151004	3.55340139784398	-7.2441340098785	-0.00071294838370202	0.438146894320565	9.5291283182046	-2.37501644318449	-3.28512872292283	7.61831627614366	-2.97465481189401	-2.31264896430928	-4.25196718144195	1.6062714978715	-6.82231825541699	-0.632979488482163	0.586211119348443	1.55910547683604	-1.07500136497287	-2.19939558250497	5.19421935029699	-1.84449662086841	-2.64300400919795	1.64769221713907
BIOCARTA_INTEGRIN_PATHWAY	0.646449486211511	21.6352290765792	11.5956411408375	32.32875382416	32.8691971395019	24.8898456538444	8.37886553438556	42.1437988654669	19.2112589987549	42.5270652941834	13.3265310030856	5.36858343286785	5.16212170102237	24.9084886171753	9.59660025526983	30.1193566305313	18.6824558604148	10.09796801554	1.33202340197379	22.1736609633804	11.2423932108081	14.2188025816521	28.3895461386315	16.5017268654253	2.88932504226894	27.6926024858927	11.5273117410277	11.9014001376381	15.4178463674809	-0.375597669050301	33.9291584291081	33.19552716275	18.6348750182498	23.6216562004093	48.5900103467595	35.2077492209399	4.63271528757363	41.8942384549624	10.084656616335	5.37674497985363	22.1311421491902	39.0414625332977	25.9030928654542	18.2016549458519	22.1929156856539	32.7209003276051	52.7272393509942	19.2925654996856	18.3359827330656
BIOCARTA_INTRINSIC_PATHWAY	14.8680075373898	10.064015664662	43.5685348172925	23.6499420521511	41.1325948962001	54.1841724254022	5.12162166151308	45.4225345821761	-3.3728562878046	7.88076629532436	7.84691188789156	17.3332372841213	21.3336713938209	19.7753281877323	25.6576659981658	10.3770312428472	0.059153618200759	2.0468819649144	17.7882400740687	68.7947171705158	41.6472222589105	29.879503879578	27.5779431277649	66.8121724187456	2.91813999118293	23.9180608552737	27.4449393187016	0.985619986359859	24.7925307457159	16.0438683658548	15.7934157111754	40.5048182140616	13.1102261459832	18.2530264667414	44.8669272409831	31.2523131831818	21.9000153841551	33.1825346630645	9.48774369017663	-0.872311277005934	35.6470725747345	30.1679676317001	22.7003810217074	18.6256020892895	41.8426982846779	25.9907049578643	7.21171076153158	22.8071889507387	15.2493861849843
BIOCARTA_KERATINOCYTE_PATHWAY	1.11857784448468	36.5144991946867	17.7181750321017	38.4867762637897	14.8254748505064	-3.36630972133305	0.567637313276866	22.014314374694	4.2476893930741	27.515486132456	19.3225618702947	21.4232487598582	40.0367934529052	27.8603378015305	14.1304440056173	20.5048865154508	26.0505442251162	59.12823978856	5.60435446944484	23.1838522245013	60.5763559306634	15.634724164854	20.2042404880447	26.8430732574516	7.14890575209539	16.1218924490741	17.2474084608672	5.17264633787521	29.884448380347	9.91792638550464	73.6406613693552	26.5270125263447	7.55733947256043	8.91957437609175	37.9793389709708	84.8381444983483	-8.96394606553928	28.2867774141726	21.4746496546075	52.6856616145578	35.6984070499288	62.3723019795115	45.3301636567529	55.3090350796703	11.646601595002	33.5940254160324	22.1974795605619	24.7811695646144	45.9287278618195
BIOCARTA_LAIR_PATHWAY	1.19647244943687	12.9393102155495	6.6386032772009	-1.01677808723665	7.26510298540398	11.6265177421743	1.81145826181475	33.3869764355934	16.9775553860364	9.20953498999892	9.18148234183617	15.9574279176579	18.3298253957848	7.3594508845965	16.4380083907918	7.06368971515563	1.76214829680981	-5.44060626268979	2.37327268970336	-2.37930581109272	29.4150833117242	21.4048567286577	8.48620330228146	29.3855312523196	-4.81788395020069	2.75585417621955	0.574618371747262	5.42851193501221	6.29541181246551	6.99940324152816	32.9857614536936	22.1476343040535	10.3207317005009	5.11480015172664	15.4534778998861	34.4729759392582	7.51447411358432	10.5873728364194	18.1175644136075	5.41843835828811	9.54955311451359	13.9770457490558	12.5363182744418	6.3955923524392	-1.44087936788127	18.7858748983266	26.665297924642	12.6447644235305	14.269258251184
BIOCARTA_LECTIN_PATHWAY	5.34246853395592	1.4112617393755	6.30221940950897	11.2777519929167	14.9442016492719	7.17312376016952	0.698614882255663	12.1136785967914	8.60812812108614	2.5442107379771	-0.0230455873859612	3.03594735676519	5.72685046651873	-0.707068762170757	11.1990990103931	-0.847752716314316	-0.374884023960113	4.00407029595999	1.85998614595524	6.60982006396858	2.84183935108719	2.80579788855776	2.39668575773797	6.89029950793455	4.095371945442	4.40438293802793	8.43974496343362	0.539794583576457	2.32973515991207	1.06672105732784	6.63001012755706	1.92182930992208	2.93952906431425	9.91201215650057	12.6727488284406	4.46850101020894	-1.76681660150665	4.75460239189571	2.50631154860724	-0.868263512093007	10.1587617100982	10.0929518377613	9.2456761389884	4.91556312671625	10.9949324843927	4.95496860378738	2.03799559158612	5.98262113013315	1.35487090505019
BIOCARTA_LEPTIN_PATHWAY	-1.26722528713613	1.93493896334912	6.1810340780712	-1.68409088297149	0.729754836830523	-1.05066763913415	1.67329436369629	0.583762201693833	6.19624350964544	-0.0386624646968041	0.732868026035633	3.98537032960986	1.32260482702833	6.08197983077768	1.82415904073351	1.94757772178887	-3.071131167065	3.640530481057	1.98173729171487	-1.21937923751762	5.14836212944665	4.4002759825989	0.757723559156862	2.36517491959758	3.76239042510202	1.92778342778866	-0.663373879716131	0.996068512878726	-0.540479005436908	1.74734875255288	2.49298357580701	1.09915535910347	-1.03735738180521	-0.700115730308292	2.29741788432802	1.17331348505665	5.25980183053528	1.0433428125048	3.72727832491987	1.45014098660007	2.97938608009368	-1.00738272784941	1.62348043133104	0.776693870410912	2.69284279870457	0.327644321942309	6.29342487633931	4.73984385759258	-1.8747381004574
BIOCARTA_LONGEVITY_PATHWAY	-3.90101496370922	1.04754797258011	-2.24729268686995	-0.545009635774143	-1.25871593375807	-1.53477483806214	-1.6522599261045	1.19447150248025	-3.84283288628357	5.76588021892457	10.2076548233881	-1.91905259381706	0.743642153759728	0.623097214575296	-1.94284879573921	3.16480308535941	-1.48602460477163	2.33251612811288	1.46861265886611	-0.846773168633798	-4.58130975871703	-0.700602709967805	-1.44695943693904	7.9282374625515	-3.4070927167407	-2.06197160397187	-0.391257950179263	0.112264948219448	-5.19235684586984	-1.08378253537733	0.544661052442222	3.77437461165122	-2.88428856043034	-3.85243455205786	1.65289686273216	0.116382975304095	6.27640713736328	0.58124801537117	3.75735827865052	0.573587140602544	-1.68326344355847	3.58353371047293	0.308145836981379	-1.48585246622759	-4.48199818794042	0.778723162635806	-4.42204814423864	0.231717371265477	2.27048451408094
BIOCARTA_LYM_PATHWAY	-1.42338647148508	2.04080896571259	2.62416703265123	-1.43288953938119	1.38348730577415	7.69197405620771	2.82110135497249	11.5198408853537	14.2238975477909	1.22747736332095	1.63318889776676	9.82459353406616	8.69964758381328	12.5661589048524	8.76744805791629	16.7989614903874	0.349457779813975	-0.0543620014428508	-0.0604394303233186	-2.44386052785678	8.155066254517	6.11329112539294	7.33088168532004	11.682776715926	0.969970495657008	0.144107374055044	-1.86087884408087	0.220728840874891	-0.494120296558747	0.772982559602886	25.6495825600322	12.5510404142671	14.0247738855741	9.34774277750131	5.36662991625685	18.7191032405721	5.98158667721482	6.72267676059103	7.65863431872345	-0.373961616940418	3.8870681234386	7.07339091659422	8.61848573334364	5.65771721204967	-1.81182383404998	14.0288253890389	17.3110329284453	7.28874051847784	2.72109925213202
BIOCARTA_MAL_PATHWAY	-1.96961508612548	2.36575419918182	0.476750308738499	5.76740876660019	3.09450846905795	-1.34015059451067	-2.73936498015066	6.36796412141377	-5.33033663903367	7.50908009555048	4.50896537947181	-1.24019307809582	-4.05628789159259	17.2371169911161	4.98962061167947	28.6111618351176	0.158235042370145	4.22380136504055	1.87285724307067	4.50377075642099	-1.12963455950216	-2.24255269142469	-2.68525797765346	2.03217873783328	-1.02308859525624	-1.8054351678177	-0.406363214009491	-1.19066579066527	0.333916874669758	-2.78787015644506	4.26014943524722	11.7227004827886	-0.902503231236126	2.23353693006077	7.17354114627484	-4.10252158575103	-4.27698094512128	7.40362597563509	1.98002797085708	2.46833956913627	3.18448857948642	6.59341803107973	14.3247517716845	-1.80083501765272	-2.31671473905115	-1.65027410148132	6.06708821695236	-2.65110640597323	13.1897977559784
BIOCARTA_MAPK_PATHWAY	-4.69140782520215	69.8618185010577	50.8270469152125	210.49311683524	63.8172900966839	88.298433232921	1.45003280465349	57.3914766490893	34.709606487286	104.721141971495	15.5090455012876	61.3396853130319	186.159821428592	50.3263774195871	57.5162321300497	19.7868093316771	8.20294884624201	38.5509870383126	37.1153136456398	132.651932390719	101.515638747876	52.9317042928096	65.8717859550185	76.2307914852321	46.3245260799093	67.0265233125645	27.6539671994729	-6.90720400129205	85.1624368873177	42.9703931057743	188.630252000504	85.7916622908249	4.90326540221159	56.478953836706	70.8236257247304	223.079398557939	96.6605600461769	124.005155895191	31.0251852210155	8.25867192102592	143.304167390149	88.956545315648	32.2750166513161	137.323167740474	59.6380166546175	56.7996187769462	69.9071337004963	11.8746794842296	121.445732445751
BIOCARTA_MCALPAIN_PATHWAY	-1.39475048661035	9.49874174956937	11.1424468806121	12.0755946197012	21.4386874084486	14.7217879329589	-1.67137580004114	7.13159923672549	-3.80764565058145	15.0182884181317	9.29252816340692	-1.56922456078714	-3.62927846304903	-3.43041780866803	10.1972279028448	6.64619447594554	-4.93061858027928	-5.10480207018991	11.0641133201799	3.16922764603716	3.83009910052737	5.94243980834238	1.31730438923195	10.8238934144107	5.31238710710061	11.7270136415853	1.37325146659564	0.0376533520019628	9.46313332442917	9.43807963858408	11.8566907250388	9.78955772537725	5.07711159186985	9.23133986503765	4.46430965818433	-3.39465782799513	-2.81389692505008	6.78306054144889	5.28047435350326	-1.61638359256127	8.22972582610623	14.0017263737428	10.9708408547337	-1.96871905290429	1.09151832355981	12.7270614826309	8.83278314385545	1.11505594630714	2.69834698368358
BIOCARTA_MCM_PATHWAY	18.0871827271405	-3.64215445270224	42.1269120667847	26.3749647684615	18.7209010128893	60.2892218577677	3.61436411308857	2.94684923540591	3.48799922449361	1.83618181383754	11.0670623191386	1.46699401724394	-1.44023174647158	7.88589628881171	44.2478401236369	39.4732089139581	6.98657010086977	-7.03375246679729	8.7945654375354	10.3031803969259	7.73629899390985	12.462240085216	13.3329759600508	37.4259510356515	28.8085560566339	26.934992128931	37.5710765314419	-2.17010605396048	11.606825552562	8.96862638075416	39.6660179315986	22.9074015582674	6.58476577143635	4.5018363886814	19.4206665523158	-1.72046594204729	-1.75997503180808	-0.625974023118115	52.6169372802743	11.4762350288106	5.20355512597672	15.8069963828149	58.306485302967	-1.15130834646791	3.61791528830554	67.5476042111751	22.336355259724	7.67389564471176	12.8544958015239
BIOCARTA_MEF2D_PATHWAY	-1.51775240700363	0.193453557169807	-3.946343070328	-0.150301902473808	7.64370948594207	-1.39753727909094	-0.618545204898935	-1.4515630140845	-2.09773754363499	8.37731385798003	5.29293820111465	0.632517879939202	2.28314013609226	-0.617141631864314	3.27320025313716	-0.281196232512902	4.08209559795828	3.18056084433079	-2.96442617286889	-0.242764852950011	0.082759586080576	6.55819037927276	2.97314008315847	6.33619302514716	5.31441038137138	1.16226692478247	3.3963815224267	7.29097298539633	3.38813028070742	0.43619979156357	5.79717388609656	5.60507520544476	0.574232718319137	5.20311462334611	9.61757139176157	-0.209291506522443	-2.12006935502023	-2.57987256358914	0.641118241729767	-4.10424257836219	-1.61275108194402	2.42222580648576	2.49824923280097	-1.0051419426577	8.14574239371353	4.68263461368584	7.98519035311248	2.59406954794025	-1.78177945636722
BIOCARTA_MET_PATHWAY	2.88096392442385	13.1059945002235	5.91451024522519	0.510462135762043	-0.922657387307079	4.69685048891006	2.53212810316069	3.02321469693442	2.12855690798912	25.0795802597398	-6.68549514181889	-3.63027169698068	9.74222364366157	4.80083877547706	0.381012460666921	-0.119527224519525	22.4632891022897	26.9600519837642	5.68657676137822	12.8690356356176	18.4509519119187	30.4033667186287	17.2398333367602	18.8896190779809	17.5232701356154	12.2632661855029	-2.32430492062179	11.7122695425006	11.4817777667251	-4.34619757094677	12.8339524746465	3.06120969953715	1.67864258234974	3.19946825150384	7.55398124888457	7.05630426470231	7.39031121943619	3.91160682740544	4.04959429056268	6.77465725213484	23.7273211428873	23.425427563147	2.41953237187446	2.6373272927434	8.52800003374085	13.3445157813373	13.951095690174	7.69752589578861	9.78413669316181
BIOCARTA_MITOCHONDRIA_PATHWAY	4.19266353476025	3.67475835580518	-2.82867251440308	4.95776442005742	11.2198891806719	6.36759847157615	2.55418385062261	-0.520838424303047	8.04709743206061	-0.280853214073408	4.37955610053433	2.15196592077983	3.61382202698986	29.1850585179457	5.19769331093002	55.2579462915789	2.00268700442882	6.45315531920879	4.43744330809143	1.77627751217688	-2.22669947220606	2.17400913479815	-0.8030889312309	-2.71569901420658	2.10375849767928	1.59334256416388	0.802708578713044	6.47566902747086	4.22722405830513	-0.277102106840689	7.24541848728901	12.3218778908849	-0.803384593135881	6.52247540527589	4.19565864367773	8.6373120889072	0.862399656369043	-2.38032354680323	5.38703022056566	0.649550064574048	4.37178575378541	-1.21570863859894	13.5775811634278	6.64124584176488	11.2934799055095	15.0498015137319	12.614346644396	1.337802245271	1.09087949361255
BIOCARTA_MONOCYTE_PATHWAY	-1.55800413450384	0.421954381823839	5.09541744147059	-0.097951137303501	-0.259884319025876	8.17106917988101	1.15188904920141	12.6911783934358	13.1766860469	7.17589687536707	6.31194559486058	9.13650587941787	12.5411242448115	10.141269339179	6.14117269028601	5.72250537836207	1.98119580260732	3.01114703844119	2.06313256124775	5.02710009402098	10.0692931512741	6.68109849368213	11.2042775039135	9.35544208885641	4.89547572276354	4.08951116974814	0.934087511304383	2.25232129712226	8.69392532424108	2.79599132624306	30.4720523430781	20.1878045439384	18.0109647021478	12.3311409298323	-0.458121444671661	13.7774027398245	5.48784439045285	5.97294294915504	15.3349763667273	-2.06939944283513	2.82366308576743	9.30209770015366	12.1823731932733	7.05187244746597	1.78943598194362	14.4284677230489	22.9780135987206	7.54489562542744	2.39001790288254
BIOCARTA_MPR_PATHWAY	5.0538077212443	8.07218697249475	24.3821071672848	11.4175707470358	14.2470359953433	34.4604076977181	-0.799609859748288	16.4375718624806	0.0194368391584708	30.6571797274413	42.511894467933	28.7869620916773	14.3418036980546	7.32742542239287	7.79032508759649	5.06571587652413	5.4978985893186	3.63463245324221	14.1658867316194	17.7406749266476	6.53842506410555	3.33619852621034	7.53028314786054	4.47553619928809	0.315609000132087	23.8012522255604	-0.089371146026545	-5.56367324481985	-0.595353377564226	4.09870755014514	2.00170567369868	-4.55307010019288	24.5553064838046	35.0306724591091	14.6679757226109	34.8446543074578	19.9095330626982	10.0246487512327	3.52422328466928	27.2560228521327	25.0311347870796	20.5129912027663	-1.02320594232653	0.601073297164036	28.7044933077278	8.7969410652046	11.1215109142871	13.8179378105787	-4.66805131464599
BIOCARTA_MTA3_PATHWAY	3.14747003863828	-1.95094907691917	22.8972054462092	16.0681753356787	18.929962997088	3.05230959022604	6.940331611061	11.1602915567996	4.91509909301235	0.363080861115097	0.101507188173773	0.766075166570084	1.03144716023524	16.9048928042354	0.835397583367943	12.4532122515674	2.16684214359115	12.8925642742569	-3.25989949226117	12.0826625639351	-2.10896682790316	8.18491873744548	-2.03860606966436	-0.131653647652941	7.61320359838894	2.13044948647987	-4.25883345603523	12.9061618143248	7.06395051467863	8.66381343474531	-0.0495200375831259	5.40305966962975	10.9395795443462	6.87666766399374	16.2105041439304	12.0272439459042	3.82445646560643	37.508876400553	1.17763545697466	12.032143688576	5.57795092654277	6.10331413826461	6.64386427144897	7.06573925062641	-3.03381501676014	8.812777179562	0.601642160700693	5.53388936212346	13.9967221896181
BIOCARTA_MTOR_PATHWAY	7.27614299530727	19.4582247858162	12.167452215876	-0.270502564316306	7.69629782506227	7.01907672419468	12.2003467720289	1.66195846073714	-2.07789533844687	9.44898744796826	-1.02802908889799	3.5533317546122	11.1850698820274	11.7514306526186	-0.503003827504238	18.3266759673072	4.32973736096733	13.2930327136238	-0.577454033636171	13.7309522813453	5.28693664085251	9.52280684064127	-1.65383240524868	13.9373787827856	4.03980938392234	-3.36567119702868	3.31243703609723	2.51619751890891	6.20783425980789	10.2578381244066	-8.90415032672985	3.26805904464717	2.44201293003013	8.27966047969061	3.22941869094713	-4.67542830474785	10.013577307968	0.628100501352863	21.6082441990658	4.0771518244021	4.97507515218823	11.3300902564105	0.742823685349687	-0.194883077580232	11.5249013036623	5.24726587099485	3.24243378930598	13.7719880289228	10.2195666181369
BIOCARTA_MYOSIN_PATHWAY	11.0516996627794	3.59453573961506	20.2490086555648	41.2102597567235	32.9226190995086	18.5044802403639	1.52592680596376	48.4269531327585	10.10830805515	47.4262802583673	30.6136428894592	14.623213969979	10.6722161960094	9.87873244744945	32.0390479664184	19.2493280060687	6.57828760859155	-6.24342873579098	8.37482301628592	25.4394076712498	19.4300937937182	12.3602901487958	20.4692559168315	56.9756166242362	8.76361562410282	16.3736081377304	6.78974193230708	12.2558910873686	11.4266344086749	-4.61575768820295	28.9805933200131	38.3250265588371	6.77482323238138	15.8406381603136	-6.07572326821154	24.2154134709528	8.58958392306589	7.26766151353078	11.3455737584128	1.30144356845717	9.53402581893381	4.08064465223869	30.6943574580152	15.9825583079002	4.03310143920041	61.4879200436289	28.1609894650365	3.18663805198058	14.7317617559584
BIOCARTA_NDKDYNAMIN_PATHWAY	-0.0136565757575267	3.33547591579127	-4.62751520204279	1.55724714079381	-1.33583084220377	-1.62183464490893	1.02383379157026	0.372203885034886	-1.05370025385803	2.28627857118702	-0.741389432221313	23.0484134083401	14.9697350723988	5.02850915957135	-2.1367118654227	4.34822472751462	5.28009970592845	2.17965803352915	0.280521149331494	1.09494454622806	-5.198854075534	-2.65437105952	-4.25519812216023	4.05543129771849	7.9412898743456	-1.21179521963644	-3.30977000788889	-2.69983148194597	-1.80459646170253	1.43310768160287	-0.195355524058456	-5.07560626674938	-2.82179040527004	5.59021344195096	-6.34378383967844	23.6306497701337	11.0578444321629	5.0035113667307	3.23738609085412	-1.11147809121446	3.17385545165847	4.53775860636424	5.29813295071358	-1.78104609938221	12.6617887949166	0.407673085876767	5.4888736714802	5.14460341203824	-2.6921162722917
BIOCARTA_NFAT_PATHWAY	6.05966499222074	18.4511065281905	56.9829783271062	41.549903502127	74.4109681874372	9.84647336692079	21.5092880957429	5.97051450191997	20.121438858497	29.9617159177735	17.4176476087031	29.1504972679357	21.5233223201586	3.29833247349268	17.0361174387361	3.13001090232603	21.2984563876871	23.6661523686481	13.8478748579945	68.5022154348547	-0.52994669812309	0.480782778318987	33.1331476955419	75.2766372883472	34.5095723672003	5.43911184616147	2.98130750994133	-4.66732730507227	22.4476693394273	-0.51824903742285	74.4722957610483	6.14518008232144	3.14763637830062	21.0823667048544	21.4015784834808	3.14670051301205	5.86311189688581	30.3482994730488	9.67722359315972	-8.9870869444639	56.0526735124309	81.5601034127418	35.1699816495184	36.9683000596396	10.9883840494314	49.9296962256818	2.96407018646491	23.1182950761728	24.1957609070794
BIOCARTA_NFKB_PATHWAY	0.0366475493395606	14.5952901460274	5.39452939244921	20.3298169052085	10.3868057688762	28.4649895001352	10.4567725210799	28.3386508582214	29.2943086298721	29.1421107853291	25.9507019015768	24.3804276392495	43.7859669694789	1.2963102672743	-0.0412653694737274	2.03212098341482	-0.091604142378159	21.0220500014564	3.59613530308776	4.37672653431826	32.5273914769167	11.8187517582527	18.2790900076922	17.6997973903855	1.26016392824445	4.84626012897921	7.12278598843466	0.784647632559859	21.1632352186035	10.4467828428148	40.5858354970624	23.7407710858922	7.36734055534608	1.17270900066277	22.5792792083099	75.7740775236758	42.8825468942625	33.4953849970041	23.7442168413105	18.5472281977001	9.85719055591563	19.1216542224031	6.54703609627362	16.7461047140445	17.6613040671713	13.5833768747334	11.9491840073623	5.8743332069952	25.0506504476254
BIOCARTA_NGF_PATHWAY	-2.95926377937978	-1.66708705954334	0.146599451619002	5.13066818302055	-2.16686103729926	-0.593328070730346	-1.89610319745802	1.31219996493692	8.16375353983184	5.10443333197414	3.35029642062931	2.88477152554202	-0.0490318933967019	0.560300447208987	0.108655146961341	0.94141606598002	-1.10821359628585	4.83810181128778	1.19281487190612	-4.30891580910388	3.43166699139462	4.20765345863248	5.65744339855138	7.33010266370618	-4.78421033825469	-4.03974295643361	-3.72432292507777	1.51716689468285	-7.04226962734933	-1.19426580858497	9.7126277621795	3.73933086793118	-1.60432609848541	0.844040663911285	4.52354639178771	-1.51578489486154	-3.61376910155903	4.20807618856861	0.365693634575696	-0.318594342652741	2.12046429677419	3.05108416704095	1.86557421284215	-0.418380555744364	-0.55858925880121	3.46367763077181	10.397215812014	1.03141894106775	6.02079837571333
BIOCARTA_NKCELLS_PATHWAY	-0.436280922917882	-3.61684440919049	-4.95492538339712	5.86455178274122	6.79987450854855	1.11953395691163	-1.588329949349	5.71068461184999	-1.26888295834869	4.02453280340574	6.02616726063724	-3.72484502262592	-0.418327860989484	2.87263314188074	-1.58830630649735	0.656596918577349	4.47442851089256	7.85490618270858	-1.20177348090856	0.352943730787531	1.13495783347792	0.194349178206953	6.20689899060998	5.23713618596033	1.18948620498478	-1.12288088803551	3.88337960427445	-0.00364077265355805	-2.88291090506363	-1.88213092718548	20.7269827466292	1.47104306454688	10.1823515733863	4.30238750720704	0.871955853958083	-1.25267105816032	-2.69472919952127	2.0776536960223	14.5272799559452	-5.17119440195695	4.00407268662421	2.52738430751259	0.833793714909692	-0.467820062693706	5.54281156277956	4.09510074678879	6.88638544580963	-0.156704411471425	3.21666616366182
BIOCARTA_NKT_PATHWAY	-1.42890245900419	34.5723333457439	26.9720130144904	21.2264549059697	15.227854151855	11.0429213066277	16.1320362465588	65.5642548864757	16.5680833962746	29.8716957405765	50.1880937147838	28.2367241877694	51.1795815073364	55.7620084115413	41.7269362010527	24.6077567104826	4.91033641634818	-5.83173746920634	2.36840997528886	14.8865900837345	13.5357189034424	6.66078419446221	17.2788970575224	20.2242331008602	48.1586413538373	12.7551100219368	15.7047277174993	-2.42448456159492	4.733562320116	16.6654954408148	100.969678691516	38.0897134526104	30.6137364125454	3.65582517592483	82.4095068029088	63.1359949923912	14.1607575216595	57.2951702686899	51.6798703647992	11.9809022929659	37.3973684732956	115.267724568791	38.8153536965349	63.6060189245261	2.13984215577052	53.354998908658	52.3007005610075	39.5283155103803	37.0800938764229
BIOCARTA_NO1_PATHWAY	8.82970786973324	7.89890120181463	66.5367176111726	20.6255556547948	32.6137514619274	13.9912221149268	5.77881931750057	1.63869243279449	-0.541593448976372	21.6125645145272	0.24912209738758	13.3463380384083	-1.51330371057695	0.841085436513328	18.1713007794727	6.45533760075824	0.0531775588335379	0.879265798047062	16.2671750495519	23.006314878414	-2.71819556048777	2.29236282114385	40.8448747545845	63.0946803350574	19.7363524620385	13.5561596017896	16.210384434463	-4.79810832768362	8.4878454342299	8.69622551543258	23.6340138878972	10.3695159882564	21.0701204457564	14.3759578145299	-3.27697610337156	6.27614556845356	4.68438897631111	25.4291583080872	6.89959338154846	-1.85693435862876	27.1305933570073	25.6506456020752	23.7865136854089	9.92006605010737	0.932211132217066	31.5738739642666	8.04149291758769	17.8324878265361	14.3764578960779
BIOCARTA_NO2IL12_PATHWAY	2.09466881065698	11.3316159213754	26.6173566284922	21.2137411932075	11.0655435973643	2.35059464451685	13.2645349160725	24.5313269864152	0.252437694752392	13.9900361565153	45.1632925911113	6.36810612412105	8.51066184239792	25.796358123091	9.19997069461319	19.9109125830089	4.60110847864853	1.04860448115307	8.69867304801414	11.700038342501	3.41166130704746	7.81710473379658	13.304525600928	22.1298316376616	9.65795813850955	22.0674556362567	27.8068563021437	-3.14263740973217	16.1653805267585	1.19234927773731	46.5547878594147	15.3981910607557	14.6547691061727	18.3114533102016	23.5652724014506	5.75586228110437	-0.198388390492606	25.180501909155	30.1489865986414	17.2143386836853	16.1164231678054	44.5346349784632	25.9936832900597	30.849872309375	12.2295068592078	32.5604409326994	18.0051302969805	24.4044311292316	3.83680311687063
BIOCARTA_NOS1_PATHWAY	2.38725750433465	14.4252323715794	10.3134837417389	-0.00323307731068919	10.7078899630601	3.29906148972177	1.44680070373493	0.231028543225945	7.47535420223653	5.95248729377376	1.33438776723351	25.09084174289	20.3338313768678	0.344229478952351	11.1501431313862	1.28230131811643	2.02581870825266	11.868293620346	5.40599717077972	10.8085886688049	2.30511294060098	4.13234369949002	4.83408741395267	23.153692693836	42.3347751093346	3.11217948467784	-0.63807044134205	-3.10193535146159	0.490113317051783	3.63812534803136	17.9448059998281	12.9430604867475	19.8896526583897	-2.84688116513012	-2.8601085927189	22.681586505151	11.4429494286884	4.22610109181021	3.50858635751311	6.68661151843612	4.39597879161941	5.6505306235543	20.7142257815671	2.50213438735566	3.51898213283399	12.9328354266798	11.1271371509954	13.4558236352819	-3.23689395400378
BIOCARTA_NTHI_PATHWAY	-1.02753461749007	4.17065890298971	-4.68572843630892	26.8652585070749	-3.13844164773717	60.5195223106477	4.93067353532027	16.581798908199	15.4729401620913	14.2109948606562	0.911515231403378	33.3552356246942	50.4958113397094	-0.925989104675245	4.04456839239785	-4.33887773527803	22.9010031834634	17.7800701569824	15.8746980528486	17.7941693936219	38.1823482872289	24.2873114668014	23.1137991975144	14.3666752255232	12.5761329237254	5.98751912212742	2.04275308664635	4.482574123341	34.1688286210315	1.66250144165062	43.4357595438304	15.8856582302104	4.81833854318243	1.95871825778283	20.3610054258696	111.047124399508	24.8380680425818	29.3158600011323	8.58571635730001	22.3201457542482	3.23052945972143	37.524594120912	3.26660351369374	21.2473156689289	24.4322654200202	15.4158314839783	3.19474140391855	7.09812120857227	18.8853319393221
BIOCARTA_NUCLEARRS_PATHWAY	1.96950706965259	-1.12820111932285	15.9958908670353	12.7605106355746	10.9029425906617	4.17439211948629	0.202624392115508	7.19004747799114	0.598594100536709	2.27393717696735	0.0539746237113845	9.37024433553368	6.94055789402582	9.31557939814612	14.7859072209191	0.23405572435766	4.40953838750212	-0.155436033448595	-0.563753421073368	18.0076293608475	6.06475328463799	7.12946465142735	1.03135695907688	7.72611056324591	8.99132872325758	5.3017767619228	8.33830527724301	2.44757916078036	8.09663424326699	3.58488096562322	3.70792969983947	1.5935699317219	1.74564348112088	2.43996118596666	17.5438306327384	3.88327180443189	3.02437815727306	13.409278050899	2.2441553265119	-3.21139904887439	3.76919024023317	10.86267670644	3.49508054301865	7.90016145192504	8.55142889730713	11.5060848256077	6.633592650576	14.4084576726736	0.865126503636947
BIOCARTA_P27_PATHWAY	-3.16406384327509	3.38733704568062	5.93206496045112	9.65358236916689	4.54203717557732	10.0272944116411	1.76981280369403	1.00544391384155	-4.68600705088349	1.15577445728802	3.34354014071514	-1.03909868250953	-1.13091520521127	2.95702940049382	9.11983113601777	-3.40775020910278	3.65347195816952	6.01317045925764	1.95552123489224	4.17497611936735	2.32363836657583	5.89867438378055	4.46590843181493	18.9988291561971	9.26322375606745	1.19545724823473	2.50280252461372	7.04856076393537	0.997404885501763	0.799476229761147	2.06856899506721	-0.275645669861907	7.99146270101713	6.56440912333189	-3.22190019158229	0.300283171328784	-1.70998703223772	-1.23866910777742	7.20097631668939	0.439696378762251	2.17922174423458	2.60994233439879	4.64264158640385	5.43941133423513	6.83588738002878	15.7836140679047	12.0028648207073	3.01490539326229	7.01108041645787
BIOCARTA_P35ALZHEIMERS_PATHWAY	-1.88622141085789	-1.20316172009493	0.460407360297129	0.665373565312392	1.55663815888942	-1.33353848378001	0.442159029248129	1.71128905901994	1.60402584628675	4.37008728992867	1.23134283040438	2.69800986872987	2.08018215204522	6.69440089791619	3.28566701120722	4.15844151987266	0.711980366152804	-0.170317449452546	-1.47144742320924	-1.23437582423031	-1.1953263413047	1.61095465300483	0.109552804298521	0.324532141455218	-1.19854240732758	0.620103860472254	2.23875871999375	-0.510225572540315	0.660678904910814	2.13478907716354	-0.64961145460173	0.600016560777136	3.75758690527183	-1.38973394044773	-0.142617731699814	5.19071540424372	3.2395628119037	-1.02180245848844	-0.0553609348975263	6.18108804643009	0.877555139092916	-1.39220180993001	1.38784990523641	1.15296149255745	4.22604822433673	1.0325884662054	1.32690166112903	0.315676035474592	-0.898345734906936
BIOCARTA_P38MAPK_PATHWAY	5.59707259350005	11.4974455859437	-6.59941403300871	9.32276959210942	5.39540272214049	2.64578867037429	-2.92047411070137	2.28294405239104	7.4730062703419	-5.78613084871898	-5.54302612384176	7.07529966613099	7.19930741064516	-0.413947959058578	2.57965923964283	2.36213802261231	10.6874820326898	16.5662778149429	13.6376806074399	35.4668852955215	16.4195623965919	5.33274603681988	4.80699804628065	3.91889009108843	21.8273403556087	-3.64282538363987	-5.61757538110678	1.14999158634639	-10.8549821796125	5.13871021593546	60.6387129484319	30.9102736229167	-7.66021126065871	18.9960977858729	-7.7478449416252	-2.53739885929308	9.17152177526995	1.86024586552729	0.364505862474907	-6.37362205316012	4.50781035470233	8.37604833780713	-2.27668125452873	3.74890716298793	11.0749456630702	16.1312637019294	18.6017401001137	-2.84809251046168	-7.42607532447328
BIOCARTA_P53HYPOXIA_PATHWAY	0.0940825603769214	-1.93822596183883	-0.850051975355249	-2.99987690501022	-1.19144935885187	-0.180286422599572	4.69272003876085	8.1519254021238	-3.05542006084338	4.44858686813283	-0.0590857665812206	7.6948366595292	15.6683822500874	1.65867449008866	0.360298561450299	7.84864379824498	3.70330058743053	9.2799951099842	-2.68268844769178	-2.28117719832573	2.85056256182642	-1.51424498154865	-3.24819114853581	4.79551698925334	0.756248928362067	-0.874781911913756	-0.717199921444753	1.94249799704157	-3.96081640172223	1.82438382179818	8.86622630724568	2.48510472894595	0.440613480084124	0.225919665896924	-1.33190501544257	30.8196762388552	12.4262684472638	5.82949538010663	4.99292105148431	9.59826848215334	5.25095409398613	-5.77098668573544	2.53541834293	1.0999058011259	-5.97275378173699	-0.5014147024525	3.16713234021146	9.54056795015662	4.69393629285598
BIOCARTA_P53_PATHWAY	-1.38665795303181	1.06694404729285	1.94802682457349	0.835469265344137	-0.506393962216099	14.1425939476225	-0.0817140458067548	4.69562433979709	2.47373827780486	-1.82418800565508	2.38628588037864	8.90249344804704	18.5582249154053	-4.39360033146765	2.50590682177408	16.9274536216664	0.0804222425340935	-2.95027339408573	-1.28258354044389	1.89426586457815	-0.0664710668272123	-0.398756204851467	-1.30181652215792	1.66364870487421	1.94528407325058	2.43271036324854	-0.295589592277313	0.230392170559567	3.16550517558532	0.721515381121967	5.71779034237747	6.51643984187815	15.1611901448077	2.05767924391083	9.69140263451241	28.7851100908856	13.167174998796	4.28477725643623	11.6556651322509	11.5758780893946	3.60610169208118	-4.1503807232936	7.83135162307315	5.15159451138118	3.00920055621122	6.20067889731651	2.41918754349334	6.26270619295564	3.30477225380993
BIOCARTA_PAR1_PATHWAY	3.06968571477951	10.7816031899041	36.1370692519873	41.0172712351117	25.4247017723173	18.7020200778683	4.1176485232286	67.6382034553812	8.31131737704128	56.7254331097685	27.6596631884086	11.6592018343766	6.04663504003431	12.0028437064564	30.1022212986041	16.0860750106932	11.7306598276372	19.3533491493767	-0.373271273547294	46.4153127592428	21.2497572195603	6.67838231444912	19.2637682692604	48.0886507605651	23.0492215502796	18.345899072757	6.67951797013255	15.8972792090307	-0.746639746561334	-0.277185174248965	42.6859225537384	47.6332795319356	3.41041498147599	7.99242115150158	5.7780720921353	14.3409155142626	11.1577160069804	15.1806339152085	10.010825202644	7.79584139880797	19.0305145247511	6.55558167119223	29.6216740352768	16.5621990025063	7.71654008158797	78.9347300902227	32.6632045496811	6.32862647970456	14.451635144547
BIOCARTA_PARKIN_PATHWAY	-2.21705526022205	-1.07889392239104	-1.67059999632095	2.08762924347932	0.197459408634256	-0.203171248580141	-0.702937458236187	0.480641497918006	-2.48902257912572	-0.0451360291137465	-2.25162951905521	-1.46319309967555	-1.15240221338164	1.1706777272693	-0.564678628541765	-1.28066281103813	-0.464015975417272	-1.07606747421837	-0.721636162145443	-2.48867872794719	-2.31747808250691	0.229905854148801	-2.06341522925841	-1.77729988301507	2.6633368607197	-0.63173022305004	-1.38573547795005	-0.413830822765299	-3.58611715225862	-1.53908512522025	0.403718454083833	-0.975465959613464	-0.459632803210117	-1.20153935750013	0.348932394203401	-2.07823220661838	0.748662814950239	-1.65356215136565	-0.319693733236317	0.555260956540565	-0.850014081575512	0.207993656742546	-1.69807798312234	1.65179175245185	-1.09540096495603	0.787266538332867	-0.214823324548746	-0.43273370662901	-0.143728467112995
BIOCARTA_PDGF_PATHWAY	-6.76065365426228	7.39823414107427	2.15897638853349	22.7021474610379	-2.73770174906567	-0.521950816162237	-3.98028084656814	-0.765197906911647	10.1108637187398	37.6378568747292	-1.86685042981755	3.15938462403567	1.30927183859453	7.98757085074871	25.9975184992786	-7.35172103597019	12.4499798192061	12.9110417875755	10.8210951538037	15.1763022759087	24.139284955896	6.05094652023291	13.771764772639	45.0605808529207	-10.4815880728802	5.91056124520594	14.4828645618522	13.0401925137734	5.09035460900274	5.2152718164039	29.2211818167719	12.8074363532096	1.7498634991303	9.6653165760359	11.5283214967064	-3.54903128100746	11.337505602696	-4.42990977221054	4.32247237223409	-3.67915875646227	-3.66174347770882	3.53787540139831	9.94653025071729	6.62968695301021	31.076461846282	22.9636088974412	6.14485035874946	-3.87670883258547	2.34294300213798
BIOCARTA_PGC1A_PATHWAY	-0.25074177078418	3.57977763443572	6.41738582666014	8.42643394814749	16.5951085478638	1.50030233148398	8.26949475537238	-0.912972408294016	-6.58399947880267	6.14817679502532	0.0985711533870529	39.3376230886987	21.1949423489707	5.34809183496228	2.824476892054	8.51174595809132	-0.197152156450069	-0.761873116631024	-2.70408484795253	15.0521039878671	4.30435439433044	8.19909743908309	15.9122954212248	39.4647886903943	11.0256741418498	1.07624534760474	-0.379357927132603	-0.419759301558745	9.58270382006048	5.05890819988912	-0.63518584526853	2.35010205439598	2.59781513045937	3.704618617815	0.0149539367340047	48.3850381294119	24.8408793993048	10.0895348162544	2.94091431000041	-1.61363921706044	8.68836085620302	26.6003508414338	17.7153255618147	7.87065209420932	-0.409058240114094	21.0290112045787	-4.71029563716507	3.84391725664932	12.8855125812487
BIOCARTA_PITX2_PATHWAY	2.62283362425693	-1.50771002694774	5.30466425636971	2.58163176580817	-0.940554195170328	3.63932818014948	1.87137444510332	-0.54644328406408	4.2857579761876	11.0284351319247	0.849947294176469	9.22139041306305	6.51619971549388	2.91744783851856	5.25826175216255	0.764038820581578	-2.49417416297396	-0.172002698588376	-0.882783479267586	3.73053826553041	3.72415556274779	3.20567701052861	-0.363659082280613	0.43884345031604	3.36541788763177	2.35035896491825	5.11245470338473	2.67454890626156	6.34648162376036	0.092533890212922	2.68271150863796	-2.36385204903223	3.43854609285107	1.61842793441404	11.4733317773437	9.71397809342034	6.58693861924523	6.01556990645329	3.69109319391416	8.38295932285793	1.87418397034277	0.556064524746059	6.97964268922659	-0.128871991887381	-0.00111430083981045	3.74177117563097	2.4050119352712	1.21049930687246	2.9104544721986
BIOCARTA_PLATELETAPP_PATHWAY	5.3844828296257	1.15223868081135	32.0884703943918	9.04652015959218	26.042034103102	17.8221843263852	1.09994227826703	10.0047291646871	-2.97648917130286	6.72571531791874	3.61183550835467	6.93630512818107	10.7618421141151	3.6273182903925	9.53409623149213	12.5390412039535	-2.12605154827434	4.62388912652147	7.36459672511878	23.6365281101938	21.5924052827837	13.9398321138273	26.1868910669504	23.8948433014816	0.154442539374145	10.2822091946668	12.5720706344216	0.34809363762199	1.54560238153455	9.40585134422555	9.04060994968497	14.958541449452	3.04227754050547	9.20383845662259	19.3184438655139	9.45324006037392	2.51115070913993	13.4721559735873	1.07577152408421	-0.819726691375684	10.1290558330324	4.17683586713592	8.14628007648246	4.90298390852462	12.2044795922609	12.7005980709782	11.229611581142	6.26652690733594	6.21978092766532
BIOCARTA_PLCE_PATHWAY	-2.39210938530421	-0.745726650716799	3.74406397225923	3.51906688897837	7.01191409640656	3.39054222801449	1.14598516132813	-0.589988973416982	-0.909244002317608	1.46286228101928	-0.918358076293792	-0.483619530200202	-0.934669398095779	-2.08542714146367	1.2022510173091	-1.39236563733133	2.969120569864	9.12125231258788	0.711786742893276	9.35279439815998	-3.60749988482672	-1.30473558968168	-2.71422392960975	-0.0682489757028898	1.08637268438283	-0.694322316815271	1.84905630197562	-2.98703413961764	6.29123361735129	3.19534697410889	2.72782888250887	-0.600129688465145	4.87096637366386	-1.69331246347426	0.0162987036904117	-0.0163069013401439	2.74789933143228	-2.47918959128561	-0.323568507912926	-4.18195062908489	-0.405429201395206	-2.683932188581	4.84712550141624	1.63432273898018	-1.0466213249308	3.96505067158916	4.98433843628906	2.56992785617157	0.187154451101224
BIOCARTA_PML_PATHWAY	-0.411383009062111	-0.742120927692275	0.0673565037688662	2.49831803131754	0.126949303960331	8.83749490250242	1.35696594167194	0.109451491438355	5.19749479379459	-3.07502872994314	2.38358088289622	12.092065521549	14.0229514321084	-3.4469919224713	-1.44419967055967	4.47615522126323	-3.04927980385288	3.90931281859084	11.6943544066692	-0.144859068410183	0.96858139154769	1.38715314109906	0.615459262192071	-0.319314166112559	8.55588414096178	1.82631009222075	0.168556131985205	-2.00927333933448	7.54809012529458	2.7933348280928	9.88748942596101	3.34529227557937	1.4153217623134	-1.99253018321489	20.5484268442218	24.2256974521784	6.05152261543601	7.31592195374009	4.09569496074255	3.2976581943176	-1.2874345443323	-0.479182810943583	6.23758263610155	5.40012505924759	-3.70137696484493	2.96681813424751	10.0410368218121	7.76881975560281	2.28380505559495
BIOCARTA_PPARA_PATHWAY	-7.03076412966112	2.43346278889915	8.19958795279533	33.6080976441402	39.7480096569812	26.067970507089	5.20486606372209	1.87565747914608	11.6240196260586	51.8876646248976	8.83753795970877	34.1052939727461	46.9179588462458	32.0376312672987	94.1297213435862	18.1952800367825	37.1083976376702	66.2154994459936	8.40970768694649	8.88366602710942	48.697152717352	4.02531906536596	32.1575959577998	74.1525999722578	1.06221285231262	15.0813545788894	10.2058368055509	2.37552160236792	4.11437054972702	18.0501267569781	123.95811118029	2.38708563546517	2.16063906150546	-0.666265998860645	55.5003878840985	53.8836759404056	50.9676709589926	16.3474962871015	20.1017768367348	36.4757129849639	3.58973559244086	63.1492790746509	45.8129141923344	15.174939996055	41.4873830606546	72.0179554666502	11.2647264128083	30.2282023576306	32.2848113537082
BIOCARTA_PROTEASOME_PATHWAY	43.6536428998831	42.4686029841336	110.153288421608	194.74869830843	135.406906640389	139.828304985705	40.2878773658048	150.422635036037	46.5925518591141	124.968275317885	90.8009049258568	103.836040692746	148.713119684545	34.3843279077733	183.928680202777	16.3461311020821	38.2945353957329	43.383017195386	82.5780540065194	122.234318650779	98.8677709624463	58.5236645420252	90.6984826511026	148.100188915737	26.1587825259349	101.198982821471	161.736448817943	39.9862781182467	113.597623017675	46.0981377252988	100.488433282124	67.0356319830957	86.6741046504356	52.6755226651046	46.8327044375817	201.534904713925	96.0981974519464	83.1474296109576	74.1318404325729	45.7990698806101	92.0584788828034	229.46298594896	117.052280832265	134.383236344778	83.0435808923086	169.084313386505	98.042910433695	142.017144573269	78.1268590033577
BIOCARTA_PS1_PATHWAY	-0.071533412504274	-2.27968327741456	3.07366017759393	-0.346724924705852	1.462920766784	10.3453470301963	-1.71166379910956	3.81251552862964	1.34546773030366	9.11625425448092	-0.338958594181627	6.4458796598449	-0.628895883078326	0.534728927759315	9.17768280799281	-0.380681377307413	2.29001111193147	0.0206539644635471	-1.18180325621491	9.58833709012685	0.347925770688993	1.50198698989461	2.05864389779521	0.19946793715344	5.67337657939297	0.0936291327125619	4.88754635641377	-0.384861189572389	0.314796931850799	3.65704638810042	-2.0646629498872	-1.86108659668691	-1.67538471511491	0.959546767903211	20.859511412267	6.16974317318229	6.60719804101034	1.75473313888235	-0.485230055132068	-0.0743465575258227	0.152008696798141	0.27537500748451	0.395597100207116	2.52206086314586	-2.10695980959374	2.41293222339142	-3.44254452051715	1.29667077127041	1.26445020716886
BIOCARTA_PTC1_PATHWAY	3.09101667813818	-1.35249241041127	2.17814096638566	7.8294882757163	1.48319343678393	5.5246143385046	-0.5960131341196	-2.00682460226204	8.30685524983022	0.796148003277895	0.744804207503695	-0.355112508139824	-1.30407675188488	8.7929112926302	9.67982542746427	13.1087371327009	1.23241543665574	0.130810050860685	-0.205484340799263	-0.0401949688804008	1.56905343475671	2.20588456066749	-0.269068634559705	5.96604363553837	6.47537362891329	2.66938928517758	3.18254566473061	-0.452314553714515	2.3504147934486	-1.38315884253727	4.21917441516148	-0.232411264410939	0.248508000562742	-0.999098951845402	7.91849525273382	-4.27117015763646	-1.95107185721529	-0.406489279483095	7.66916008117708	-4.30525841322715	-1.26451819699827	2.61155583975269	7.36816376076612	0.0920709451929277	0.575792802780711	16.7319830320609	2.58699657907786	0.666550034854728	8.70865024682302
BIOCARTA_PTDINS_PATHWAY	-1.71362843235044	4.66836025341544	6.08935698164239	9.48450960186907	12.3757139438601	-1.44020261939153	-1.31845028157941	15.9807426473127	5.51059432214346	16.1466297608884	8.25225272852359	5.65426152572627	0.0582146932083683	4.09296545533511	0.497025441926552	-2.44430373438061	4.0244308117889	7.41230077373026	1.65403971050016	20.4778585236974	3.53449362855707	1.38317274627603	-0.335571609795109	3.54884238565947	3.52426924601455	-0.404774506246071	10.2245047202453	3.05769697163622	-6.58094699138453	-1.72148082674051	-1.84177115332146	1.99107055610902	-0.517122990877335	8.67342348147643	-7.03994929295664	-3.85945228474604	0.705718033615615	15.6340222244381	1.23323051139591	-1.61504418614566	15.3352592183786	3.21552269402028	-1.90915530865961	-0.758160309593854	-2.78094055455475	2.88979456036831	23.2814595871473	1.36907775648036	10.7922833781428
BIOCARTA_PTEN_PATHWAY	-2.09828441277439	7.95293550819042	-3.31091986613799	10.8169908878425	11.9156112255199	-1.90697115297892	-0.511964873967108	-3.69248623475898	-1.57307187171362	4.42578948180769	6.72681252332449	-1.86026571993239	0.943799471389771	4.99583572293804	4.40851019841341	4.52119259944675	-0.6999565985527	6.36450933825229	-2.75841828636693	0.214544643527228	-0.065046381024237	-3.71915726373391	-3.45809284043993	1.19286964814444	-0.362944633021849	-2.60792906309591	-1.97688822274612	-3.65322142976653	0.441925652174179	-1.05064571432928	3.40587450103638	1.99152017427361	-4.77354370197867	2.12904117434815	5.9137338540016	-1.13871021893783	-0.231446024754509	-3.03907960999292	2.76364439608578	-1.24703656913496	5.90699754499029	8.36179102867028	-0.927097400249206	-1.1381089857898	0.826018685671496	10.3268538651776	0.0413097817265003	1.520324771446	-0.295311811676849
BIOCARTA_PYK2_PATHWAY	-6.82336862810242	13.5491953097086	15.2262381062389	4.69726034763902	3.21092374351102	-0.189538300410573	0.0606411644030606	23.4513588110023	6.93257644185928	42.0302910713782	16.1493197068141	17.4265147714564	10.3213459370812	21.586623941085	-0.0330291891650096	0.861365119272023	14.0475203168012	13.5142361760291	13.0487517902445	30.9713963155567	4.79180023173242	5.54567807614368	3.06787434429679	3.9841153214105	5.26992214454598	7.41004669441539	-1.3006253316949	3.69516670391757	14.2383599093336	3.97154450142789	10.484394191148	2.46670304292628	6.64770254845366	15.7691713282711	22.0616752234618	6.48218624567845	2.05122324563802	3.56994699727887	4.90105247753268	4.44735653756445	3.01958496367704	12.417565571899	5.50912041248036	-2.44190796875491	17.9725306896113	13.2541803501331	18.6313366935919	3.02328481512887	0.0844065394796636
BIOCARTA_RAB_PATHWAY	-1.5083525742115	6.94289115242251	9.52827559954424	1.29462281582092	3.42321326640268	0.0306368356171652	0.186032909693077	-1.6014055047271	-0.44259173144843	2.85694350890183	7.72995432964057	6.34818465539176	5.09471078199737	4.5219255184216	-0.272548562747416	8.33988714327152	0.561325952489076	2.74830412819704	3.33187215406584	6.69438916129202	8.88107558558354	7.06303560828968	6.0315470203841	3.74348855150665	10.2703840959534	3.73615383743708	3.16231773753704	-1.16502992316277	0.612239434493698	0.252804867376705	-0.741828183419853	-2.3827585209036	6.70835023940854	-2.04252726815047	-2.33841233041656	4.00117478779065	11.2422378640218	5.70768245442284	4.729555925576	3.26536097764881	1.84703618509837	3.30340865863942	6.45286366025474	4.86683479050987	4.38123247393901	7.11736237405596	5.85967881424324	6.26706807410561	5.42601308426176
BIOCARTA_RAC1_PATHWAY	1.37518438816212	2.24276170848212	-0.916807179346428	-3.11694420931907	2.7569652530088	1.08879232951424	-1.20208828950145	3.75315867502751	6.60916003894337	18.2761681939851	11.7817086473182	3.24576486151769	-2.87961340707242	-3.95936736523098	1.50549160721005	-2.48498781378902	-2.60967265916943	-8.6307234521503	0.338609418305574	12.4813647809194	-3.02004700879942	3.42395296584447	4.70079838133599	11.6359268425161	15.3781191472692	-1.66363451549135	-2.07984609089982	-4.24314117324586	-4.78550551445809	-5.18668234524104	5.89009517938052	-1.98933417961918	10.6704586758385	-4.23089262606539	1.23458298551799	7.99776841904644	-0.603702405809117	-3.13414022664194	4.31529736079189	3.70037722280157	9.17253850857364	-2.97206670249231	-2.13098244876568	-4.81186441671248	6.96296976585727	3.55302671930078	2.12855301419707	3.34074182604995	9.3658999329491
BIOCARTA_RACCYCD_PATHWAY	-0.381803418251567	-0.938379971795105	-1.53138550443899	-5.07693021686459	-3.91907175641878	0.488468202588957	1.7369814662533	5.89074096984062	-1.52589373257793	3.38078260554572	2.57234984547954	3.35664492049584	16.4083517309459	3.5713301317204	1.84012171865816	-5.32228063258761	11.637792169099	6.39514863857414	-5.25287662509724	0.552283961734068	-0.325795677783109	3.17310945288206	7.8465422717307	19.7257518251381	-4.36519301128785	-1.58161117756866	-3.12911234432759	-2.65099909060057	-1.33709978603248	4.90175786361579	1.87880795968019	0.458151993830461	-1.7233103004973	-4.47367984924883	4.35542012533865	13.5968876747046	9.64215368722848	10.1190936336514	13.1746510365094	-8.83930662275198	3.69469730846594	13.0892622988503	-1.3912664912422	3.40292627938458	2.23931036962612	2.62022872164359	15.9323164288293	4.92556790333628	14.1604795838083
BIOCARTA_RANKL_PATHWAY	1.95595763697466	4.0185409998737	10.9029473847327	10.8128052105677	4.32077476301972	0.184070701077168	0.115212593294691	7.22248861221977	-1.6193086585683	3.37766605198999	3.82645230523373	8.07040412281505	10.0118923515903	-1.58627461332708	11.5446085050408	-2.37129688330825	0.434286991862653	-1.9938082760653	2.08628589507924	0.523024562310928	10.0227703745764	7.48469572589674	0.904790967879903	1.30519505635452	0.196888513821677	5.85692450949905	5.93771651132162	0.129215920339782	9.75421141463516	0.0239258821898083	4.51182734593255	8.89013670365148	0.433730993326207	-1.75324468729268	9.20070104162989	14.6740719058777	8.40359098489672	6.48276056036699	6.53903359521211	8.11051631358118	8.00298790758216	5.96023719521709	0.56011766838892	6.64465053073178	5.51575297785309	-1.00684413809322	11.6367993774446	4.38626831665351	4.03568972217018
BIOCARTA_RARRXR_PATHWAY	-1.07517732382437	0.454821357925537	3.90870317339441	2.87523560189223	0.331346635011211	-1.98577936736796	1.63050063470906	-2.5457738868262	-4.1163822015195	6.79551005792794	2.50385198768906	2.3749775972685	-0.385921612749055	3.69556551607251	7.23446688145198	5.5312775227694	0.585352743604092	1.87861773536962	-0.104130204885921	4.35823513872267	3.29650709988643	1.70317524379069	3.97682182925495	1.39956985346348	6.11953970121557	-1.54057171276244	-1.67604017006084	0.594897761982178	0.186906272124717	-0.267699205830471	-0.110770222746018	-1.14923788941652	-2.34858113840109	0.142173174901237	6.90678994251143	4.06005824088942	-0.660754424360494	4.30077105892322	5.84908006587653	7.21034401149448	0.191145536630154	9.70735072080978	-2.72746505989996	-0.463626658989625	-2.58053125689305	4.18463898957166	5.84831955912725	0.571060007493576	1.24753657608328
BIOCARTA_RAS_PATHWAY	4.67157430041189	3.11492884372897	-3.26134481203581	10.4268735809446	6.77606616391389	9.15636592234687	-0.964645692979414	6.27452035517121	-6.68329660650233	4.05420672208251	1.67853737147515	-0.385198976481483	9.26982102129389	16.9174386140412	11.6703971871828	25.2488809498508	6.66372038080001	3.29457659153392	0.876232093601386	3.73133536749408	2.96926246970066	-1.26815125246342	1.90689687742761	5.63005831861157	-6.65226797549772	5.9113614892848	-0.683005976889871	-1.88972909417998	2.3622144917902	3.35159333651103	0.820166777874986	1.784665210179	-2.63671070613074	-3.07681508997801	9.09902407783455	3.83075134325327	18.1306161135766	9.16901425535157	3.78587638021331	2.35956165536924	6.28725785900442	-3.09536586953608	14.4293323108432	1.88881066522459	8.52639894028129	-1.10841576475935	5.00622604474566	3.22811811083205	19.049945052503
BIOCARTA_RB_PATHWAY	-0.808302409862492	3.36478630042285	3.6525578324425	2.93655681820077	0.61170482252472	16.9534286043148	0.191814062586452	9.05332966014374	-1.96254433126263	-1.4920421003822	2.92262843848215	2.72601053207925	5.89093849128023	1.41977440460565	18.9407430593572	17.3627097299952	2.15330423966262	-2.06696296435953	2.05618554193206	9.57618340895121	-2.57653178799085	3.45568651913263	0.984983399175416	7.1067052390539	3.26452819251351	3.12690373466932	6.7583629580257	-0.496359258672606	7.77773122980217	-1.20558205350831	7.61682634465589	15.250142861866	8.51976446217448	8.25204053510544	0.963808057526307	1.1215433640057	-0.845476814378342	0.329790144276613	10.6704109405715	-1.46371368794532	2.70764052434405	-0.309660576940024	12.8106588177988	1.98888118639766	1.2924102681231	15.9468742465577	8.08789326157508	3.77893858281722	5.66417809032474
BIOCARTA_RELA_PATHWAY	-2.38452136650276	5.64497187016507	-0.468799532070785	3.98495241529528	-0.798994263419651	12.2814240002236	1.44996704650695	3.57811846286753	15.4396357604743	10.2295409344892	7.97207381180953	12.2790499268143	23.740197298693	-0.456418332509332	-0.300879649367254	2.93965549533261	-0.389197606937849	8.06845847774063	-2.42592774440026	5.42703237541754	8.73736295834911	1.58529974366837	8.21373745489568	2.91001901497179	-0.838149875966963	-0.208204451185971	5.481435109822	0.0496444635593546	7.95866938412368	2.37374923568598	16.4844158891617	4.0345489324316	-2.42590857629094	-0.853233626506753	2.78291636943972	46.8249022943319	30.0744270967903	10.8362839511968	6.14592076917656	8.2414521886122	1.35695201982339	3.26468095868639	1.96436771172796	9.09532425273421	8.80420203908655	5.01864335161016	13.7648494137178	1.81182878887033	12.4680999287987
BIOCARTA_RHO_PATHWAY	0.848064948007318	7.03463727477146	15.1738366719168	18.2783942367043	26.5680885113512	34.0857458226521	18.0000407957186	39.193592438171	48.051896582907	25.7643405109097	21.2569093535965	-3.28805596831469	7.76835477758929	5.30326582988	4.59755213940634	-2.55075857583672	2.36099596584919	8.07873107418591	14.2410207587373	15.5191786594525	17.101516848035	18.5800646710531	10.3020763963876	13.6833920770322	4.94485389475353	22.525393863187	3.46489415283437	3.33770718406938	34.6308850988063	1.29153197479225	43.0128191539807	27.7401099462372	33.1997372118458	42.5266463956389	19.0285638070175	-0.425499072320856	-2.04884035419157	13.0686906316614	25.9327827308486	15.0293006720292	13.048067044227	11.7788983803646	10.1984639568452	8.74297292138925	10.5719217123232	9.10836146426716	14.4027190697995	16.8092556669863	6.97914387153671
BIOCARTA_SALMONELLA_PATHWAY	4.78713645026837	3.66208258346374	10.0030574965766	-0.651203318381797	3.11953365834836	4.56361427073657	3.55610581298925	-2.07143716837282	10.8455301055842	1.20430802371665	4.69339031668985	8.93487486281268	16.215119081129	2.49777751713186	7.27166378823082	4.45369893712599	2.39950918348499	1.41586478261711	12.223631841635	6.66394395271866	4.6121875454059	2.85828587098081	26.0390964193734	25.0381903136033	-0.230441812800535	11.3436888384031	5.83469111560666	1.82183614862121	1.09737601731102	2.7495924678613	4.47735450794221	9.99551015823232	17.868950595535	13.78813994412	16.792199135557	19.2153679847788	4.07454240817932	1.07688533510737	12.2224632405416	6.93961226660708	2.47368749364914	18.3183276101486	7.77627231523194	2.00532581795426	18.7338985483178	4.16999013162462	9.6893380995598	14.0686668247259	2.03828823068801
BIOCARTA_SET_PATHWAY	-2.6372531932886	-1.48758541551635	8.14381029625986	-1.8497522248835	3.83545706827142	6.81719174847585	1.44878239049172	0.916765089363679	-0.669300160340047	4.10270924219935	6.73499576724646	-1.41760789448504	-0.748124619943458	0.11854858505031	1.78219965618233	10.9571142684943	3.51386047668682	1.46334031710982	1.46645686532281	7.07526010210705	-0.0824473965446645	0.060516745284702	-1.49624852465659	3.32558881838839	9.59107861105633	4.46932201836904	5.55962827913274	-0.785768216427519	1.67419569767012	0.640548357179418	23.8942966151831	6.88640456292809	5.51359166797773	3.26769094760934	4.39717777849659	3.81706347432513	4.58767434468712	-0.0735514348585167	5.4837016657429	6.52897263585211	0.730425829510203	4.55603483566246	9.18982979389208	1.15997660222564	6.15096617820028	15.8342227781298	7.08546970532504	2.39686716537736	3.79072083347704
BIOCARTA_SHH_PATHWAY	-4.63987733729132	-1.50867181667926	7.04421481050342	4.89896651807672	8.01488757316615	5.00866678907961	-0.228068321114036	0.870756794662625	8.19737013801924	10.1714575634367	-1.26676350022398	1.11861803700036	2.50462414217933	-0.289778357348901	7.62673082896306	0.323773689303863	1.61695062247557	-0.262271426528813	3.47733977251111	10.4821718663836	3.05750312617272	3.08266280997173	1.04847667180588	8.24533981634609	8.08441077152689	2.9038860240965	6.68357348115904	-3.63780679173695	0.0160750433184468	2.7570098219152	3.82336280602205	12.741054683932	9.91591980636409	-0.941259786337185	-0.562973445997142	-2.73685931206066	-5.74667924158072	0.933111482907817	2.82113441251991	-0.634219241562464	6.80059234404363	2.27728126848257	4.33814347035263	-3.20932771592758	6.66780812147998	6.45686643346644	-3.94612275998358	5.56141714107113	0.543599978215916
BIOCARTA_SPPA_PATHWAY	-0.123543797112263	10.1602370024366	6.17873140350371	6.4950929781722	7.91136653796374	15.2857273325135	-3.10914145504725	22.9414477404609	-8.38365520506366	3.1511828314303	2.60123097111156	-2.88178772324319	-4.35467621683724	-0.967890752062261	5.25165388047476	-1.85609144584934	1.91008976054058	16.5154648731716	1.95940211576082	1.37630393554365	11.2414200653294	2.97971155609636	1.36001701190532	-1.59475689086607	-2.19983097673968	10.2698875835676	1.66799799521766	-3.9411686961542	1.95415864044653	4.14683332497378	4.85760355407157	9.04279271126728	-1.24557898785185	7.22101929666195	20.0380733002374	-3.33771033520009	-1.03910789406345	1.60508388503991	0.317781477971615	-7.09101704225668	13.0148223362741	0.671185895517422	-0.12294284335995	-5.30131010415853	0.957339318590163	8.89422815126156	1.74834588748072	-3.70175489161483	-5.27508834338451
BIOCARTA_SPRY_PATHWAY	-2.98161164761299	5.61232781356832	6.21795176888289	7.36766778713378	11.8672757921829	3.21382150501485	-0.747469351879857	5.33266436786677	0.598284983953807	3.25951082527893	2.19795981491567	-0.316719647916987	-2.39548696340329	-5.20341594077788	-0.947762505956934	-6.92384367960802	2.0960032556462	0.130041916437944	-0.392320213416306	-1.40789586395652	1.34220102193142	-0.856712649970727	5.27658271959506	-2.21692431226378	-2.56165659547359	7.3550148025629	-0.971234081555895	-0.0565632407875439	0.258228975028783	6.96587111817794	-0.904496223184453	2.60406709557763	-2.16330081116859	3.21172795501773	0.72233894299311	0.128709666014053	-4.67358193388096	0.175958256491204	1.35851531088904	-3.31963631631861	6.5093919249612	2.73656372404046	-2.46748966958607	1.02453300012895	-0.76660286804745	0.398072858711202	0.692243431171395	1.19463825717432	-0.00238248364741999
BIOCARTA_SRCRPTP_PATHWAY	3.64431871904483	5.95256073111404	2.22040341089235	-0.457346233429044	1.90717751664207	2.02416046605535	1.52501044773824	5.5498466322977	3.79444691378183	5.12004466884688	6.56543406407573	-0.859652870915146	-2.31700869910416	2.27295523819257	1.82176842834045	7.28993412098554	5.88185411770527	-0.246957823854932	2.30228403242963	9.33740749946285	-1.51083810221765	2.18486032260286	-0.923064343209962	2.91367957552637	0.644752204259872	-1.5581171154889	-1.25504675334141	0.842642136277716	-1.98787026288305	-2.06438654628101	-3.58530314429827	-1.4537857773153	6.58288085415825	0.935780995434038	1.60045740528905	-1.37024561846349	1.67423692739202	1.31905118980198	8.02469782550662	-2.44610206289439	0.773259033644631	-2.34348325204848	0.949429146891216	5.00606283066611	-2.14255445573007	0.46891155057034	7.19653876841766	5.22417453970122	-0.106862369822239
BIOCARTA_STATHMIN_PATHWAY	-4.39362598644953	8.88269289052833	27.8285483975392	15.876432053051	14.5895600345041	4.91836561630292	9.15528687311095	13.374488987814	-1.87426722546998	6.8523708277804	18.8186084547368	11.5437143917468	2.43145988822852	5.71704758462001	31.4548620380842	-0.0493479449203922	-2.05511248207606	-4.06291821872216	13.8100053327498	18.3667607865072	3.36217123015359	4.47555443771091	4.85589051654269	6.50442008917137	17.2737896259807	15.0602180969595	8.77376473402576	-3.10973630972732	26.8977710405889	1.79553048244241	-3.13042176941968	-1.16061044110516	8.60784147964947	12.3059041640635	0.166744080879115	2.92195913719521	5.04173744778081	7.29851712081281	12.0614534173471	6.23637296403419	16.371547955368	10.9795668359592	15.9862704509748	10.1926878167691	3.40284339161534	7.2108588883723	4.6692694601687	15.7623915273982	4.68833593134868
BIOCARTA_STEM_PATHWAY	3.07792980656719	3.9471367631496	14.4121961041265	10.8637003354916	10.5330727561371	4.24026045653558	6.97387925156533	17.4293107649728	-1.28808104690186	0.883474695897224	4.15226782122607	8.60336469272064	12.006747864202	14.4420254010496	15.6424036781394	2.39750725344769	4.16087557241703	0.949615586238868	0.195578435063524	10.0893263898242	5.25246773269196	5.79592841049638	2.80269185758472	3.72175207711046	3.28487266264869	9.79995806581703	11.5595672616984	3.94389774309679	-0.772851784958543	2.70731767025686	4.20458222873083	-0.305858831374333	-4.16315005425967	2.98058412274927	30.6622265947416	15.8017567322946	5.2831679277059	20.0453299499686	6.79371646507622	4.85648076548074	8.27454298623671	31.8450300515094	7.99175837002238	11.9712368875982	3.0090913088476	6.6038895841194	0.620493377477918	15.1525385757571	1.60816261393463
BIOCARTA_STRESS_PATHWAY	-0.350281078734126	4.5812327286697	-0.071410042092412	27.9700014699735	12.2747396582482	-0.552161901178161	0.720499745623405	4.96222809433521	10.8812747175104	24.6164145956532	24.9944237521529	19.5640867547878	39.3893505333259	6.07372550036867	12.3479752361439	4.7990582685039	7.32393815410022	4.29924317011702	0.316135888493818	12.6102970284177	34.2423094447624	19.4149629030207	10.7907710988999	7.58105048845844	3.29326211133567	-0.779022139136074	7.27680435583477	-1.85088366942519	11.8451692507362	0.984303955911841	29.4117200434799	4.47366555756604	-4.25089916807698	11.1703322485448	17.6677555195524	68.484348292141	10.8302951775499	26.2341680455391	7.65097727260213	15.5353644530947	12.2568826935437	46.2027108928273	2.28060320599376	18.8987712123858	14.3760526656992	13.0513593150658	9.6887125358096	5.66996282248443	16.966995348053
BIOCARTA_TALL1_PATHWAY	-1.45175258338585	1.07018667029543	1.65270850746921	8.79112866519258	1.48237712866153	-1.30543434031597	0.858481622288573	10.4559617738064	2.25072744345945	2.73144829228323	5.27692139517609	3.63385722307766	6.62374950039234	3.11431674758143	5.14568461344252	2.32633477407774	-2.03059258421994	0.43581141897325	0.507316412462617	4.46936365359321	5.26791522920941	0.763759448991571	-1.83341121406303	2.17682414627584	-3.99196341517302	-0.372684680130357	-0.793515031671049	5.16565327487652	-0.633291795665859	-1.5614147570996	5.64774390295128	2.1312657209962	1.82267505052285	-1.38616613360748	5.12539186464901	11.8596618283788	3.60832988253691	2.30555049646124	2.62130476648319	3.99755577194592	0.062038597349518	0.114524590554583	-0.336566730678571	8.6865677717792	-1.13579452063912	1.00226081807195	6.41419345057809	4.06771898627683	7.02586247385021
BIOCARTA_TCAPOPTOSIS_PATHWAY	-0.594388997212291	3.83468708432155	4.43883920304002	14.2831019388231	1.58965986971416	1.82181778745214	5.31491412122348	6.77811450109622	0.544951089502908	5.76989616537847	18.024437269162	2.76988227082346	7.71947509746636	5.55710498576722	2.08215795746023	7.60527700801987	1.83259176398867	-1.78498463599852	3.9926223945747	1.33451125994221	2.36830627523166	2.879896880606	5.35676742888691	7.15473855425071	7.63105795745153	7.17178722029281	9.57224735819124	0.954229355623768	6.53735444479369	-0.453964230066276	24.2405019260544	11.9642391704814	8.41766539870062	2.02001263134519	10.17392122348	11.0677498633826	0.363045757527616	6.71018878747499	17.020834706847	7.06186451120054	11.5976987067367	5.78081795870671	11.6390392126875	15.8160909673906	5.59289415494894	9.07002395095775	10.4144462592526	6.43332485933844	0.686860858239127
BIOCARTA_TCRA_PATHWAY	-0.845544200286039	5.69809674819466	10.1428967153431	21.8010293716901	10.3346688928186	3.1881907973502	5.52063969668072	21.7334683332881	10.9013638825856	12.915207517247	26.3161591332534	3.69272068292169	10.1228247134389	7.12697700247303	9.09252776626199	22.6486970807061	11.1218562791805	3.09967243198144	5.45129627974164	9.23531117359763	9.89253674542628	9.74312412418447	19.7080766003863	22.7596175730224	7.90134074571012	20.6859658612958	22.7437387445727	2.8828976155592	9.96152872521338	0.094345496960953	42.3816599775097	20.3770725910404	20.1253547053323	16.1568119398611	6.80063424333376	9.94464420388544	1.18059202170226	4.81927149077369	30.1747574735079	9.05190627624128	8.84956284698166	1.68193423601033	20.1885091718661	33.6606452547444	13.2024521638199	25.5118547655936	25.7655620134574	7.3925188294151	8.03000267276192
BIOCARTA_TCR_PATHWAY	-3.64256857619317	26.7730295710207	9.35458503168698	49.4168707067149	18.404139694997	6.20901969039462	4.03083766715725	27.1756743960527	-6.03358029240065	43.1395340285846	39.1528208733895	16.5418571889233	1.74375037878448	3.64882312675344	6.81142445866871	-4.12128946438832	10.1397425568261	8.05504345583095	9.96970295941631	7.10613916626192	10.230347378628	8.1207896735772	22.5448311142244	47.0529429898004	19.3898161153317	14.9415193907248	58.3845849256276	20.7568148220397	24.8853244175492	-3.39268841246121	48.2416742665315	24.7659730119621	-5.14535661036155	32.0559904779842	-0.591235622197162	14.7633370996892	4.92073766960451	23.9357165507906	31.9894930921417	-1.02132538508372	3.12935194787228	23.6438897944222	32.5590161616759	41.4132902474702	34.93578066908	36.6665489041813	20.4802059983793	7.29972566752002	45.6165703767878
BIOCARTA_TCYTOTOXIC_PATHWAY	-0.377940114000188	9.49399061821462	12.2262272505882	23.717759915437	8.11604011920822	1.33905054260105	3.83957496080141	20.7812525723531	19.5017228046041	13.6940289331664	35.1570397366626	5.76542768205654	3.36666420894935	8.78731507438743	14.8586439177347	19.6870409384972	4.80349212149539	-3.61922181353073	2.14641048516746	2.45140972924764	15.5384469009194	9.16462304310083	17.589254752689	23.6346754798884	3.10117795235947	9.88074450822928	19.7808976138163	1.50470446494028	8.4836676431529	2.88675897407729	54.5881227033958	30.0572378722328	25.1748158560237	10.604485097974	13.8547832335062	6.2048176263761	-0.997439824449755	7.31266023109366	30.5364843586076	8.60794192260553	17.557493227407	8.3976544544868	20.667020275611	35.466465501587	3.9073863659321	24.8889272913438	31.2995399120581	16.4383241027194	5.84117857077144
[truncated: 5,144 more rows]
[truncated: 56 more columns]
